# Supplementary material for: Bioinformatics analysis reveals biophysical and evolutionary insights into the 3-nitrotyrosine post-translational modification in the human proteome
Source: Open Biol. 2013 Feb;3(2):120148. doi: 10.1098/rsob.120148 (PMC3603447; doi:10.1098/rsob.120148)
Supplement: Supplementary Table 1 [file rsob120148-s1.xlsx]

## Sheet: Sheet1
Threshold	NitroTyr Sites	Proteins	Sites/Protein		Supplementary Table 1. Numbers of nitrotyrosine sites predicted by GPS-YNO2 using different thresholds provided by the algorithm.
Low	55975	16019	3.5
Med	41623	14454	2.9
High	27934	12407	2.3
