# Supplementary material for: Bioinformatics analysis reveals biophysical and evolutionary insights into the 3-nitrotyrosine post-translational modification in the human proteome
Source: Open Biol. 2013 Feb;3(2):120148. doi: 10.1098/rsob.120148 (PMC3603447; doi:10.1098/rsob.120148)
Supplement: Supplementary Table 2 [file rsob120148-s2.zip › SupplementaryTable2.xlsx]

## Sheet: Sheet1
Uniprot Acc	Gene Name	Protein Tyr count	Location in Protein	Nitrated	Phosphorylated	Experimentally validated	In vivo evidence	Pubmed ID		Supplementary Table 2. Annotations for all tyrosines from the Uniprot/Swiss-Prot human proteome. Nitrated sites are predicted by GPS-YNO2. Phosphorylation sites are obtained from PhosphoSitePlus. Experimetnally validated sites are from Liu et al 2011). In vivo sites are manually curated as described in the manuscript.
A0A183	LCE6A	2	30	FALSE	FALSE	FALSE	FALSE	#N/A
A0A183	LCE6A	2	70	TRUE	FALSE	FALSE	FALSE	#N/A
A0A5B9	TRBC2	6	36	FALSE	FALSE	FALSE	FALSE	#N/A
A0A5B9	TRBC2	6	73	FALSE	FALSE	FALSE	FALSE	#N/A
A0A5B9	TRBC2	6	100	FALSE	FALSE	FALSE	FALSE	#N/A
A0A5B9	TRBC2	6	137	TRUE	FALSE	FALSE	FALSE	#N/A
A0A5B9	TRBC2	6	148	FALSE	FALSE	FALSE	FALSE	#N/A
A0A5B9	TRBC2	6	158	TRUE	FALSE	FALSE	FALSE	#N/A
A0AUZ9	KAL1L	22	29	FALSE	FALSE	FALSE	FALSE	#N/A
A0AUZ9	KAL1L	22	77	FALSE	FALSE	FALSE	FALSE	#N/A
A0AUZ9	KAL1L	22	96	FALSE	FALSE	FALSE	FALSE	#N/A
A0AUZ9	KAL1L	22	114	FALSE	FALSE	FALSE	FALSE	#N/A
A0AUZ9	KAL1L	22	174	TRUE	FALSE	FALSE	FALSE	#N/A
A0AUZ9	KAL1L	22	257	FALSE	FALSE	FALSE	FALSE	#N/A
A0AUZ9	KAL1L	22	355	FALSE	FALSE	FALSE	FALSE	#N/A
A0AUZ9	KAL1L	22	515	FALSE	FALSE	FALSE	FALSE	#N/A
A0AUZ9	KAL1L	22	574	FALSE	FALSE	FALSE	FALSE	#N/A
A0AUZ9	KAL1L	22	581	FALSE	FALSE	FALSE	FALSE	#N/A
A0AUZ9	KAL1L	22	612	FALSE	FALSE	FALSE	FALSE	#N/A
A0AUZ9	KAL1L	22	619	TRUE	FALSE	FALSE	FALSE	#N/A
A0AUZ9	KAL1L	22	670	FALSE	FALSE	FALSE	FALSE	#N/A
A0AUZ9	KAL1L	22	688	FALSE	FALSE	FALSE	FALSE	#N/A
A0AUZ9	KAL1L	22	770	TRUE	FALSE	FALSE	FALSE	#N/A
A0AUZ9	KAL1L	22	792	FALSE	FALSE	FALSE	FALSE	#N/A
A0AUZ9	KAL1L	22	811	FALSE	FALSE	FALSE	FALSE	#N/A
A0AUZ9	KAL1L	22	833	TRUE	FALSE	FALSE	FALSE	#N/A
A0AUZ9	KAL1L	22	857	FALSE	FALSE	FALSE	FALSE	#N/A
A0AUZ9	KAL1L	22	871	FALSE	FALSE	FALSE	FALSE	#N/A
A0AUZ9	KAL1L	22	899	FALSE	FALSE	FALSE	FALSE	#N/A
A0AUZ9	KAL1L	22	973	FALSE	FALSE	FALSE	FALSE	#N/A
A0AV02	S12A8	20	107	FALSE	FALSE	FALSE	FALSE	#N/A
A0AV02	S12A8	20	126	FALSE	FALSE	FALSE	FALSE	#N/A
A0AV02	S12A8	20	137	FALSE	FALSE	FALSE	FALSE	#N/A
A0AV02	S12A8	20	214	FALSE	FALSE	FALSE	FALSE	#N/A
A0AV02	S12A8	20	227	FALSE	FALSE	FALSE	FALSE	#N/A
A0AV02	S12A8	20	279	FALSE	FALSE	FALSE	FALSE	#N/A
A0AV02	S12A8	20	297	FALSE	FALSE	FALSE	FALSE	#N/A
A0AV02	S12A8	20	317	FALSE	FALSE	FALSE	FALSE	#N/A
A0AV02	S12A8	20	329	FALSE	FALSE	FALSE	FALSE	#N/A
A0AV02	S12A8	20	395	FALSE	FALSE	FALSE	FALSE	#N/A
A0AV02	S12A8	20	400	FALSE	FALSE	FALSE	FALSE	#N/A
A0AV02	S12A8	20	402	FALSE	FALSE	FALSE	FALSE	#N/A
A0AV02	S12A8	20	441	FALSE	FALSE	FALSE	FALSE	#N/A
A0AV02	S12A8	20	551	FALSE	FALSE	FALSE	FALSE	#N/A
A0AV02	S12A8	20	589	FALSE	FALSE	FALSE	FALSE	#N/A
A0AV02	S12A8	20	616	FALSE	FALSE	FALSE	FALSE	#N/A
A0AV02	S12A8	20	628	FALSE	FALSE	FALSE	FALSE	#N/A
A0AV02	S12A8	20	630	FALSE	FALSE	FALSE	FALSE	#N/A
A0AV02	S12A8	20	699	TRUE	FALSE	FALSE	FALSE	#N/A
A0AV02	S12A8	20	714	FALSE	FALSE	FALSE	FALSE	#N/A
A0AV96	RBM47	35	44	FALSE	FALSE	FALSE	FALSE	#N/A
A0AV96	RBM47	35	55	FALSE	FALSE	FALSE	FALSE	#N/A
A0AV96	RBM47	35	83	FALSE	FALSE	FALSE	FALSE	#N/A
A0AV96	RBM47	35	98	FALSE	FALSE	FALSE	FALSE	#N/A
A0AV96	RBM47	35	113	FALSE	FALSE	FALSE	FALSE	#N/A
A0AV96	RBM47	35	118	FALSE	FALSE	FALSE	FALSE	#N/A
A0AV96	RBM47	35	134	FALSE	TRUE	FALSE	FALSE	#N/A
A0AV96	RBM47	35	184	FALSE	FALSE	FALSE	FALSE	#N/A
A0AV96	RBM47	35	201	FALSE	FALSE	FALSE	FALSE	#N/A
A0AV96	RBM47	35	249	FALSE	FALSE	FALSE	FALSE	#N/A
A0AV96	RBM47	35	283	TRUE	FALSE	FALSE	FALSE	#N/A
A0AV96	RBM47	35	324	TRUE	FALSE	FALSE	FALSE	#N/A
A0AV96	RBM47	35	327	FALSE	FALSE	FALSE	FALSE	#N/A
A0AV96	RBM47	35	345	FALSE	FALSE	FALSE	FALSE	#N/A
A0AV96	RBM47	35	347	FALSE	FALSE	FALSE	FALSE	#N/A
A0AV96	RBM47	35	352	FALSE	FALSE	FALSE	FALSE	#N/A
A0AV96	RBM47	35	356	FALSE	FALSE	FALSE	FALSE	#N/A
A0AV96	RBM47	35	357	FALSE	FALSE	FALSE	FALSE	#N/A
A0AV96	RBM47	35	359	FALSE	FALSE	FALSE	FALSE	#N/A
A0AV96	RBM47	35	361	FALSE	FALSE	FALSE	FALSE	#N/A
A0AV96	RBM47	35	371	FALSE	FALSE	FALSE	FALSE	#N/A
A0AV96	RBM47	35	397	FALSE	FALSE	FALSE	FALSE	#N/A
A0AV96	RBM47	35	401	FALSE	FALSE	FALSE	FALSE	#N/A
A0AV96	RBM47	35	408	FALSE	FALSE	FALSE	FALSE	#N/A
A0AV96	RBM47	35	411	FALSE	FALSE	FALSE	FALSE	#N/A
A0AV96	RBM47	35	423	FALSE	FALSE	FALSE	FALSE	#N/A
A0AV96	RBM47	35	453	FALSE	FALSE	FALSE	FALSE	#N/A
A0AV96	RBM47	35	522	FALSE	FALSE	FALSE	FALSE	#N/A
A0AV96	RBM47	35	537	FALSE	FALSE	FALSE	FALSE	#N/A
A0AV96	RBM47	35	541	TRUE	FALSE	FALSE	FALSE	#N/A
A0AV96	RBM47	35	566	FALSE	FALSE	FALSE	FALSE	#N/A
A0AV96	RBM47	35	569	FALSE	FALSE	FALSE	FALSE	#N/A
A0AV96	RBM47	35	572	FALSE	FALSE	FALSE	FALSE	#N/A
A0AV96	RBM47	35	590	TRUE	FALSE	FALSE	FALSE	#N/A
A0AV96	RBM47	35	593	FALSE	FALSE	FALSE	FALSE	#N/A
A0AVF1	TTC26	33	65	FALSE	FALSE	FALSE	FALSE	#N/A
A0AVF1	TTC26	33	73	FALSE	FALSE	FALSE	FALSE	#N/A
A0AVF1	TTC26	33	80	FALSE	FALSE	FALSE	FALSE	#N/A
A0AVF1	TTC26	33	101	FALSE	FALSE	FALSE	FALSE	#N/A
A0AVF1	TTC26	33	107	FALSE	FALSE	FALSE	FALSE	#N/A
A0AVF1	TTC26	33	162	FALSE	FALSE	FALSE	FALSE	#N/A
A0AVF1	TTC26	33	167	FALSE	TRUE	FALSE	FALSE	#N/A
A0AVF1	TTC26	33	174	FALSE	TRUE	FALSE	FALSE	#N/A
A0AVF1	TTC26	33	184	FALSE	FALSE	FALSE	FALSE	#N/A
A0AVF1	TTC26	33	190	FALSE	FALSE	FALSE	FALSE	#N/A
A0AVF1	TTC26	33	195	FALSE	FALSE	FALSE	FALSE	#N/A
A0AVF1	TTC26	33	196	FALSE	FALSE	FALSE	FALSE	#N/A
A0AVF1	TTC26	33	200	FALSE	FALSE	FALSE	FALSE	#N/A
A0AVF1	TTC26	33	201	FALSE	FALSE	FALSE	FALSE	#N/A
A0AVF1	TTC26	33	211	FALSE	FALSE	FALSE	FALSE	#N/A
A0AVF1	TTC26	33	233	FALSE	FALSE	FALSE	FALSE	#N/A
A0AVF1	TTC26	33	294	FALSE	FALSE	FALSE	FALSE	#N/A
A0AVF1	TTC26	33	295	FALSE	FALSE	FALSE	FALSE	#N/A
A0AVF1	TTC26	33	305	FALSE	FALSE	FALSE	FALSE	#N/A
A0AVF1	TTC26	33	319	FALSE	FALSE	FALSE	FALSE	#N/A
A0AVF1	TTC26	33	381	FALSE	FALSE	FALSE	FALSE	#N/A
A0AVF1	TTC26	33	388	FALSE	FALSE	FALSE	FALSE	#N/A
A0AVF1	TTC26	33	390	FALSE	FALSE	FALSE	FALSE	#N/A
A0AVF1	TTC26	33	399	FALSE	FALSE	FALSE	FALSE	#N/A
A0AVF1	TTC26	33	428	FALSE	FALSE	FALSE	FALSE	#N/A
A0AVF1	TTC26	33	430	FALSE	FALSE	FALSE	FALSE	#N/A
A0AVF1	TTC26	33	438	FALSE	FALSE	FALSE	FALSE	#N/A
A0AVF1	TTC26	33	451	FALSE	FALSE	FALSE	FALSE	#N/A
A0AVF1	TTC26	33	472	FALSE	FALSE	FALSE	FALSE	#N/A
A0AVF1	TTC26	33	478	FALSE	FALSE	FALSE	FALSE	#N/A
A0AVF1	TTC26	33	479	FALSE	FALSE	FALSE	FALSE	#N/A
A0AVF1	TTC26	33	496	FALSE	FALSE	FALSE	FALSE	#N/A
A0AVF1	TTC26	33	538	FALSE	FALSE	FALSE	FALSE	#N/A
A0AVI2	FR1L5	77	239	FALSE	FALSE	FALSE	FALSE	#N/A
A0AVI2	FR1L5	77	266	FALSE	FALSE	FALSE	FALSE	#N/A
A0AVI2	FR1L5	77	272	FALSE	FALSE	FALSE	FALSE	#N/A
A0AVI2	FR1L5	77	288	FALSE	FALSE	FALSE	FALSE	#N/A
A0AVI2	FR1L5	77	309	FALSE	FALSE	FALSE	FALSE	#N/A
A0AVI2	FR1L5	77	315	FALSE	FALSE	FALSE	FALSE	#N/A
A0AVI2	FR1L5	77	370	FALSE	FALSE	FALSE	FALSE	#N/A
A0AVI2	FR1L5	77	415	FALSE	FALSE	FALSE	FALSE	#N/A
A0AVI2	FR1L5	77	420	FALSE	FALSE	FALSE	FALSE	#N/A
A0AVI2	FR1L5	77	461	FALSE	FALSE	FALSE	FALSE	#N/A
A0AVI2	FR1L5	77	476	FALSE	FALSE	FALSE	FALSE	#N/A
A0AVI2	FR1L5	77	500	FALSE	FALSE	FALSE	FALSE	#N/A
A0AVI2	FR1L5	77	528	FALSE	FALSE	FALSE	FALSE	#N/A
A0AVI2	FR1L5	77	536	FALSE	FALSE	FALSE	FALSE	#N/A
A0AVI2	FR1L5	77	545	FALSE	FALSE	FALSE	FALSE	#N/A
A0AVI2	FR1L5	77	550	FALSE	FALSE	FALSE	FALSE	#N/A
A0AVI2	FR1L5	77	555	FALSE	FALSE	FALSE	FALSE	#N/A
A0AVI2	FR1L5	77	557	FALSE	FALSE	FALSE	FALSE	#N/A
A0AVI2	FR1L5	77	561	FALSE	FALSE	FALSE	FALSE	#N/A
A0AVI2	FR1L5	77	613	FALSE	FALSE	FALSE	FALSE	#N/A
A0AVI2	FR1L5	77	635	FALSE	FALSE	FALSE	FALSE	#N/A
A0AVI2	FR1L5	77	678	FALSE	FALSE	FALSE	FALSE	#N/A
A0AVI2	FR1L5	77	707	FALSE	FALSE	FALSE	FALSE	#N/A
A0AVI2	FR1L5	77	739	FALSE	FALSE	FALSE	FALSE	#N/A
A0AVI2	FR1L5	77	779	FALSE	FALSE	FALSE	FALSE	#N/A
A0AVI2	FR1L5	77	783	FALSE	FALSE	FALSE	FALSE	#N/A
A0AVI2	FR1L5	77	789	FALSE	FALSE	FALSE	FALSE	#N/A
A0AVI2	FR1L5	77	799	FALSE	FALSE	FALSE	FALSE	#N/A
A0AVI2	FR1L5	77	854	FALSE	FALSE	FALSE	FALSE	#N/A
A0AVI2	FR1L5	77	911	FALSE	FALSE	FALSE	FALSE	#N/A
A0AVI2	FR1L5	77	931	FALSE	FALSE	FALSE	FALSE	#N/A
A0AVI2	FR1L5	77	974	FALSE	FALSE	FALSE	FALSE	#N/A
A0AVI2	FR1L5	77	1058	FALSE	FALSE	FALSE	FALSE	#N/A
A0AVI2	FR1L5	77	1094	FALSE	FALSE	FALSE	FALSE	#N/A
A0AVI2	FR1L5	77	1102	FALSE	FALSE	FALSE	FALSE	#N/A
A0AVI2	FR1L5	77	1103	FALSE	FALSE	FALSE	FALSE	#N/A
A0AVI2	FR1L5	77	1108	FALSE	FALSE	FALSE	FALSE	#N/A
A0AVI2	FR1L5	77	1110	FALSE	FALSE	FALSE	FALSE	#N/A
A0AVI2	FR1L5	77	1162	FALSE	FALSE	FALSE	FALSE	#N/A
A0AVI2	FR1L5	77	1258	FALSE	FALSE	FALSE	FALSE	#N/A
A0AVI2	FR1L5	77	1333	FALSE	FALSE	FALSE	FALSE	#N/A
A0AVI2	FR1L5	77	1364	FALSE	FALSE	FALSE	FALSE	#N/A
A0AVI2	FR1L5	77	1373	FALSE	FALSE	FALSE	FALSE	#N/A
A0AVI2	FR1L5	77	1392	FALSE	FALSE	FALSE	FALSE	#N/A
A0AVI2	FR1L5	77	1394	FALSE	FALSE	FALSE	FALSE	#N/A
A0AVI2	FR1L5	77	1408	TRUE	FALSE	FALSE	FALSE	#N/A
A0AVI2	FR1L5	77	1430	FALSE	FALSE	FALSE	FALSE	#N/A
A0AVI2	FR1L5	77	1432	FALSE	FALSE	FALSE	FALSE	#N/A
A0AVI2	FR1L5	77	1435	FALSE	FALSE	FALSE	FALSE	#N/A
A0AVI2	FR1L5	77	1441	TRUE	FALSE	FALSE	FALSE	#N/A
A0AVI2	FR1L5	77	1464	FALSE	FALSE	FALSE	FALSE	#N/A
A0AVI2	FR1L5	77	1485	FALSE	FALSE	FALSE	FALSE	#N/A
A0AVI2	FR1L5	77	1518	FALSE	FALSE	FALSE	FALSE	#N/A
A0AVI2	FR1L5	77	1530	FALSE	FALSE	FALSE	FALSE	#N/A
A0AVI2	FR1L5	77	1537	FALSE	FALSE	FALSE	FALSE	#N/A
A0AVI2	FR1L5	77	1553	FALSE	FALSE	FALSE	FALSE	#N/A
A0AVI2	FR1L5	77	1583	FALSE	FALSE	FALSE	FALSE	#N/A
A0AVI2	FR1L5	77	1619	FALSE	FALSE	FALSE	FALSE	#N/A
A0AVI2	FR1L5	77	1635	FALSE	FALSE	FALSE	FALSE	#N/A
A0AVI2	FR1L5	77	1640	FALSE	FALSE	FALSE	FALSE	#N/A
A0AVI2	FR1L5	77	1660	FALSE	FALSE	FALSE	FALSE	#N/A
A0AVI2	FR1L5	77	1690	FALSE	FALSE	FALSE	FALSE	#N/A
A0AVI2	FR1L5	77	1708	FALSE	FALSE	FALSE	FALSE	#N/A
A0AVI2	FR1L5	77	1757	FALSE	FALSE	FALSE	FALSE	#N/A
A0AVI2	FR1L5	77	1785	FALSE	FALSE	FALSE	FALSE	#N/A
A0AVI2	FR1L5	77	1791	FALSE	FALSE	FALSE	FALSE	#N/A
A0AVI2	FR1L5	77	1804	FALSE	FALSE	FALSE	FALSE	#N/A
A0AVI2	FR1L5	77	1823	FALSE	FALSE	FALSE	FALSE	#N/A
A0AVI2	FR1L5	77	1837	FALSE	FALSE	FALSE	FALSE	#N/A
A0AVI2	FR1L5	77	1901	FALSE	FALSE	FALSE	FALSE	#N/A
A0AVI2	FR1L5	77	1905	FALSE	FALSE	FALSE	FALSE	#N/A
A0AVI2	FR1L5	77	1963	FALSE	FALSE	FALSE	FALSE	#N/A
A0AVI2	FR1L5	77	1988	FALSE	FALSE	FALSE	FALSE	#N/A
A0AVI2	FR1L5	77	1994	FALSE	FALSE	FALSE	FALSE	#N/A
A0AVI2	FR1L5	77	2016	FALSE	FALSE	FALSE	FALSE	#N/A
A0AVI2	FR1L5	77	2021	FALSE	FALSE	FALSE	FALSE	#N/A
A0AVI2	FR1L5	77	2034	FALSE	FALSE	FALSE	FALSE	#N/A
A0AVI4	TM129	10	12	FALSE	FALSE	FALSE	FALSE	#N/A
A0AVI4	TM129	10	70	FALSE	FALSE	FALSE	FALSE	#N/A
A0AVI4	TM129	10	71	FALSE	FALSE	FALSE	FALSE	#N/A
A0AVI4	TM129	10	112	FALSE	FALSE	FALSE	FALSE	#N/A
A0AVI4	TM129	10	113	FALSE	FALSE	FALSE	FALSE	#N/A
A0AVI4	TM129	10	131	FALSE	FALSE	FALSE	FALSE	#N/A
A0AVI4	TM129	10	177	FALSE	FALSE	FALSE	FALSE	#N/A
A0AVI4	TM129	10	233	FALSE	FALSE	FALSE	FALSE	#N/A
A0AVI4	TM129	10	274	TRUE	FALSE	FALSE	FALSE	#N/A
A0AVI4	TM129	10	313	FALSE	FALSE	FALSE	FALSE	#N/A
A0AVK6	E2F8	13	129	FALSE	FALSE	FALSE	FALSE	#N/A
A0AVK6	E2F8	13	132	TRUE	FALSE	FALSE	FALSE	#N/A
A0AVK6	E2F8	13	158	FALSE	FALSE	FALSE	FALSE	#N/A
A0AVK6	E2F8	13	178	FALSE	FALSE	FALSE	FALSE	#N/A
A0AVK6	E2F8	13	202	FALSE	FALSE	FALSE	FALSE	#N/A
A0AVK6	E2F8	13	214	FALSE	FALSE	FALSE	FALSE	#N/A
A0AVK6	E2F8	13	224	FALSE	FALSE	FALSE	FALSE	#N/A
A0AVK6	E2F8	13	316	FALSE	FALSE	FALSE	FALSE	#N/A
A0AVK6	E2F8	13	521	FALSE	FALSE	FALSE	FALSE	#N/A
A0AVK6	E2F8	13	524	FALSE	FALSE	FALSE	FALSE	#N/A
A0AVK6	E2F8	13	638	FALSE	FALSE	FALSE	FALSE	#N/A
A0AVK6	E2F8	13	670	FALSE	FALSE	FALSE	FALSE	#N/A
A0AVK6	E2F8	13	785	FALSE	FALSE	FALSE	FALSE	#N/A
A0AVT1	UBA6	25	44	FALSE	FALSE	FALSE	FALSE	#N/A
A0AVT1	UBA6	25	49	FALSE	FALSE	FALSE	FALSE	#N/A
A0AVT1	UBA6	25	132	FALSE	FALSE	FALSE	FALSE	#N/A
A0AVT1	UBA6	25	154	FALSE	FALSE	FALSE	FALSE	#N/A
A0AVT1	UBA6	25	282	FALSE	FALSE	FALSE	FALSE	#N/A
A0AVT1	UBA6	25	339	FALSE	FALSE	FALSE	FALSE	#N/A
A0AVT1	UBA6	25	418	FALSE	FALSE	FALSE	FALSE	#N/A
A0AVT1	UBA6	25	443	FALSE	FALSE	FALSE	FALSE	#N/A
A0AVT1	UBA6	25	523	FALSE	FALSE	FALSE	FALSE	#N/A
A0AVT1	UBA6	25	553	FALSE	FALSE	FALSE	FALSE	#N/A
A0AVT1	UBA6	25	558	FALSE	FALSE	FALSE	FALSE	#N/A
A0AVT1	UBA6	25	576	TRUE	FALSE	FALSE	FALSE	#N/A
A0AVT1	UBA6	25	611	FALSE	FALSE	FALSE	FALSE	#N/A
A0AVT1	UBA6	25	663	FALSE	FALSE	FALSE	FALSE	#N/A
A0AVT1	UBA6	25	710	FALSE	FALSE	FALSE	FALSE	#N/A
A0AVT1	UBA6	25	765	FALSE	FALSE	FALSE	FALSE	#N/A
A0AVT1	UBA6	25	769	FALSE	FALSE	FALSE	FALSE	#N/A
A0AVT1	UBA6	25	873	FALSE	FALSE	FALSE	FALSE	#N/A
A0AVT1	UBA6	25	916	FALSE	FALSE	FALSE	FALSE	#N/A
A0AVT1	UBA6	25	921	FALSE	FALSE	FALSE	FALSE	#N/A
A0AVT1	UBA6	25	979	FALSE	FALSE	FALSE	FALSE	#N/A
A0AVT1	UBA6	25	994	FALSE	FALSE	FALSE	FALSE	#N/A
A0AVT1	UBA6	25	1021	FALSE	FALSE	FALSE	FALSE	#N/A
A0AVT1	UBA6	25	1045	FALSE	FALSE	FALSE	FALSE	#N/A
A0AVT1	UBA6	25	1046	FALSE	FALSE	FALSE	FALSE	#N/A
A0FGR8	ESYT2	14	127	FALSE	FALSE	FALSE	FALSE	#N/A
A0FGR8	ESYT2	14	131	FALSE	FALSE	FALSE	FALSE	#N/A
A0FGR8	ESYT2	14	255	FALSE	FALSE	FALSE	FALSE	#N/A
A0FGR8	ESYT2	14	285	FALSE	FALSE	FALSE	FALSE	#N/A
A0FGR8	ESYT2	14	358	FALSE	FALSE	FALSE	FALSE	#N/A
A0FGR8	ESYT2	14	403	FALSE	FALSE	FALSE	FALSE	#N/A
A0FGR8	ESYT2	14	415	FALSE	FALSE	FALSE	FALSE	#N/A
A0FGR8	ESYT2	14	442	FALSE	FALSE	FALSE	FALSE	#N/A
A0FGR8	ESYT2	14	447	FALSE	FALSE	FALSE	FALSE	#N/A
A0FGR8	ESYT2	14	541	FALSE	FALSE	FALSE	FALSE	#N/A
A0FGR8	ESYT2	14	577	FALSE	FALSE	FALSE	FALSE	#N/A
A0FGR8	ESYT2	14	824	FALSE	TRUE	FALSE	FALSE	#N/A
A0FGR8	ESYT2	14	828	FALSE	FALSE	FALSE	FALSE	#N/A
A0FGR8	ESYT2	14	908	FALSE	FALSE	FALSE	FALSE	#N/A
A0FGR9	ESYT3	19	45	FALSE	FALSE	FALSE	FALSE	#N/A
A0FGR9	ESYT3	19	50	FALSE	FALSE	FALSE	FALSE	#N/A
A0FGR9	ESYT3	19	54	FALSE	FALSE	FALSE	FALSE	#N/A
A0FGR9	ESYT3	19	131	FALSE	FALSE	FALSE	FALSE	#N/A
A0FGR9	ESYT3	19	164	FALSE	FALSE	FALSE	FALSE	#N/A
A0FGR9	ESYT3	19	195	FALSE	FALSE	FALSE	FALSE	#N/A
A0FGR9	ESYT3	19	334	FALSE	FALSE	FALSE	FALSE	#N/A
A0FGR9	ESYT3	19	350	FALSE	FALSE	FALSE	FALSE	#N/A
A0FGR9	ESYT3	19	366	FALSE	FALSE	FALSE	FALSE	#N/A
A0FGR9	ESYT3	19	378	FALSE	FALSE	FALSE	FALSE	#N/A
A0FGR9	ESYT3	19	463	FALSE	FALSE	FALSE	FALSE	#N/A
A0FGR9	ESYT3	19	468	FALSE	FALSE	FALSE	FALSE	#N/A
A0FGR9	ESYT3	19	488	TRUE	FALSE	FALSE	FALSE	#N/A
A0FGR9	ESYT3	19	553	FALSE	FALSE	FALSE	FALSE	#N/A
A0FGR9	ESYT3	19	593	FALSE	FALSE	FALSE	FALSE	#N/A
A0FGR9	ESYT3	19	764	FALSE	FALSE	FALSE	FALSE	#N/A
A0FGR9	ESYT3	19	792	FALSE	FALSE	FALSE	FALSE	#N/A
A0FGR9	ESYT3	19	796	FALSE	FALSE	FALSE	FALSE	#N/A
A0FGR9	ESYT3	19	876	FALSE	FALSE	FALSE	FALSE	#N/A
A0JLT2	MED19	3	66	FALSE	FALSE	FALSE	FALSE	#N/A
A0JLT2	MED19	3	87	FALSE	FALSE	FALSE	FALSE	#N/A
A0JLT2	MED19	3	93	FALSE	FALSE	FALSE	FALSE	#N/A
A0JNW5	UH1BL	35	115	FALSE	FALSE	FALSE	FALSE	#N/A
A0JNW5	UH1BL	35	153	FALSE	FALSE	FALSE	FALSE	#N/A
A0JNW5	UH1BL	35	256	TRUE	FALSE	FALSE	FALSE	#N/A
A0JNW5	UH1BL	35	362	FALSE	FALSE	FALSE	FALSE	#N/A
A0JNW5	UH1BL	35	363	FALSE	FALSE	FALSE	FALSE	#N/A
A0JNW5	UH1BL	35	365	FALSE	FALSE	FALSE	FALSE	#N/A
A0JNW5	UH1BL	35	377	FALSE	FALSE	FALSE	FALSE	#N/A
A0JNW5	UH1BL	35	433	FALSE	FALSE	FALSE	FALSE	#N/A
A0JNW5	UH1BL	35	468	TRUE	FALSE	FALSE	FALSE	#N/A
A0JNW5	UH1BL	35	492	FALSE	FALSE	FALSE	FALSE	#N/A
A0JNW5	UH1BL	35	501	FALSE	FALSE	FALSE	FALSE	#N/A
A0JNW5	UH1BL	35	507	FALSE	FALSE	FALSE	FALSE	#N/A
A0JNW5	UH1BL	35	508	FALSE	FALSE	FALSE	FALSE	#N/A
A0JNW5	UH1BL	35	509	FALSE	FALSE	FALSE	FALSE	#N/A
A0JNW5	UH1BL	35	523	FALSE	FALSE	FALSE	FALSE	#N/A
A0JNW5	UH1BL	35	559	FALSE	FALSE	FALSE	FALSE	#N/A
A0JNW5	UH1BL	35	640	FALSE	FALSE	FALSE	FALSE	#N/A
A0JNW5	UH1BL	35	672	FALSE	FALSE	FALSE	FALSE	#N/A
A0JNW5	UH1BL	35	697	FALSE	FALSE	FALSE	FALSE	#N/A
A0JNW5	UH1BL	35	705	FALSE	FALSE	FALSE	FALSE	#N/A
A0JNW5	UH1BL	35	734	FALSE	FALSE	FALSE	FALSE	#N/A
A0JNW5	UH1BL	35	772	FALSE	FALSE	FALSE	FALSE	#N/A
A0JNW5	UH1BL	35	773	TRUE	FALSE	FALSE	FALSE	#N/A
A0JNW5	UH1BL	35	822	FALSE	FALSE	FALSE	FALSE	#N/A
A0JNW5	UH1BL	35	824	FALSE	FALSE	FALSE	FALSE	#N/A
A0JNW5	UH1BL	35	897	FALSE	FALSE	FALSE	FALSE	#N/A
A0JNW5	UH1BL	35	966	TRUE	FALSE	FALSE	FALSE	#N/A
A0JNW5	UH1BL	35	985	FALSE	FALSE	FALSE	FALSE	#N/A
A0JNW5	UH1BL	35	1004	FALSE	FALSE	FALSE	FALSE	#N/A
A0JNW5	UH1BL	35	1013	FALSE	FALSE	FALSE	FALSE	#N/A
A0JNW5	UH1BL	35	1101	FALSE	FALSE	FALSE	FALSE	#N/A
A0JNW5	UH1BL	35	1151	FALSE	FALSE	FALSE	FALSE	#N/A
A0JNW5	UH1BL	35	1167	FALSE	FALSE	FALSE	FALSE	#N/A
A0JNW5	UH1BL	35	1233	FALSE	FALSE	FALSE	FALSE	#N/A
A0JNW5	UH1BL	35	1387	FALSE	FALSE	FALSE	FALSE	#N/A
A0M8Q6	LAC7	4	34	FALSE	FALSE	FALSE	FALSE	#N/A
A0M8Q6	LAC7	4	66	TRUE	FALSE	FALSE	FALSE	#N/A
A0M8Q6	LAC7	4	71	TRUE	FALSE	FALSE	FALSE	#N/A
A0M8Q6	LAC7	4	85	FALSE	FALSE	FALSE	FALSE	#N/A
A0MZ66	SHOT1	5	24	FALSE	TRUE	FALSE	FALSE	#N/A
A0MZ66	SHOT1	5	104	FALSE	FALSE	FALSE	FALSE	#N/A
A0MZ66	SHOT1	5	214	TRUE	FALSE	FALSE	FALSE	#N/A
A0MZ66	SHOT1	5	324	FALSE	FALSE	FALSE	FALSE	#N/A
A0MZ66	SHOT1	5	569	TRUE	FALSE	FALSE	FALSE	#N/A
A0PG75	PLS5	6	60	FALSE	FALSE	FALSE	FALSE	#N/A
A0PG75	PLS5	6	88	FALSE	FALSE	FALSE	FALSE	#N/A
A0PG75	PLS5	6	99	FALSE	FALSE	FALSE	FALSE	#N/A
A0PG75	PLS5	6	148	FALSE	FALSE	FALSE	FALSE	#N/A
A0PG75	PLS5	6	164	FALSE	FALSE	FALSE	FALSE	#N/A
A0PG75	PLS5	6	221	TRUE	FALSE	FALSE	FALSE	#N/A
A0PJE2	DHR12	5	4	TRUE	FALSE	FALSE	FALSE	#N/A
A0PJE2	DHR12	5	17	FALSE	FALSE	FALSE	FALSE	#N/A
A0PJE2	DHR12	5	22	FALSE	FALSE	FALSE	FALSE	#N/A
A0PJE2	DHR12	5	152	FALSE	FALSE	FALSE	FALSE	#N/A
A0PJE2	DHR12	5	201	FALSE	FALSE	FALSE	FALSE	#N/A
A0PJK1	SC5AA	20	27	FALSE	FALSE	FALSE	FALSE	#N/A
A0PJK1	SC5AA	20	50	FALSE	FALSE	FALSE	FALSE	#N/A
A0PJK1	SC5AA	20	99	FALSE	FALSE	FALSE	FALSE	#N/A
A0PJK1	SC5AA	20	112	FALSE	FALSE	FALSE	FALSE	#N/A
A0PJK1	SC5AA	20	123	FALSE	FALSE	FALSE	FALSE	#N/A
A0PJK1	SC5AA	20	128	FALSE	FALSE	FALSE	FALSE	#N/A
A0PJK1	SC5AA	20	136	FALSE	FALSE	FALSE	FALSE	#N/A
A0PJK1	SC5AA	20	155	FALSE	FALSE	FALSE	FALSE	#N/A
A0PJK1	SC5AA	20	170	FALSE	FALSE	FALSE	FALSE	#N/A
A0PJK1	SC5AA	20	183	FALSE	FALSE	FALSE	FALSE	#N/A
A0PJK1	SC5AA	20	194	FALSE	FALSE	FALSE	FALSE	#N/A
A0PJK1	SC5AA	20	221	FALSE	FALSE	FALSE	FALSE	#N/A
A0PJK1	SC5AA	20	228	TRUE	FALSE	FALSE	FALSE	#N/A
A0PJK1	SC5AA	20	277	FALSE	FALSE	FALSE	FALSE	#N/A
A0PJK1	SC5AA	20	306	FALSE	FALSE	FALSE	FALSE	#N/A
A0PJK1	SC5AA	20	353	FALSE	FALSE	FALSE	FALSE	#N/A
A0PJK1	SC5AA	20	442	FALSE	FALSE	FALSE	FALSE	#N/A
A0PJK1	SC5AA	20	513	FALSE	FALSE	FALSE	FALSE	#N/A
A0PJK1	SC5AA	20	592	FALSE	FALSE	FALSE	FALSE	#N/A
A0PJK1	SC5AA	20	594	FALSE	FALSE	FALSE	FALSE	#N/A
A0PJM3	GORL	20	14	FALSE	FALSE	FALSE	FALSE	#N/A
A0PJM3	GORL	20	83	FALSE	FALSE	FALSE	FALSE	#N/A
A0PJM3	GORL	20	130	FALSE	FALSE	FALSE	FALSE	#N/A
A0PJM3	GORL	20	208	FALSE	FALSE	FALSE	FALSE	#N/A
A0PJM3	GORL	20	238	FALSE	FALSE	FALSE	FALSE	#N/A
A0PJM3	GORL	20	247	TRUE	FALSE	FALSE	FALSE	#N/A
A0PJM3	GORL	20	275	FALSE	FALSE	FALSE	FALSE	#N/A
A0PJM3	GORL	20	293	FALSE	FALSE	FALSE	FALSE	#N/A
A0PJM3	GORL	20	329	FALSE	FALSE	FALSE	FALSE	#N/A
A0PJM3	GORL	20	344	FALSE	FALSE	FALSE	FALSE	#N/A
A0PJM3	GORL	20	345	FALSE	FALSE	FALSE	FALSE	#N/A
A0PJM3	GORL	20	363	FALSE	FALSE	FALSE	FALSE	#N/A
A0PJM3	GORL	20	406	FALSE	FALSE	FALSE	FALSE	#N/A
A0PJM3	GORL	20	410	FALSE	FALSE	FALSE	FALSE	#N/A
A0PJM3	GORL	20	418	FALSE	FALSE	FALSE	FALSE	#N/A
A0PJM3	GORL	20	439	FALSE	FALSE	FALSE	FALSE	#N/A
A0PJM3	GORL	20	452	FALSE	FALSE	FALSE	FALSE	#N/A
A0PJM3	GORL	20	517	FALSE	FALSE	FALSE	FALSE	#N/A
A0PJM3	GORL	20	522	FALSE	FALSE	FALSE	FALSE	#N/A
A0PJM3	GORL	20	533	TRUE	FALSE	FALSE	FALSE	#N/A
A0PJW6	TM223	3	96	FALSE	FALSE	FALSE	FALSE	#N/A
A0PJW6	TM223	3	177	FALSE	FALSE	FALSE	FALSE	#N/A
A0PJW6	TM223	3	199	FALSE	FALSE	FALSE	FALSE	#N/A
A0PJW8	DAPL1	2	72	FALSE	FALSE	FALSE	FALSE	#N/A
A0PJW8	DAPL1	2	99	FALSE	TRUE	FALSE	FALSE	#N/A
A0PJX0	CIB4	6	7	FALSE	FALSE	FALSE	FALSE	#N/A
A0PJX0	CIB4	6	17	FALSE	FALSE	FALSE	FALSE	#N/A
A0PJX0	CIB4	6	44	FALSE	FALSE	FALSE	FALSE	#N/A
A0PJX0	CIB4	6	45	FALSE	FALSE	FALSE	FALSE	#N/A
A0PJX0	CIB4	6	104	FALSE	FALSE	FALSE	FALSE	#N/A
A0PJX0	CIB4	6	109	FALSE	FALSE	FALSE	FALSE	#N/A
A0PJX2	CT118	3	8	FALSE	FALSE	FALSE	FALSE	#N/A
A0PJX2	CT118	3	94	FALSE	FALSE	FALSE	FALSE	#N/A
A0PJX2	CT118	3	131	FALSE	FALSE	FALSE	FALSE	#N/A
A0PJX4	SHSA3	9	27	FALSE	FALSE	FALSE	FALSE	#N/A
A0PJX4	SHSA3	9	38	FALSE	FALSE	FALSE	FALSE	#N/A
A0PJX4	SHSA3	9	64	FALSE	FALSE	FALSE	FALSE	#N/A
A0PJX4	SHSA3	9	96	FALSE	FALSE	FALSE	FALSE	#N/A
A0PJX4	SHSA3	9	119	FALSE	FALSE	FALSE	FALSE	#N/A
A0PJX4	SHSA3	9	141	FALSE	FALSE	FALSE	FALSE	#N/A
A0PJX4	SHSA3	9	196	FALSE	FALSE	FALSE	FALSE	#N/A
A0PJX4	SHSA3	9	216	FALSE	FALSE	FALSE	FALSE	#N/A
A0PJX4	SHSA3	9	219	FALSE	FALSE	FALSE	FALSE	#N/A
A0PJX8	TMM82	7	47	FALSE	FALSE	FALSE	FALSE	#N/A
A0PJX8	TMM82	7	124	FALSE	FALSE	FALSE	FALSE	#N/A
A0PJX8	TMM82	7	129	FALSE	FALSE	FALSE	FALSE	#N/A
A0PJX8	TMM82	7	178	FALSE	FALSE	FALSE	FALSE	#N/A
A0PJX8	TMM82	7	186	FALSE	FALSE	FALSE	FALSE	#N/A
A0PJX8	TMM82	7	244	FALSE	FALSE	FALSE	FALSE	#N/A
A0PJX8	TMM82	7	250	FALSE	FALSE	FALSE	FALSE	#N/A
A0PJY2	FEZF1	11	82	FALSE	FALSE	FALSE	FALSE	#N/A
A0PJY2	FEZF1	11	141	FALSE	FALSE	FALSE	FALSE	#N/A
A0PJY2	FEZF1	11	162	FALSE	FALSE	FALSE	FALSE	#N/A
A0PJY2	FEZF1	11	184	FALSE	FALSE	FALSE	FALSE	#N/A
A0PJY2	FEZF1	11	197	FALSE	FALSE	FALSE	FALSE	#N/A
A0PJY2	FEZF1	11	212	FALSE	FALSE	FALSE	FALSE	#N/A
A0PJY2	FEZF1	11	229	FALSE	FALSE	FALSE	FALSE	#N/A
A0PJY2	FEZF1	11	273	FALSE	FALSE	FALSE	FALSE	#N/A
A0PJY2	FEZF1	11	341	FALSE	FALSE	FALSE	FALSE	#N/A
A0PJY2	FEZF1	11	359	FALSE	FALSE	FALSE	FALSE	#N/A
A0PJY2	FEZF1	11	385	FALSE	FALSE	FALSE	FALSE	#N/A
A0PJZ0	A20A5	7	22	FALSE	FALSE	FALSE	FALSE	#N/A
A0PJZ0	A20A5	7	27	FALSE	FALSE	FALSE	FALSE	#N/A
A0PJZ0	A20A5	7	31	FALSE	FALSE	FALSE	FALSE	#N/A
A0PJZ0	A20A5	7	96	TRUE	FALSE	FALSE	FALSE	#N/A
A0PJZ0	A20A5	7	132	FALSE	FALSE	FALSE	FALSE	#N/A
A0PJZ0	A20A5	7	139	FALSE	FALSE	FALSE	FALSE	#N/A
A0PJZ0	A20A5	7	142	FALSE	FALSE	FALSE	FALSE	#N/A
A0PJZ3	GXLT2	17	164	FALSE	FALSE	FALSE	FALSE	#N/A
A0PJZ3	GXLT2	17	173	FALSE	FALSE	FALSE	FALSE	#N/A
A0PJZ3	GXLT2	17	211	FALSE	FALSE	FALSE	FALSE	#N/A
A0PJZ3	GXLT2	17	252	FALSE	FALSE	FALSE	FALSE	#N/A
A0PJZ3	GXLT2	17	261	FALSE	FALSE	FALSE	FALSE	#N/A
A0PJZ3	GXLT2	17	299	FALSE	FALSE	FALSE	FALSE	#N/A
A0PJZ3	GXLT2	17	302	FALSE	FALSE	FALSE	FALSE	#N/A
A0PJZ3	GXLT2	17	305	FALSE	FALSE	FALSE	FALSE	#N/A
A0PJZ3	GXLT2	17	322	FALSE	FALSE	FALSE	FALSE	#N/A
A0PJZ3	GXLT2	17	329	FALSE	FALSE	FALSE	FALSE	#N/A
A0PJZ3	GXLT2	17	337	FALSE	FALSE	FALSE	FALSE	#N/A
A0PJZ3	GXLT2	17	344	FALSE	FALSE	FALSE	FALSE	#N/A
A0PJZ3	GXLT2	17	366	FALSE	FALSE	FALSE	FALSE	#N/A
A0PJZ3	GXLT2	17	378	FALSE	FALSE	FALSE	FALSE	#N/A
A0PJZ3	GXLT2	17	395	FALSE	FALSE	FALSE	FALSE	#N/A
A0PJZ3	GXLT2	17	396	FALSE	FALSE	FALSE	FALSE	#N/A
A0PJZ3	GXLT2	17	429	TRUE	FALSE	FALSE	FALSE	#N/A
A0PK00	T120B	16	29	FALSE	FALSE	FALSE	FALSE	#N/A
A0PK00	T120B	16	96	FALSE	FALSE	FALSE	FALSE	#N/A
A0PK00	T120B	16	104	FALSE	FALSE	FALSE	FALSE	#N/A
A0PK00	T120B	16	125	FALSE	FALSE	FALSE	FALSE	#N/A
A0PK00	T120B	16	129	FALSE	FALSE	FALSE	FALSE	#N/A
A0PK00	T120B	16	135	FALSE	FALSE	FALSE	FALSE	#N/A
A0PK00	T120B	16	153	FALSE	FALSE	FALSE	FALSE	#N/A
A0PK00	T120B	16	167	FALSE	FALSE	FALSE	FALSE	#N/A
A0PK00	T120B	16	168	FALSE	FALSE	FALSE	FALSE	#N/A
A0PK00	T120B	16	194	FALSE	FALSE	FALSE	FALSE	#N/A
A0PK00	T120B	16	212	FALSE	FALSE	FALSE	FALSE	#N/A
A0PK00	T120B	16	234	FALSE	FALSE	FALSE	FALSE	#N/A
A0PK00	T120B	16	235	FALSE	FALSE	FALSE	FALSE	#N/A
A0PK00	T120B	16	236	FALSE	FALSE	FALSE	FALSE	#N/A
A0PK00	T120B	16	242	FALSE	FALSE	FALSE	FALSE	#N/A
A0PK00	T120B	16	284	FALSE	FALSE	FALSE	FALSE	#N/A
A0PK05	TMM72	7	12	FALSE	FALSE	FALSE	FALSE	#N/A
A0PK05	TMM72	7	44	FALSE	FALSE	FALSE	FALSE	#N/A
A0PK05	TMM72	7	59	FALSE	FALSE	FALSE	FALSE	#N/A
A0PK05	TMM72	7	96	FALSE	FALSE	FALSE	FALSE	#N/A
A0PK05	TMM72	7	127	FALSE	FALSE	FALSE	FALSE	#N/A
A0PK05	TMM72	7	149	FALSE	FALSE	FALSE	FALSE	#N/A
A0PK05	TMM72	7	169	FALSE	FALSE	FALSE	FALSE	#N/A
A0PK11	CLRN2	6	10	FALSE	FALSE	FALSE	FALSE	#N/A
A0PK11	CLRN2	6	62	FALSE	FALSE	FALSE	FALSE	#N/A
A0PK11	CLRN2	6	63	FALSE	FALSE	FALSE	FALSE	#N/A
A0PK11	CLRN2	6	128	FALSE	FALSE	FALSE	FALSE	#N/A
A0PK11	CLRN2	6	185	FALSE	FALSE	FALSE	FALSE	#N/A
A0PK11	CLRN2	6	232	TRUE	FALSE	FALSE	FALSE	#N/A
A0ZSE6	CC50C	3	29	FALSE	FALSE	FALSE	FALSE	#N/A
A0ZSE6	CC50C	3	67	FALSE	FALSE	FALSE	FALSE	#N/A
A0ZSE6	CC50C	3	95	FALSE	FALSE	FALSE	FALSE	#N/A
A1A4F0	CC055	7	7	TRUE	FALSE	FALSE	FALSE	#N/A
A1A4F0	CC055	7	34	FALSE	FALSE	FALSE	FALSE	#N/A
A1A4F0	CC055	7	63	FALSE	FALSE	FALSE	FALSE	#N/A
A1A4F0	CC055	7	91	FALSE	FALSE	FALSE	FALSE	#N/A
A1A4F0	CC055	7	92	FALSE	FALSE	FALSE	FALSE	#N/A
A1A4F0	CC055	7	129	FALSE	FALSE	FALSE	FALSE	#N/A
A1A4F0	CC055	7	132	FALSE	FALSE	FALSE	FALSE	#N/A
A1A4G5	LNP1	2	85	FALSE	FALSE	FALSE	FALSE	#N/A
A1A4G5	LNP1	2	88	TRUE	FALSE	FALSE	FALSE	#N/A
A1A4S6	RHG10	17	12	TRUE	FALSE	FALSE	FALSE	#N/A
A1A4S6	RHG10	17	142	TRUE	FALSE	FALSE	FALSE	#N/A
A1A4S6	RHG10	17	175	FALSE	FALSE	FALSE	FALSE	#N/A
A1A4S6	RHG10	17	181	FALSE	FALSE	FALSE	FALSE	#N/A
A1A4S6	RHG10	17	211	FALSE	FALSE	FALSE	FALSE	#N/A
A1A4S6	RHG10	17	224	FALSE	FALSE	FALSE	FALSE	#N/A
A1A4S6	RHG10	17	271	FALSE	FALSE	FALSE	FALSE	#N/A
A1A4S6	RHG10	17	273	FALSE	FALSE	FALSE	FALSE	#N/A
A1A4S6	RHG10	17	290	FALSE	FALSE	FALSE	FALSE	#N/A
A1A4S6	RHG10	17	293	FALSE	FALSE	FALSE	FALSE	#N/A
A1A4S6	RHG10	17	417	FALSE	FALSE	FALSE	FALSE	#N/A
A1A4S6	RHG10	17	462	FALSE	FALSE	FALSE	FALSE	#N/A
A1A4S6	RHG10	17	473	FALSE	FALSE	FALSE	FALSE	#N/A
A1A4S6	RHG10	17	614	FALSE	FALSE	FALSE	FALSE	#N/A
A1A4S6	RHG10	17	627	TRUE	FALSE	FALSE	FALSE	#N/A
A1A4S6	RHG10	17	737	FALSE	FALSE	FALSE	FALSE	#N/A
A1A4S6	RHG10	17	782	TRUE	FALSE	FALSE	FALSE	#N/A
A1A4V9	CP093	9	81	FALSE	FALSE	FALSE	FALSE	#N/A
A1A4V9	CP093	9	167	FALSE	FALSE	FALSE	FALSE	#N/A
A1A4V9	CP093	9	169	FALSE	FALSE	FALSE	FALSE	#N/A
A1A4V9	CP093	9	200	FALSE	FALSE	FALSE	FALSE	#N/A
A1A4V9	CP093	9	205	FALSE	FALSE	FALSE	FALSE	#N/A
A1A4V9	CP093	9	212	FALSE	FALSE	FALSE	FALSE	#N/A
A1A4V9	CP093	9	214	FALSE	FALSE	FALSE	FALSE	#N/A
A1A4V9	CP093	9	228	FALSE	FALSE	FALSE	FALSE	#N/A
A1A4V9	CP093	9	281	TRUE	FALSE	FALSE	FALSE	#N/A
A1A4Y4	IRGM	5	78	FALSE	FALSE	FALSE	FALSE	#N/A
A1A4Y4	IRGM	5	104	FALSE	FALSE	FALSE	FALSE	#N/A
A1A4Y4	IRGM	5	113	FALSE	FALSE	FALSE	FALSE	#N/A
A1A4Y4	IRGM	5	142	TRUE	FALSE	FALSE	FALSE	#N/A
A1A4Y4	IRGM	5	181	FALSE	FALSE	FALSE	FALSE	#N/A
A1A519	F170A	5	57	TRUE	FALSE	FALSE	FALSE	#N/A
A1A519	F170A	5	107	FALSE	FALSE	FALSE	FALSE	#N/A
A1A519	F170A	5	110	TRUE	FALSE	FALSE	FALSE	#N/A
A1A519	F170A	5	129	FALSE	FALSE	FALSE	FALSE	#N/A
A1A519	F170A	5	130	FALSE	FALSE	FALSE	FALSE	#N/A
A1A580	KR231	6	3	FALSE	FALSE	FALSE	FALSE	#N/A
A1A580	KR231	6	18	FALSE	FALSE	FALSE	FALSE	#N/A
A1A580	KR231	6	21	FALSE	FALSE	FALSE	FALSE	#N/A
A1A580	KR231	6	24	FALSE	FALSE	FALSE	FALSE	#N/A
A1A580	KR231	6	31	FALSE	FALSE	FALSE	FALSE	#N/A
A1A580	KR231	6	37	FALSE	FALSE	FALSE	FALSE	#N/A
A1A5B4	ANO9	25	36	FALSE	FALSE	FALSE	FALSE	#N/A
A1A5B4	ANO9	25	90	FALSE	FALSE	FALSE	FALSE	#N/A
A1A5B4	ANO9	25	182	FALSE	FALSE	FALSE	FALSE	#N/A
A1A5B4	ANO9	25	190	FALSE	FALSE	FALSE	FALSE	#N/A
A1A5B4	ANO9	25	197	FALSE	FALSE	FALSE	FALSE	#N/A
A1A5B4	ANO9	25	199	FALSE	FALSE	FALSE	FALSE	#N/A
A1A5B4	ANO9	25	246	FALSE	FALSE	FALSE	FALSE	#N/A
A1A5B4	ANO9	25	299	FALSE	FALSE	FALSE	FALSE	#N/A
A1A5B4	ANO9	25	318	FALSE	FALSE	FALSE	FALSE	#N/A
A1A5B4	ANO9	25	323	FALSE	FALSE	FALSE	FALSE	#N/A
A1A5B4	ANO9	25	327	TRUE	FALSE	FALSE	FALSE	#N/A
A1A5B4	ANO9	25	354	FALSE	FALSE	FALSE	FALSE	#N/A
A1A5B4	ANO9	25	387	FALSE	FALSE	FALSE	FALSE	#N/A
A1A5B4	ANO9	25	438	FALSE	FALSE	FALSE	FALSE	#N/A
A1A5B4	ANO9	25	494	FALSE	FALSE	FALSE	FALSE	#N/A
A1A5B4	ANO9	25	527	FALSE	FALSE	FALSE	FALSE	#N/A
A1A5B4	ANO9	25	548	FALSE	FALSE	FALSE	FALSE	#N/A
A1A5B4	ANO9	25	629	FALSE	FALSE	FALSE	FALSE	#N/A
A1A5B4	ANO9	25	631	FALSE	FALSE	FALSE	FALSE	#N/A
A1A5B4	ANO9	25	633	FALSE	FALSE	FALSE	FALSE	#N/A
A1A5B4	ANO9	25	650	FALSE	FALSE	FALSE	FALSE	#N/A
A1A5B4	ANO9	25	680	FALSE	FALSE	FALSE	FALSE	#N/A
A1A5B4	ANO9	25	683	FALSE	FALSE	FALSE	FALSE	#N/A
A1A5B4	ANO9	25	689	FALSE	FALSE	FALSE	FALSE	#N/A
A1A5B4	ANO9	25	740	FALSE	FALSE	FALSE	FALSE	#N/A
A1A5C7	S22AN	14	80	FALSE	FALSE	FALSE	FALSE	#N/A
A1A5C7	S22AN	14	95	FALSE	FALSE	FALSE	FALSE	#N/A
A1A5C7	S22AN	14	205	FALSE	FALSE	FALSE	FALSE	#N/A
A1A5C7	S22AN	14	244	FALSE	FALSE	FALSE	FALSE	#N/A
A1A5C7	S22AN	14	302	FALSE	FALSE	FALSE	FALSE	#N/A
A1A5C7	S22AN	14	359	FALSE	FALSE	FALSE	FALSE	#N/A
A1A5C7	S22AN	14	442	FALSE	FALSE	FALSE	FALSE	#N/A
A1A5C7	S22AN	14	466	FALSE	FALSE	FALSE	FALSE	#N/A
A1A5C7	S22AN	14	469	FALSE	FALSE	FALSE	FALSE	#N/A
A1A5C7	S22AN	14	470	FALSE	FALSE	FALSE	FALSE	#N/A
A1A5C7	S22AN	14	520	FALSE	FALSE	FALSE	FALSE	#N/A
A1A5C7	S22AN	14	597	FALSE	FALSE	FALSE	FALSE	#N/A
A1A5C7	S22AN	14	636	TRUE	FALSE	FALSE	FALSE	#N/A
A1A5C7	S22AN	14	661	FALSE	FALSE	FALSE	FALSE	#N/A
A1E959	ODAM	8	129	FALSE	FALSE	FALSE	FALSE	#N/A
A1E959	ODAM	8	145	FALSE	FALSE	FALSE	FALSE	#N/A
A1E959	ODAM	8	146	FALSE	FALSE	FALSE	FALSE	#N/A
A1E959	ODAM	8	149	FALSE	FALSE	FALSE	FALSE	#N/A
A1E959	ODAM	8	173	FALSE	FALSE	FALSE	FALSE	#N/A
A1E959	ODAM	8	180	FALSE	FALSE	FALSE	FALSE	#N/A
A1E959	ODAM	8	185	FALSE	FALSE	FALSE	FALSE	#N/A
A1E959	ODAM	8	224	FALSE	FALSE	FALSE	FALSE	#N/A
A1IGU5	ARH37	21	45	FALSE	FALSE	FALSE	FALSE	#N/A
A1IGU5	ARH37	21	118	TRUE	FALSE	FALSE	FALSE	#N/A
A1IGU5	ARH37	21	121	FALSE	FALSE	FALSE	FALSE	#N/A
A1IGU5	ARH37	21	125	FALSE	FALSE	FALSE	FALSE	#N/A
A1IGU5	ARH37	21	135	FALSE	FALSE	FALSE	FALSE	#N/A
A1IGU5	ARH37	21	175	FALSE	FALSE	FALSE	FALSE	#N/A
A1IGU5	ARH37	21	193	FALSE	FALSE	FALSE	FALSE	#N/A
A1IGU5	ARH37	21	213	FALSE	FALSE	FALSE	FALSE	#N/A
A1IGU5	ARH37	21	223	TRUE	FALSE	FALSE	FALSE	#N/A
A1IGU5	ARH37	21	293	TRUE	FALSE	FALSE	FALSE	#N/A
A1IGU5	ARH37	21	302	FALSE	FALSE	FALSE	FALSE	#N/A
A1IGU5	ARH37	21	308	FALSE	FALSE	FALSE	FALSE	#N/A
A1IGU5	ARH37	21	320	FALSE	FALSE	FALSE	FALSE	#N/A
A1IGU5	ARH37	21	386	FALSE	FALSE	FALSE	FALSE	#N/A
A1IGU5	ARH37	21	395	FALSE	FALSE	FALSE	FALSE	#N/A
A1IGU5	ARH37	21	505	FALSE	FALSE	FALSE	FALSE	#N/A
A1IGU5	ARH37	21	511	FALSE	FALSE	FALSE	FALSE	#N/A
A1IGU5	ARH37	21	558	FALSE	FALSE	FALSE	FALSE	#N/A
A1IGU5	ARH37	21	567	FALSE	FALSE	FALSE	FALSE	#N/A
A1IGU5	ARH37	21	611	FALSE	FALSE	FALSE	FALSE	#N/A
A1IGU5	ARH37	21	654	FALSE	FALSE	FALSE	FALSE	#N/A
A1KXE4	F168B	20	5	TRUE	FALSE	FALSE	FALSE	#N/A
A1KXE4	F168B	20	14	FALSE	FALSE	FALSE	FALSE	#N/A
A1KXE4	F168B	20	22	FALSE	FALSE	FALSE	FALSE	#N/A
A1KXE4	F168B	20	30	FALSE	FALSE	FALSE	FALSE	#N/A
A1KXE4	F168B	20	37	FALSE	FALSE	FALSE	FALSE	#N/A
A1KXE4	F168B	20	42	FALSE	FALSE	FALSE	FALSE	#N/A
A1KXE4	F168B	20	53	FALSE	FALSE	FALSE	FALSE	#N/A
A1KXE4	F168B	20	59	FALSE	FALSE	FALSE	FALSE	#N/A
A1KXE4	F168B	20	73	FALSE	FALSE	FALSE	FALSE	#N/A
A1KXE4	F168B	20	80	FALSE	FALSE	FALSE	FALSE	#N/A
A1KXE4	F168B	20	85	FALSE	FALSE	FALSE	FALSE	#N/A
A1KXE4	F168B	20	91	FALSE	FALSE	FALSE	FALSE	#N/A
A1KXE4	F168B	20	97	FALSE	FALSE	FALSE	FALSE	#N/A
A1KXE4	F168B	20	103	FALSE	FALSE	FALSE	FALSE	#N/A
A1KXE4	F168B	20	104	FALSE	FALSE	FALSE	FALSE	#N/A
A1KXE4	F168B	20	109	FALSE	FALSE	FALSE	FALSE	#N/A
A1KXE4	F168B	20	132	FALSE	FALSE	FALSE	FALSE	#N/A
A1KXE4	F168B	20	180	FALSE	FALSE	FALSE	FALSE	#N/A
A1KXE4	F168B	20	188	FALSE	FALSE	FALSE	FALSE	#N/A
A1KXE4	F168B	20	190	TRUE	FALSE	FALSE	FALSE	#N/A
A1KZ92	PXDNL	35	102	FALSE	FALSE	FALSE	FALSE	#N/A
A1KZ92	PXDNL	35	104	FALSE	FALSE	FALSE	FALSE	#N/A
A1KZ92	PXDNL	35	106	FALSE	FALSE	FALSE	FALSE	#N/A
A1KZ92	PXDNL	35	128	FALSE	FALSE	FALSE	FALSE	#N/A
A1KZ92	PXDNL	35	212	FALSE	FALSE	FALSE	FALSE	#N/A
A1KZ92	PXDNL	35	252	FALSE	FALSE	FALSE	FALSE	#N/A
A1KZ92	PXDNL	35	303	FALSE	FALSE	FALSE	FALSE	#N/A
A1KZ92	PXDNL	35	323	FALSE	FALSE	FALSE	FALSE	#N/A
A1KZ92	PXDNL	35	384	FALSE	FALSE	FALSE	FALSE	#N/A
A1KZ92	PXDNL	35	486	FALSE	FALSE	FALSE	FALSE	#N/A
A1KZ92	PXDNL	35	568	FALSE	FALSE	FALSE	FALSE	#N/A
A1KZ92	PXDNL	35	578	FALSE	FALSE	FALSE	FALSE	#N/A
A1KZ92	PXDNL	35	649	FALSE	FALSE	FALSE	FALSE	#N/A
A1KZ92	PXDNL	35	691	FALSE	FALSE	FALSE	FALSE	#N/A
A1KZ92	PXDNL	35	727	FALSE	FALSE	FALSE	FALSE	#N/A
A1KZ92	PXDNL	35	757	TRUE	FALSE	FALSE	FALSE	#N/A
A1KZ92	PXDNL	35	799	FALSE	FALSE	FALSE	FALSE	#N/A
A1KZ92	PXDNL	35	882	FALSE	FALSE	FALSE	FALSE	#N/A
A1KZ92	PXDNL	35	893	FALSE	FALSE	FALSE	FALSE	#N/A
A1KZ92	PXDNL	35	900	FALSE	FALSE	FALSE	FALSE	#N/A
A1KZ92	PXDNL	35	998	FALSE	FALSE	FALSE	FALSE	#N/A
A1KZ92	PXDNL	35	1014	FALSE	FALSE	FALSE	FALSE	#N/A
A1KZ92	PXDNL	35	1033	FALSE	FALSE	FALSE	FALSE	#N/A
A1KZ92	PXDNL	35	1036	FALSE	FALSE	FALSE	FALSE	#N/A
A1KZ92	PXDNL	35	1065	FALSE	FALSE	FALSE	FALSE	#N/A
A1KZ92	PXDNL	35	1116	FALSE	FALSE	FALSE	FALSE	#N/A
A1KZ92	PXDNL	35	1131	TRUE	FALSE	FALSE	FALSE	#N/A
A1KZ92	PXDNL	35	1153	FALSE	FALSE	FALSE	FALSE	#N/A
A1KZ92	PXDNL	35	1188	FALSE	FALSE	FALSE	FALSE	#N/A
A1KZ92	PXDNL	35	1234	FALSE	FALSE	FALSE	FALSE	#N/A
A1KZ92	PXDNL	35	1277	TRUE	FALSE	FALSE	FALSE	#N/A
A1KZ92	PXDNL	35	1281	FALSE	FALSE	FALSE	FALSE	#N/A
A1KZ92	PXDNL	35	1323	FALSE	FALSE	FALSE	FALSE	#N/A
A1KZ92	PXDNL	35	1325	TRUE	FALSE	FALSE	FALSE	#N/A
A1KZ92	PXDNL	35	1345	TRUE	FALSE	FALSE	FALSE	#N/A
A1L020	MEX3A	11	119	FALSE	FALSE	FALSE	FALSE	#N/A
A1L020	MEX3A	11	165	TRUE	FALSE	FALSE	FALSE	#N/A
A1L020	MEX3A	11	232	FALSE	FALSE	FALSE	FALSE	#N/A
A1L020	MEX3A	11	256	FALSE	FALSE	FALSE	FALSE	#N/A
A1L020	MEX3A	11	298	FALSE	FALSE	FALSE	FALSE	#N/A
A1L020	MEX3A	11	317	FALSE	FALSE	FALSE	FALSE	#N/A
A1L020	MEX3A	11	365	FALSE	FALSE	FALSE	FALSE	#N/A
A1L020	MEX3A	11	368	FALSE	FALSE	FALSE	FALSE	#N/A
A1L020	MEX3A	11	373	FALSE	FALSE	FALSE	FALSE	#N/A
A1L020	MEX3A	11	381	FALSE	FALSE	FALSE	FALSE	#N/A
A1L020	MEX3A	11	382	FALSE	FALSE	FALSE	FALSE	#N/A
A1L0T0	ILVBL	9	40	FALSE	FALSE	FALSE	FALSE	#N/A
A1L0T0	ILVBL	9	214	FALSE	FALSE	FALSE	FALSE	#N/A
A1L0T0	ILVBL	9	216	FALSE	FALSE	FALSE	FALSE	#N/A
A1L0T0	ILVBL	9	240	FALSE	FALSE	FALSE	FALSE	#N/A
A1L0T0	ILVBL	9	244	FALSE	FALSE	FALSE	FALSE	#N/A
A1L0T0	ILVBL	9	360	FALSE	FALSE	FALSE	FALSE	#N/A
A1L0T0	ILVBL	9	526	FALSE	FALSE	FALSE	FALSE	#N/A
A1L0T0	ILVBL	9	572	FALSE	FALSE	FALSE	FALSE	#N/A
A1L0T0	ILVBL	9	575	FALSE	FALSE	FALSE	FALSE	#N/A
A1L157	TSN11	12	4	FALSE	FALSE	FALSE	FALSE	#N/A
A1L157	TSN11	12	15	FALSE	FALSE	FALSE	FALSE	#N/A
A1L157	TSN11	12	18	FALSE	FALSE	FALSE	FALSE	#N/A
A1L157	TSN11	12	48	FALSE	FALSE	FALSE	FALSE	#N/A
A1L157	TSN11	12	62	FALSE	FALSE	FALSE	FALSE	#N/A
A1L157	TSN11	12	93	FALSE	FALSE	FALSE	FALSE	#N/A
A1L157	TSN11	12	114	FALSE	FALSE	FALSE	FALSE	#N/A
A1L157	TSN11	12	115	FALSE	FALSE	FALSE	FALSE	#N/A
A1L157	TSN11	12	134	FALSE	FALSE	FALSE	FALSE	#N/A
A1L157	TSN11	12	169	FALSE	FALSE	FALSE	FALSE	#N/A
A1L157	TSN11	12	202	FALSE	FALSE	FALSE	FALSE	#N/A
A1L157	TSN11	12	253	FALSE	FALSE	FALSE	FALSE	#N/A
A1L162	YB051	3	27	FALSE	FALSE	FALSE	FALSE	#N/A
A1L162	YB051	3	82	FALSE	FALSE	FALSE	FALSE	#N/A
A1L162	YB051	3	95	FALSE	FALSE	FALSE	FALSE	#N/A
A1L167	U2QL1	3	80	FALSE	FALSE	FALSE	FALSE	#N/A
A1L167	U2QL1	3	101	FALSE	FALSE	FALSE	FALSE	#N/A
A1L167	U2QL1	3	151	TRUE	FALSE	FALSE	FALSE	#N/A
A1L168	CT202	1	2	TRUE	FALSE	FALSE	FALSE	#N/A
A1L170	CA226	1	150	FALSE	FALSE	FALSE	FALSE	#N/A
A1L188	CQ089	1	32	FALSE	FALSE	FALSE	FALSE	#N/A
A1L190	SYCE3	2	11	TRUE	FALSE	FALSE	FALSE	#N/A
A1L190	SYCE3	2	44	FALSE	FALSE	FALSE	FALSE	#N/A
A1L1A6	IGS23	2	65	FALSE	FALSE	FALSE	FALSE	#N/A
A1L1A6	IGS23	2	109	FALSE	FALSE	FALSE	FALSE	#N/A
A1L390	PKHG3	25	93	FALSE	TRUE	FALSE	FALSE	#N/A
A1L390	PKHG3	25	108	FALSE	FALSE	FALSE	FALSE	#N/A
A1L390	PKHG3	25	119	FALSE	FALSE	FALSE	FALSE	#N/A
A1L390	PKHG3	25	146	FALSE	FALSE	FALSE	FALSE	#N/A
A1L390	PKHG3	25	180	FALSE	FALSE	FALSE	FALSE	#N/A
A1L390	PKHG3	25	183	FALSE	FALSE	FALSE	FALSE	#N/A
A1L390	PKHG3	25	187	FALSE	FALSE	FALSE	FALSE	#N/A
A1L390	PKHG3	25	223	FALSE	FALSE	FALSE	FALSE	#N/A
A1L390	PKHG3	25	234	FALSE	FALSE	FALSE	FALSE	#N/A
A1L390	PKHG3	25	268	TRUE	FALSE	FALSE	FALSE	#N/A
A1L390	PKHG3	25	300	FALSE	FALSE	FALSE	FALSE	#N/A
A1L390	PKHG3	25	339	FALSE	FALSE	FALSE	FALSE	#N/A
A1L390	PKHG3	25	365	FALSE	FALSE	FALSE	FALSE	#N/A
A1L390	PKHG3	25	372	FALSE	FALSE	FALSE	FALSE	#N/A
A1L390	PKHG3	25	415	FALSE	FALSE	FALSE	FALSE	#N/A
A1L390	PKHG3	25	416	TRUE	FALSE	FALSE	FALSE	#N/A
A1L390	PKHG3	25	420	FALSE	FALSE	FALSE	FALSE	#N/A
A1L390	PKHG3	25	723	FALSE	FALSE	FALSE	FALSE	#N/A
A1L390	PKHG3	25	724	FALSE	FALSE	FALSE	FALSE	#N/A
A1L390	PKHG3	25	744	TRUE	FALSE	FALSE	FALSE	#N/A
A1L390	PKHG3	25	927	FALSE	FALSE	FALSE	FALSE	#N/A
A1L390	PKHG3	25	933	TRUE	FALSE	FALSE	FALSE	#N/A
A1L390	PKHG3	25	991	FALSE	FALSE	FALSE	FALSE	#N/A
A1L390	PKHG3	25	1057	FALSE	FALSE	FALSE	FALSE	#N/A
A1L390	PKHG3	25	1131	FALSE	FALSE	FALSE	FALSE	#N/A
A1L3X0	ELOV7	20	14	FALSE	FALSE	FALSE	FALSE	#N/A
A1L3X0	ELOV7	20	44	FALSE	FALSE	FALSE	FALSE	#N/A
A1L3X0	ELOV7	20	46	FALSE	FALSE	FALSE	FALSE	#N/A
A1L3X0	ELOV7	20	71	FALSE	FALSE	FALSE	FALSE	#N/A
A1L3X0	ELOV7	20	81	FALSE	FALSE	FALSE	FALSE	#N/A
A1L3X0	ELOV7	20	84	FALSE	FALSE	FALSE	FALSE	#N/A
A1L3X0	ELOV7	20	95	FALSE	FALSE	FALSE	FALSE	#N/A
A1L3X0	ELOV7	20	104	FALSE	FALSE	FALSE	FALSE	#N/A
A1L3X0	ELOV7	20	120	FALSE	FALSE	FALSE	FALSE	#N/A
A1L3X0	ELOV7	20	121	FALSE	FALSE	FALSE	FALSE	#N/A
A1L3X0	ELOV7	20	185	FALSE	FALSE	FALSE	FALSE	#N/A
A1L3X0	ELOV7	20	187	FALSE	FALSE	FALSE	FALSE	#N/A
A1L3X0	ELOV7	20	188	FALSE	FALSE	FALSE	FALSE	#N/A
A1L3X0	ELOV7	20	197	FALSE	FALSE	FALSE	FALSE	#N/A
A1L3X0	ELOV7	20	200	FALSE	FALSE	FALSE	FALSE	#N/A
A1L3X0	ELOV7	20	206	FALSE	FALSE	FALSE	FALSE	#N/A
A1L3X0	ELOV7	20	233	FALSE	FALSE	FALSE	FALSE	#N/A
A1L3X0	ELOV7	20	245	FALSE	FALSE	FALSE	FALSE	#N/A
A1L3X0	ELOV7	20	258	FALSE	FALSE	FALSE	FALSE	#N/A
A1L3X0	ELOV7	20	261	FALSE	FALSE	FALSE	FALSE	#N/A
A1L3X4	MT1DP	1	24	FALSE	FALSE	FALSE	FALSE	#N/A
A1L429	GG12C	3	9	FALSE	FALSE	FALSE	FALSE	#N/A
A1L429	GG12C	3	10	FALSE	FALSE	FALSE	FALSE	#N/A
A1L429	GG12C	3	17	FALSE	FALSE	FALSE	FALSE	#N/A
A1L443	FA22F	8	7	FALSE	FALSE	FALSE	FALSE	#N/A
A1L443	FA22F	8	207	FALSE	FALSE	FALSE	FALSE	#N/A
A1L443	FA22F	8	216	FALSE	FALSE	FALSE	FALSE	#N/A
A1L443	FA22F	8	276	FALSE	FALSE	FALSE	FALSE	#N/A
A1L443	FA22F	8	329	FALSE	FALSE	FALSE	FALSE	#N/A
A1L443	FA22F	8	398	FALSE	FALSE	FALSE	FALSE	#N/A
A1L443	FA22F	8	443	FALSE	FALSE	FALSE	FALSE	#N/A
A1L443	FA22F	8	641	FALSE	FALSE	FALSE	FALSE	#N/A
A1L453	PRS38	12	79	FALSE	FALSE	FALSE	FALSE	#N/A
A1L453	PRS38	12	93	FALSE	FALSE	FALSE	FALSE	#N/A
A1L453	PRS38	12	111	FALSE	FALSE	FALSE	FALSE	#N/A
A1L453	PRS38	12	114	FALSE	FALSE	FALSE	FALSE	#N/A
A1L453	PRS38	12	130	FALSE	FALSE	FALSE	FALSE	#N/A
A1L453	PRS38	12	141	FALSE	FALSE	FALSE	FALSE	#N/A
A1L453	PRS38	12	144	FALSE	FALSE	FALSE	FALSE	#N/A
A1L453	PRS38	12	218	FALSE	FALSE	FALSE	FALSE	#N/A
A1L453	PRS38	12	223	FALSE	FALSE	FALSE	FALSE	#N/A
A1L453	PRS38	12	274	FALSE	FALSE	FALSE	FALSE	#N/A
A1L453	PRS38	12	278	FALSE	FALSE	FALSE	FALSE	#N/A
A1L453	PRS38	12	283	FALSE	FALSE	FALSE	FALSE	#N/A
A1L4H1	SRCRL	9	410	FALSE	FALSE	FALSE	FALSE	#N/A
A1L4H1	SRCRL	9	827	FALSE	FALSE	FALSE	FALSE	#N/A
A1L4H1	SRCRL	9	874	FALSE	FALSE	FALSE	FALSE	#N/A
A1L4H1	SRCRL	9	877	FALSE	FALSE	FALSE	FALSE	#N/A
A1L4H1	SRCRL	9	880	FALSE	FALSE	FALSE	FALSE	#N/A
A1L4H1	SRCRL	9	934	FALSE	FALSE	FALSE	FALSE	#N/A
A1L4H1	SRCRL	9	1132	FALSE	FALSE	FALSE	FALSE	#N/A
A1L4H1	SRCRL	9	1139	FALSE	FALSE	FALSE	FALSE	#N/A
A1L4H1	SRCRL	9	1312	FALSE	FALSE	FALSE	FALSE	#N/A
A1L4K1	FSD2	29	22	FALSE	FALSE	FALSE	FALSE	#N/A
A1L4K1	FSD2	29	27	FALSE	FALSE	FALSE	FALSE	#N/A
A1L4K1	FSD2	29	78	FALSE	FALSE	FALSE	FALSE	#N/A
A1L4K1	FSD2	29	103	FALSE	FALSE	FALSE	FALSE	#N/A
A1L4K1	FSD2	29	106	FALSE	FALSE	FALSE	FALSE	#N/A
A1L4K1	FSD2	29	150	FALSE	FALSE	FALSE	FALSE	#N/A
A1L4K1	FSD2	29	152	FALSE	FALSE	FALSE	FALSE	#N/A
A1L4K1	FSD2	29	161	FALSE	FALSE	FALSE	FALSE	#N/A
A1L4K1	FSD2	29	164	FALSE	FALSE	FALSE	FALSE	#N/A
A1L4K1	FSD2	29	221	TRUE	FALSE	FALSE	FALSE	#N/A
A1L4K1	FSD2	29	259	FALSE	FALSE	FALSE	FALSE	#N/A
A1L4K1	FSD2	29	270	TRUE	FALSE	FALSE	FALSE	#N/A
A1L4K1	FSD2	29	289	FALSE	FALSE	FALSE	FALSE	#N/A
A1L4K1	FSD2	29	397	FALSE	FALSE	FALSE	FALSE	#N/A
A1L4K1	FSD2	29	405	FALSE	FALSE	FALSE	FALSE	#N/A
A1L4K1	FSD2	29	409	FALSE	FALSE	FALSE	FALSE	#N/A
A1L4K1	FSD2	29	432	FALSE	FALSE	FALSE	FALSE	#N/A
A1L4K1	FSD2	29	444	FALSE	FALSE	FALSE	FALSE	#N/A
A1L4K1	FSD2	29	465	FALSE	TRUE	FALSE	FALSE	#N/A
A1L4K1	FSD2	29	501	FALSE	FALSE	FALSE	FALSE	#N/A
A1L4K1	FSD2	29	538	FALSE	FALSE	FALSE	FALSE	#N/A
A1L4K1	FSD2	29	541	FALSE	FALSE	FALSE	FALSE	#N/A
A1L4K1	FSD2	29	565	FALSE	FALSE	FALSE	FALSE	#N/A
A1L4K1	FSD2	29	623	FALSE	FALSE	FALSE	FALSE	#N/A
A1L4K1	FSD2	29	634	FALSE	FALSE	FALSE	FALSE	#N/A
A1L4K1	FSD2	29	669	FALSE	FALSE	FALSE	FALSE	#N/A
A1L4K1	FSD2	29	695	FALSE	FALSE	FALSE	FALSE	#N/A
A1L4K1	FSD2	29	712	FALSE	FALSE	FALSE	FALSE	#N/A
A1L4K1	FSD2	29	749	FALSE	FALSE	FALSE	FALSE	#N/A
A1L4L8	PL8L1	3	21	FALSE	FALSE	FALSE	FALSE	#N/A
A1L4L8	PL8L1	3	104	FALSE	FALSE	FALSE	FALSE	#N/A
A1L4L8	PL8L1	3	164	TRUE	FALSE	FALSE	FALSE	#N/A
A1L4M7	CU034	4	62	FALSE	FALSE	FALSE	FALSE	#N/A
A1L4M7	CU034	4	76	FALSE	FALSE	FALSE	FALSE	#N/A
A1L4M7	CU034	4	80	FALSE	FALSE	FALSE	FALSE	#N/A
A1L4M7	CU034	4	88	FALSE	FALSE	FALSE	FALSE	#N/A
A1L4Q6	YK033	2	17	TRUE	FALSE	FALSE	FALSE	#N/A
A1L4Q6	YK033	2	167	FALSE	FALSE	FALSE	FALSE	#N/A
A1X283	SPD2B	20	25	FALSE	TRUE	FALSE	FALSE	#N/A
A1X283	SPD2B	20	27	FALSE	FALSE	FALSE	FALSE	#N/A
A1X283	SPD2B	20	42	FALSE	FALSE	FALSE	FALSE	#N/A
A1X283	SPD2B	20	45	FALSE	FALSE	FALSE	FALSE	#N/A
A1X283	SPD2B	20	101	FALSE	FALSE	FALSE	FALSE	#N/A
A1X283	SPD2B	20	111	FALSE	FALSE	FALSE	FALSE	#N/A
A1X283	SPD2B	20	157	FALSE	FALSE	FALSE	FALSE	#N/A
A1X283	SPD2B	20	163	TRUE	FALSE	FALSE	FALSE	#N/A
A1X283	SPD2B	20	226	FALSE	FALSE	FALSE	FALSE	#N/A
A1X283	SPD2B	20	230	FALSE	FALSE	FALSE	FALSE	#N/A
A1X283	SPD2B	20	232	FALSE	FALSE	FALSE	FALSE	#N/A
A1X283	SPD2B	20	263	FALSE	FALSE	FALSE	FALSE	#N/A
A1X283	SPD2B	20	274	FALSE	FALSE	FALSE	FALSE	#N/A
A1X283	SPD2B	20	373	FALSE	FALSE	FALSE	FALSE	#N/A
A1X283	SPD2B	20	374	FALSE	FALSE	FALSE	FALSE	#N/A
A1X283	SPD2B	20	407	FALSE	FALSE	FALSE	FALSE	#N/A
A1X283	SPD2B	20	425	FALSE	FALSE	FALSE	FALSE	#N/A
A1X283	SPD2B	20	508	FALSE	FALSE	FALSE	FALSE	#N/A
A1X283	SPD2B	20	855	FALSE	FALSE	FALSE	FALSE	#N/A
A1X283	SPD2B	20	906	TRUE	FALSE	FALSE	FALSE	#N/A
A1XBS5	F92A1	8	37	FALSE	FALSE	FALSE	FALSE	#N/A
A1XBS5	F92A1	8	58	FALSE	FALSE	FALSE	FALSE	#N/A
A1XBS5	F92A1	8	83	FALSE	FALSE	FALSE	FALSE	#N/A
A1XBS5	F92A1	8	102	TRUE	FALSE	FALSE	FALSE	#N/A
A1XBS5	F92A1	8	202	FALSE	FALSE	FALSE	FALSE	#N/A
A1XBS5	F92A1	8	206	FALSE	FALSE	FALSE	FALSE	#N/A
A1XBS5	F92A1	8	226	FALSE	FALSE	FALSE	FALSE	#N/A
A1XBS5	F92A1	8	230	FALSE	FALSE	FALSE	FALSE	#N/A
A1YPR0	ZBT7C	15	45	FALSE	FALSE	FALSE	FALSE	#N/A
A1YPR0	ZBT7C	15	58	TRUE	FALSE	FALSE	FALSE	#N/A
A1YPR0	ZBT7C	15	73	FALSE	FALSE	FALSE	FALSE	#N/A
A1YPR0	ZBT7C	15	75	FALSE	FALSE	FALSE	FALSE	#N/A
A1YPR0	ZBT7C	15	93	FALSE	FALSE	FALSE	FALSE	#N/A
A1YPR0	ZBT7C	15	200	FALSE	FALSE	FALSE	FALSE	#N/A
A1YPR0	ZBT7C	15	236	FALSE	FALSE	FALSE	FALSE	#N/A
A1YPR0	ZBT7C	15	331	FALSE	TRUE	FALSE	FALSE	#N/A
A1YPR0	ZBT7C	15	334	FALSE	FALSE	FALSE	FALSE	#N/A
A1YPR0	ZBT7C	15	392	FALSE	FALSE	FALSE	FALSE	#N/A
A1YPR0	ZBT7C	15	420	FALSE	FALSE	FALSE	FALSE	#N/A
A1YPR0	ZBT7C	15	433	FALSE	FALSE	FALSE	FALSE	#N/A
A1YPR0	ZBT7C	15	448	FALSE	FALSE	FALSE	FALSE	#N/A
A1YPR0	ZBT7C	15	454	FALSE	FALSE	FALSE	FALSE	#N/A
A1YPR0	ZBT7C	15	588	FALSE	FALSE	FALSE	FALSE	#N/A
A1Z1Q3	MACD2	10	2	TRUE	FALSE	FALSE	FALSE	#N/A
A1Z1Q3	MACD2	10	30	TRUE	FALSE	FALSE	FALSE	#N/A
A1Z1Q3	MACD2	10	34	TRUE	FALSE	FALSE	FALSE	#N/A
A1Z1Q3	MACD2	10	75	FALSE	FALSE	FALSE	FALSE	#N/A
A1Z1Q3	MACD2	10	134	FALSE	FALSE	FALSE	FALSE	#N/A
A1Z1Q3	MACD2	10	140	FALSE	FALSE	FALSE	FALSE	#N/A
A1Z1Q3	MACD2	10	165	FALSE	FALSE	FALSE	FALSE	#N/A
A1Z1Q3	MACD2	10	190	FALSE	FALSE	FALSE	FALSE	#N/A
A1Z1Q3	MACD2	10	232	FALSE	FALSE	FALSE	FALSE	#N/A
A1Z1Q3	MACD2	10	349	TRUE	FALSE	FALSE	FALSE	#N/A
A2A288	ZC12D	12	15	FALSE	FALSE	FALSE	FALSE	#N/A
A2A288	ZC12D	12	128	FALSE	FALSE	FALSE	FALSE	#N/A
A2A288	ZC12D	12	164	FALSE	FALSE	FALSE	FALSE	#N/A
A2A288	ZC12D	12	178	FALSE	FALSE	FALSE	FALSE	#N/A
A2A288	ZC12D	12	182	FALSE	FALSE	FALSE	FALSE	#N/A
A2A288	ZC12D	12	188	FALSE	FALSE	FALSE	FALSE	#N/A
A2A288	ZC12D	12	200	FALSE	FALSE	FALSE	FALSE	#N/A
A2A288	ZC12D	12	262	FALSE	FALSE	FALSE	FALSE	#N/A
A2A288	ZC12D	12	268	FALSE	FALSE	FALSE	FALSE	#N/A
A2A288	ZC12D	12	275	FALSE	FALSE	FALSE	FALSE	#N/A
A2A288	ZC12D	12	468	FALSE	FALSE	FALSE	FALSE	#N/A
A2A288	ZC12D	12	486	FALSE	FALSE	FALSE	FALSE	#N/A
A2A2V5	SRTM1	4	42	FALSE	FALSE	FALSE	FALSE	#N/A
A2A2V5	SRTM1	4	44	FALSE	FALSE	FALSE	FALSE	#N/A
A2A2V5	SRTM1	4	76	TRUE	FALSE	FALSE	FALSE	#N/A
A2A2V5	SRTM1	4	79	FALSE	FALSE	FALSE	FALSE	#N/A
A2A2Y4	FRMD3	23	64	FALSE	FALSE	FALSE	FALSE	#N/A
A2A2Y4	FRMD3	23	65	FALSE	FALSE	FALSE	FALSE	#N/A
A2A2Y4	FRMD3	23	72	FALSE	FALSE	FALSE	FALSE	#N/A
A2A2Y4	FRMD3	23	77	FALSE	FALSE	FALSE	FALSE	#N/A
A2A2Y4	FRMD3	23	103	FALSE	FALSE	FALSE	FALSE	#N/A
A2A2Y4	FRMD3	23	112	FALSE	FALSE	FALSE	FALSE	#N/A
A2A2Y4	FRMD3	23	126	FALSE	FALSE	FALSE	FALSE	#N/A
A2A2Y4	FRMD3	23	129	FALSE	FALSE	FALSE	FALSE	#N/A
A2A2Y4	FRMD3	23	150	FALSE	FALSE	FALSE	FALSE	#N/A
A2A2Y4	FRMD3	23	163	FALSE	FALSE	FALSE	FALSE	#N/A
A2A2Y4	FRMD3	23	172	TRUE	FALSE	FALSE	FALSE	#N/A
A2A2Y4	FRMD3	23	220	FALSE	FALSE	FALSE	FALSE	#N/A
A2A2Y4	FRMD3	23	272	FALSE	FALSE	FALSE	FALSE	#N/A
A2A2Y4	FRMD3	23	308	TRUE	FALSE	FALSE	FALSE	#N/A
A2A2Y4	FRMD3	23	310	FALSE	FALSE	FALSE	FALSE	#N/A
A2A2Y4	FRMD3	23	333	FALSE	FALSE	FALSE	FALSE	#N/A
A2A2Y4	FRMD3	23	424	FALSE	FALSE	FALSE	FALSE	#N/A
A2A2Y4	FRMD3	23	447	FALSE	FALSE	FALSE	FALSE	#N/A
A2A2Y4	FRMD3	23	512	FALSE	FALSE	FALSE	FALSE	#N/A
A2A2Y4	FRMD3	23	573	FALSE	FALSE	FALSE	FALSE	#N/A
A2A2Y4	FRMD3	23	575	FALSE	FALSE	FALSE	FALSE	#N/A
A2A2Y4	FRMD3	23	576	FALSE	FALSE	FALSE	FALSE	#N/A
A2A2Y4	FRMD3	23	592	FALSE	FALSE	FALSE	FALSE	#N/A
A2A2Z9	AN18B	23	23	FALSE	FALSE	FALSE	FALSE	#N/A
A2A2Z9	AN18B	23	28	FALSE	FALSE	FALSE	FALSE	#N/A
A2A2Z9	AN18B	23	133	FALSE	FALSE	FALSE	FALSE	#N/A
A2A2Z9	AN18B	23	140	FALSE	FALSE	FALSE	FALSE	#N/A
A2A2Z9	AN18B	23	143	FALSE	FALSE	FALSE	FALSE	#N/A
A2A2Z9	AN18B	23	239	FALSE	FALSE	FALSE	FALSE	#N/A
A2A2Z9	AN18B	23	326	TRUE	FALSE	FALSE	FALSE	#N/A
A2A2Z9	AN18B	23	351	FALSE	FALSE	FALSE	FALSE	#N/A
A2A2Z9	AN18B	23	364	TRUE	FALSE	FALSE	FALSE	#N/A
A2A2Z9	AN18B	23	396	TRUE	FALSE	FALSE	FALSE	#N/A
A2A2Z9	AN18B	23	442	FALSE	FALSE	FALSE	FALSE	#N/A
A2A2Z9	AN18B	23	609	TRUE	FALSE	FALSE	FALSE	#N/A
A2A2Z9	AN18B	23	611	FALSE	FALSE	FALSE	FALSE	#N/A
A2A2Z9	AN18B	23	619	FALSE	FALSE	FALSE	FALSE	#N/A
A2A2Z9	AN18B	23	697	FALSE	FALSE	FALSE	FALSE	#N/A
A2A2Z9	AN18B	23	716	FALSE	FALSE	FALSE	FALSE	#N/A
A2A2Z9	AN18B	23	831	TRUE	FALSE	FALSE	FALSE	#N/A
A2A2Z9	AN18B	23	857	TRUE	FALSE	FALSE	FALSE	#N/A
A2A2Z9	AN18B	23	893	FALSE	FALSE	FALSE	FALSE	#N/A
A2A2Z9	AN18B	23	903	TRUE	FALSE	FALSE	FALSE	#N/A
A2A2Z9	AN18B	23	944	FALSE	FALSE	FALSE	FALSE	#N/A
A2A2Z9	AN18B	23	972	FALSE	FALSE	FALSE	FALSE	#N/A
A2A2Z9	AN18B	23	1008	FALSE	FALSE	FALSE	FALSE	#N/A
A2A368	MAGBG	8	180	FALSE	FALSE	FALSE	FALSE	#N/A
A2A368	MAGBG	8	190	FALSE	FALSE	FALSE	FALSE	#N/A
A2A368	MAGBG	8	235	FALSE	FALSE	FALSE	FALSE	#N/A
A2A368	MAGBG	8	259	TRUE	FALSE	FALSE	FALSE	#N/A
A2A368	MAGBG	8	262	FALSE	FALSE	FALSE	FALSE	#N/A
A2A368	MAGBG	8	273	FALSE	FALSE	FALSE	FALSE	#N/A
A2A368	MAGBG	8	301	TRUE	FALSE	FALSE	FALSE	#N/A
A2A368	MAGBG	8	309	FALSE	FALSE	FALSE	FALSE	#N/A
A2A3K4	PTPC1	15	13	TRUE	FALSE	FALSE	FALSE	#N/A
A2A3K4	PTPC1	15	37	FALSE	FALSE	FALSE	FALSE	#N/A
A2A3K4	PTPC1	15	65	FALSE	FALSE	FALSE	FALSE	#N/A
A2A3K4	PTPC1	15	82	FALSE	FALSE	FALSE	FALSE	#N/A
A2A3K4	PTPC1	15	104	FALSE	FALSE	FALSE	FALSE	#N/A
A2A3K4	PTPC1	15	142	FALSE	FALSE	FALSE	FALSE	#N/A
A2A3K4	PTPC1	15	153	FALSE	FALSE	FALSE	FALSE	#N/A
A2A3K4	PTPC1	15	155	FALSE	FALSE	FALSE	FALSE	#N/A
A2A3K4	PTPC1	15	162	FALSE	FALSE	FALSE	FALSE	#N/A
A2A3K4	PTPC1	15	204	TRUE	FALSE	FALSE	FALSE	#N/A
A2A3K4	PTPC1	15	266	FALSE	FALSE	FALSE	FALSE	#N/A
A2A3K4	PTPC1	15	277	FALSE	FALSE	FALSE	FALSE	#N/A
A2A3K4	PTPC1	15	393	FALSE	FALSE	FALSE	FALSE	#N/A
A2A3K4	PTPC1	15	434	TRUE	FALSE	FALSE	FALSE	#N/A
A2A3K4	PTPC1	15	728	FALSE	FALSE	FALSE	FALSE	#N/A
A2A3L6	TTC24	15	89	FALSE	FALSE	FALSE	FALSE	#N/A
A2A3L6	TTC24	15	127	FALSE	FALSE	FALSE	FALSE	#N/A
A2A3L6	TTC24	15	140	FALSE	FALSE	FALSE	FALSE	#N/A
A2A3L6	TTC24	15	147	FALSE	FALSE	FALSE	FALSE	#N/A
A2A3L6	TTC24	15	164	FALSE	FALSE	FALSE	FALSE	#N/A
A2A3L6	TTC24	15	184	TRUE	FALSE	FALSE	FALSE	#N/A
A2A3L6	TTC24	15	239	TRUE	FALSE	FALSE	FALSE	#N/A
A2A3L6	TTC24	15	246	FALSE	FALSE	FALSE	FALSE	#N/A
A2A3L6	TTC24	15	289	FALSE	FALSE	FALSE	FALSE	#N/A
A2A3L6	TTC24	15	336	TRUE	FALSE	FALSE	FALSE	#N/A
A2A3L6	TTC24	15	369	TRUE	FALSE	FALSE	FALSE	#N/A
A2A3L6	TTC24	15	375	FALSE	FALSE	FALSE	FALSE	#N/A
A2A3L6	TTC24	15	376	FALSE	FALSE	FALSE	FALSE	#N/A
A2A3L6	TTC24	15	523	FALSE	FALSE	FALSE	FALSE	#N/A
A2A3L6	TTC24	15	543	FALSE	FALSE	FALSE	FALSE	#N/A
A2A3N6	PIPSL	22	7	FALSE	FALSE	FALSE	FALSE	#N/A
A2A3N6	PIPSL	22	81	FALSE	FALSE	FALSE	FALSE	#N/A
A2A3N6	PIPSL	22	89	FALSE	FALSE	FALSE	FALSE	#N/A
A2A3N6	PIPSL	22	96	FALSE	FALSE	FALSE	FALSE	#N/A
A2A3N6	PIPSL	22	108	FALSE	FALSE	FALSE	FALSE	#N/A
A2A3N6	PIPSL	22	110	FALSE	FALSE	FALSE	FALSE	#N/A
A2A3N6	PIPSL	22	131	FALSE	FALSE	FALSE	FALSE	#N/A
A2A3N6	PIPSL	22	158	FALSE	FALSE	FALSE	FALSE	#N/A
A2A3N6	PIPSL	22	159	TRUE	FALSE	FALSE	FALSE	#N/A
A2A3N6	PIPSL	22	174	FALSE	FALSE	FALSE	FALSE	#N/A
A2A3N6	PIPSL	22	177	FALSE	FALSE	FALSE	FALSE	#N/A
A2A3N6	PIPSL	22	205	FALSE	FALSE	FALSE	FALSE	#N/A
A2A3N6	PIPSL	22	212	FALSE	FALSE	FALSE	FALSE	#N/A
A2A3N6	PIPSL	22	270	FALSE	FALSE	FALSE	FALSE	#N/A
A2A3N6	PIPSL	22	293	TRUE	FALSE	FALSE	FALSE	#N/A
A2A3N6	PIPSL	22	307	FALSE	FALSE	FALSE	FALSE	#N/A
A2A3N6	PIPSL	22	346	FALSE	FALSE	FALSE	FALSE	#N/A
A2A3N6	PIPSL	22	356	FALSE	FALSE	FALSE	FALSE	#N/A
A2A3N6	PIPSL	22	384	FALSE	FALSE	FALSE	FALSE	#N/A
A2A3N6	PIPSL	22	430	FALSE	FALSE	FALSE	FALSE	#N/A
A2A3N6	PIPSL	22	500	FALSE	FALSE	FALSE	FALSE	#N/A
A2A3N6	PIPSL	22	811	FALSE	FALSE	FALSE	FALSE	#N/A
A2AJT9	CX023	33	26	FALSE	FALSE	FALSE	FALSE	#N/A
A2AJT9	CX023	33	35	FALSE	FALSE	FALSE	FALSE	#N/A
A2AJT9	CX023	33	39	FALSE	FALSE	FALSE	FALSE	#N/A
A2AJT9	CX023	33	70	FALSE	FALSE	FALSE	FALSE	#N/A
A2AJT9	CX023	33	71	FALSE	FALSE	FALSE	FALSE	#N/A
A2AJT9	CX023	33	74	FALSE	FALSE	FALSE	FALSE	#N/A
A2AJT9	CX023	33	91	FALSE	FALSE	FALSE	FALSE	#N/A
A2AJT9	CX023	33	93	FALSE	FALSE	FALSE	FALSE	#N/A
A2AJT9	CX023	33	99	FALSE	FALSE	FALSE	FALSE	#N/A
A2AJT9	CX023	33	112	FALSE	FALSE	FALSE	FALSE	#N/A
A2AJT9	CX023	33	116	FALSE	FALSE	FALSE	FALSE	#N/A
A2AJT9	CX023	33	122	FALSE	FALSE	FALSE	FALSE	#N/A
A2AJT9	CX023	33	130	FALSE	FALSE	FALSE	FALSE	#N/A
A2AJT9	CX023	33	184	FALSE	FALSE	FALSE	FALSE	#N/A
A2AJT9	CX023	33	205	TRUE	FALSE	FALSE	FALSE	#N/A
A2AJT9	CX023	33	214	FALSE	FALSE	FALSE	FALSE	#N/A
A2AJT9	CX023	33	227	FALSE	FALSE	FALSE	FALSE	#N/A
A2AJT9	CX023	33	247	FALSE	FALSE	FALSE	FALSE	#N/A
A2AJT9	CX023	33	261	FALSE	FALSE	FALSE	FALSE	#N/A
A2AJT9	CX023	33	279	FALSE	FALSE	FALSE	FALSE	#N/A
A2AJT9	CX023	33	281	FALSE	FALSE	FALSE	FALSE	#N/A
A2AJT9	CX023	33	303	FALSE	FALSE	FALSE	FALSE	#N/A
A2AJT9	CX023	33	311	FALSE	FALSE	FALSE	FALSE	#N/A
A2AJT9	CX023	33	354	FALSE	FALSE	FALSE	FALSE	#N/A
A2AJT9	CX023	33	430	FALSE	FALSE	FALSE	FALSE	#N/A
A2AJT9	CX023	33	486	FALSE	FALSE	FALSE	FALSE	#N/A
A2AJT9	CX023	33	539	FALSE	FALSE	FALSE	FALSE	#N/A
A2AJT9	CX023	33	619	FALSE	FALSE	FALSE	FALSE	#N/A
A2AJT9	CX023	33	622	FALSE	FALSE	FALSE	FALSE	#N/A
A2AJT9	CX023	33	662	FALSE	FALSE	FALSE	FALSE	#N/A
A2AJT9	CX023	33	672	FALSE	FALSE	FALSE	FALSE	#N/A
A2AJT9	CX023	33	677	TRUE	FALSE	FALSE	FALSE	#N/A
A2AJT9	CX023	33	704	TRUE	FALSE	FALSE	FALSE	#N/A
A2BFH1	PAL4G	3	48	FALSE	FALSE	FALSE	FALSE	#N/A
A2BFH1	PAL4G	3	79	FALSE	FALSE	FALSE	FALSE	#N/A
A2BFH1	PAL4G	3	147	FALSE	FALSE	FALSE	FALSE	#N/A
A2CJ06	DYTN	11	17	FALSE	FALSE	FALSE	FALSE	#N/A
A2CJ06	DYTN	11	97	FALSE	FALSE	FALSE	FALSE	#N/A
A2CJ06	DYTN	11	126	FALSE	FALSE	FALSE	FALSE	#N/A
A2CJ06	DYTN	11	133	FALSE	FALSE	FALSE	FALSE	#N/A
A2CJ06	DYTN	11	141	FALSE	FALSE	FALSE	FALSE	#N/A
A2CJ06	DYTN	11	241	FALSE	FALSE	FALSE	FALSE	#N/A
A2CJ06	DYTN	11	336	FALSE	FALSE	FALSE	FALSE	#N/A
A2CJ06	DYTN	11	344	FALSE	FALSE	FALSE	FALSE	#N/A
A2CJ06	DYTN	11	414	FALSE	FALSE	FALSE	FALSE	#N/A
A2CJ06	DYTN	11	483	TRUE	FALSE	FALSE	FALSE	#N/A
A2CJ06	DYTN	11	555	FALSE	FALSE	FALSE	FALSE	#N/A
A2IDD5	CCD78	4	243	FALSE	FALSE	FALSE	FALSE	#N/A
A2IDD5	CCD78	4	299	FALSE	FALSE	FALSE	FALSE	#N/A
A2IDD5	CCD78	4	317	FALSE	FALSE	FALSE	FALSE	#N/A
A2IDD5	CCD78	4	423	FALSE	FALSE	FALSE	FALSE	#N/A
A2PYH4	HFM1	36	83	TRUE	FALSE	FALSE	FALSE	#N/A
A2PYH4	HFM1	36	99	FALSE	FALSE	FALSE	FALSE	#N/A
A2PYH4	HFM1	36	123	FALSE	FALSE	FALSE	FALSE	#N/A
A2PYH4	HFM1	36	128	FALSE	FALSE	FALSE	FALSE	#N/A
A2PYH4	HFM1	36	178	FALSE	FALSE	FALSE	FALSE	#N/A
A2PYH4	HFM1	36	206	FALSE	FALSE	FALSE	FALSE	#N/A
A2PYH4	HFM1	36	215	FALSE	FALSE	FALSE	FALSE	#N/A
A2PYH4	HFM1	36	280	FALSE	FALSE	FALSE	FALSE	#N/A
A2PYH4	HFM1	36	283	FALSE	FALSE	FALSE	FALSE	#N/A
A2PYH4	HFM1	36	294	FALSE	FALSE	FALSE	FALSE	#N/A
A2PYH4	HFM1	36	335	FALSE	FALSE	FALSE	FALSE	#N/A
A2PYH4	HFM1	36	515	FALSE	FALSE	FALSE	FALSE	#N/A
A2PYH4	HFM1	36	524	FALSE	FALSE	FALSE	FALSE	#N/A
A2PYH4	HFM1	36	566	TRUE	FALSE	FALSE	FALSE	#N/A
A2PYH4	HFM1	36	568	TRUE	FALSE	FALSE	FALSE	#N/A
A2PYH4	HFM1	36	585	FALSE	FALSE	FALSE	FALSE	#N/A
A2PYH4	HFM1	36	635	FALSE	FALSE	FALSE	FALSE	#N/A
A2PYH4	HFM1	36	643	FALSE	FALSE	FALSE	FALSE	#N/A
A2PYH4	HFM1	36	678	TRUE	FALSE	FALSE	FALSE	#N/A
A2PYH4	HFM1	36	725	FALSE	FALSE	FALSE	FALSE	#N/A
A2PYH4	HFM1	36	735	FALSE	FALSE	FALSE	FALSE	#N/A
A2PYH4	HFM1	36	787	FALSE	FALSE	FALSE	FALSE	#N/A
A2PYH4	HFM1	36	788	FALSE	TRUE	FALSE	FALSE	#N/A
A2PYH4	HFM1	36	798	FALSE	TRUE	FALSE	FALSE	#N/A
A2PYH4	HFM1	36	984	FALSE	FALSE	FALSE	FALSE	#N/A
A2PYH4	HFM1	36	988	FALSE	FALSE	FALSE	FALSE	#N/A
A2PYH4	HFM1	36	998	FALSE	FALSE	FALSE	FALSE	#N/A
A2PYH4	HFM1	36	1028	FALSE	FALSE	FALSE	FALSE	#N/A
A2PYH4	HFM1	36	1042	FALSE	FALSE	FALSE	FALSE	#N/A
A2PYH4	HFM1	36	1094	FALSE	FALSE	FALSE	FALSE	#N/A
A2PYH4	HFM1	36	1176	TRUE	FALSE	FALSE	FALSE	#N/A
A2PYH4	HFM1	36	1226	TRUE	FALSE	FALSE	FALSE	#N/A
A2PYH4	HFM1	36	1244	FALSE	FALSE	FALSE	FALSE	#N/A
A2PYH4	HFM1	36	1254	FALSE	FALSE	FALSE	FALSE	#N/A
A2PYH4	HFM1	36	1394	FALSE	FALSE	FALSE	FALSE	#N/A
A2PYH4	HFM1	36	1415	FALSE	FALSE	FALSE	FALSE	#N/A
A2RRD8	ZN320	19	33	FALSE	FALSE	FALSE	FALSE	#N/A
A2RRD8	ZN320	19	41	FALSE	FALSE	FALSE	FALSE	#N/A
A2RRD8	ZN320	19	80	FALSE	FALSE	FALSE	FALSE	#N/A
A2RRD8	ZN320	19	126	FALSE	FALSE	FALSE	FALSE	#N/A
A2RRD8	ZN320	19	161	FALSE	FALSE	FALSE	FALSE	#N/A
A2RRD8	ZN320	19	189	FALSE	FALSE	FALSE	FALSE	#N/A
A2RRD8	ZN320	19	217	FALSE	FALSE	FALSE	FALSE	#N/A
A2RRD8	ZN320	19	245	FALSE	FALSE	FALSE	FALSE	#N/A
A2RRD8	ZN320	19	262	FALSE	FALSE	FALSE	FALSE	#N/A
A2RRD8	ZN320	19	273	FALSE	FALSE	FALSE	FALSE	#N/A
A2RRD8	ZN320	19	301	FALSE	FALSE	FALSE	FALSE	#N/A
A2RRD8	ZN320	19	329	FALSE	FALSE	FALSE	FALSE	#N/A
A2RRD8	ZN320	19	357	FALSE	FALSE	FALSE	FALSE	#N/A
A2RRD8	ZN320	19	385	FALSE	FALSE	FALSE	FALSE	#N/A
A2RRD8	ZN320	19	399	TRUE	FALSE	FALSE	FALSE	#N/A
A2RRD8	ZN320	19	413	FALSE	FALSE	FALSE	FALSE	#N/A
A2RRD8	ZN320	19	422	FALSE	FALSE	FALSE	FALSE	#N/A
A2RRD8	ZN320	19	469	FALSE	FALSE	FALSE	FALSE	#N/A
A2RRD8	ZN320	19	502	FALSE	FALSE	FALSE	FALSE	#N/A
A2RRH5	WDR27	20	23	TRUE	FALSE	FALSE	FALSE	#N/A
A2RRH5	WDR27	20	95	FALSE	FALSE	FALSE	FALSE	#N/A
A2RRH5	WDR27	20	201	FALSE	FALSE	FALSE	FALSE	#N/A
A2RRH5	WDR27	20	209	FALSE	FALSE	FALSE	FALSE	#N/A
A2RRH5	WDR27	20	243	FALSE	FALSE	FALSE	FALSE	#N/A
A2RRH5	WDR27	20	344	FALSE	FALSE	FALSE	FALSE	#N/A
A2RRH5	WDR27	20	345	FALSE	FALSE	FALSE	FALSE	#N/A
A2RRH5	WDR27	20	420	FALSE	FALSE	FALSE	FALSE	#N/A
A2RRH5	WDR27	20	459	FALSE	FALSE	FALSE	FALSE	#N/A
A2RRH5	WDR27	20	493	FALSE	FALSE	FALSE	FALSE	#N/A
A2RRH5	WDR27	20	521	FALSE	FALSE	FALSE	FALSE	#N/A
A2RRH5	WDR27	20	608	FALSE	FALSE	FALSE	FALSE	#N/A
A2RRH5	WDR27	20	609	FALSE	FALSE	FALSE	FALSE	#N/A
A2RRH5	WDR27	20	627	FALSE	FALSE	FALSE	FALSE	#N/A
A2RRH5	WDR27	20	639	FALSE	FALSE	FALSE	FALSE	#N/A
A2RRH5	WDR27	20	669	FALSE	FALSE	FALSE	FALSE	#N/A
A2RRH5	WDR27	20	723	FALSE	FALSE	FALSE	FALSE	#N/A
A2RRH5	WDR27	20	757	FALSE	TRUE	FALSE	FALSE	#N/A
A2RRH5	WDR27	20	780	FALSE	FALSE	FALSE	FALSE	#N/A
A2RRH5	WDR27	20	782	FALSE	FALSE	FALSE	FALSE	#N/A
A2RRL7	TM213	1	70	FALSE	FALSE	FALSE	FALSE	#N/A
A2RRP1	NBAS	85	24	FALSE	FALSE	FALSE	FALSE	#N/A
A2RRP1	NBAS	85	66	FALSE	FALSE	FALSE	FALSE	#N/A
A2RRP1	NBAS	85	69	FALSE	FALSE	FALSE	FALSE	#N/A
A2RRP1	NBAS	85	142	FALSE	FALSE	FALSE	FALSE	#N/A
A2RRP1	NBAS	85	149	FALSE	FALSE	FALSE	FALSE	#N/A
A2RRP1	NBAS	85	181	FALSE	FALSE	FALSE	FALSE	#N/A
A2RRP1	NBAS	85	191	FALSE	FALSE	FALSE	FALSE	#N/A
A2RRP1	NBAS	85	206	FALSE	FALSE	FALSE	FALSE	#N/A
A2RRP1	NBAS	85	213	TRUE	FALSE	FALSE	FALSE	#N/A
A2RRP1	NBAS	85	223	FALSE	FALSE	FALSE	FALSE	#N/A
A2RRP1	NBAS	85	235	FALSE	FALSE	FALSE	FALSE	#N/A
A2RRP1	NBAS	85	244	FALSE	FALSE	FALSE	FALSE	#N/A
A2RRP1	NBAS	85	282	FALSE	FALSE	FALSE	FALSE	#N/A
A2RRP1	NBAS	85	283	FALSE	FALSE	FALSE	FALSE	#N/A
A2RRP1	NBAS	85	311	FALSE	FALSE	FALSE	FALSE	#N/A
A2RRP1	NBAS	85	364	FALSE	FALSE	FALSE	FALSE	#N/A
A2RRP1	NBAS	85	388	FALSE	FALSE	FALSE	FALSE	#N/A
A2RRP1	NBAS	85	477	TRUE	FALSE	FALSE	FALSE	#N/A
A2RRP1	NBAS	85	485	FALSE	FALSE	FALSE	FALSE	#N/A
A2RRP1	NBAS	85	488	FALSE	FALSE	FALSE	FALSE	#N/A
A2RRP1	NBAS	85	494	FALSE	FALSE	FALSE	FALSE	#N/A
A2RRP1	NBAS	85	516	FALSE	FALSE	FALSE	FALSE	#N/A
A2RRP1	NBAS	85	530	FALSE	FALSE	FALSE	FALSE	#N/A
A2RRP1	NBAS	85	539	FALSE	FALSE	FALSE	FALSE	#N/A
A2RRP1	NBAS	85	549	FALSE	FALSE	FALSE	FALSE	#N/A
A2RRP1	NBAS	85	557	FALSE	FALSE	FALSE	FALSE	#N/A
A2RRP1	NBAS	85	574	FALSE	FALSE	FALSE	FALSE	#N/A
A2RRP1	NBAS	85	605	FALSE	FALSE	FALSE	FALSE	#N/A
A2RRP1	NBAS	85	640	FALSE	FALSE	FALSE	FALSE	#N/A
A2RRP1	NBAS	85	691	FALSE	FALSE	FALSE	FALSE	#N/A
A2RRP1	NBAS	85	698	FALSE	FALSE	FALSE	FALSE	#N/A
A2RRP1	NBAS	85	712	FALSE	FALSE	FALSE	FALSE	#N/A
A2RRP1	NBAS	85	732	FALSE	FALSE	FALSE	FALSE	#N/A
A2RRP1	NBAS	85	747	FALSE	FALSE	FALSE	FALSE	#N/A
A2RRP1	NBAS	85	772	FALSE	FALSE	FALSE	FALSE	#N/A
A2RRP1	NBAS	85	823	FALSE	FALSE	FALSE	FALSE	#N/A
A2RRP1	NBAS	85	846	FALSE	FALSE	FALSE	FALSE	#N/A
A2RRP1	NBAS	85	856	FALSE	FALSE	FALSE	FALSE	#N/A
A2RRP1	NBAS	85	893	FALSE	TRUE	FALSE	FALSE	#N/A
A2RRP1	NBAS	85	927	FALSE	FALSE	FALSE	FALSE	#N/A
A2RRP1	NBAS	85	932	FALSE	FALSE	FALSE	FALSE	#N/A
A2RRP1	NBAS	85	957	FALSE	FALSE	FALSE	FALSE	#N/A
A2RRP1	NBAS	85	1000	FALSE	FALSE	FALSE	FALSE	#N/A
A2RRP1	NBAS	85	1012	FALSE	FALSE	FALSE	FALSE	#N/A
A2RRP1	NBAS	85	1023	FALSE	FALSE	FALSE	FALSE	#N/A
A2RRP1	NBAS	85	1110	FALSE	FALSE	FALSE	FALSE	#N/A
A2RRP1	NBAS	85	1119	FALSE	FALSE	FALSE	FALSE	#N/A
A2RRP1	NBAS	85	1163	FALSE	FALSE	FALSE	FALSE	#N/A
A2RRP1	NBAS	85	1167	FALSE	FALSE	FALSE	FALSE	#N/A
A2RRP1	NBAS	85	1181	FALSE	FALSE	FALSE	FALSE	#N/A
A2RRP1	NBAS	85	1256	FALSE	FALSE	FALSE	FALSE	#N/A
A2RRP1	NBAS	85	1297	FALSE	FALSE	FALSE	FALSE	#N/A
A2RRP1	NBAS	85	1312	FALSE	FALSE	FALSE	FALSE	#N/A
A2RRP1	NBAS	85	1328	FALSE	FALSE	FALSE	FALSE	#N/A
A2RRP1	NBAS	85	1366	FALSE	FALSE	FALSE	FALSE	#N/A
A2RRP1	NBAS	85	1444	FALSE	FALSE	FALSE	FALSE	#N/A
A2RRP1	NBAS	85	1457	FALSE	FALSE	FALSE	FALSE	#N/A
A2RRP1	NBAS	85	1476	FALSE	FALSE	FALSE	FALSE	#N/A
A2RRP1	NBAS	85	1492	FALSE	FALSE	FALSE	FALSE	#N/A
A2RRP1	NBAS	85	1495	FALSE	FALSE	FALSE	FALSE	#N/A
A2RRP1	NBAS	85	1547	FALSE	FALSE	FALSE	FALSE	#N/A
A2RRP1	NBAS	85	1576	FALSE	FALSE	FALSE	FALSE	#N/A
A2RRP1	NBAS	85	1577	FALSE	FALSE	FALSE	FALSE	#N/A
A2RRP1	NBAS	85	1578	FALSE	FALSE	FALSE	FALSE	#N/A
A2RRP1	NBAS	85	1583	FALSE	FALSE	FALSE	FALSE	#N/A
A2RRP1	NBAS	85	1598	FALSE	FALSE	FALSE	FALSE	#N/A
A2RRP1	NBAS	85	1635	FALSE	FALSE	FALSE	FALSE	#N/A
A2RRP1	NBAS	85	1666	FALSE	FALSE	FALSE	FALSE	#N/A
A2RRP1	NBAS	85	1683	FALSE	FALSE	FALSE	FALSE	#N/A
A2RRP1	NBAS	85	1693	FALSE	FALSE	FALSE	FALSE	#N/A
A2RRP1	NBAS	85	1746	FALSE	FALSE	FALSE	FALSE	#N/A
A2RRP1	NBAS	85	1748	FALSE	FALSE	FALSE	FALSE	#N/A
A2RRP1	NBAS	85	1761	FALSE	FALSE	FALSE	FALSE	#N/A
A2RRP1	NBAS	85	1762	FALSE	FALSE	FALSE	FALSE	#N/A
A2RRP1	NBAS	85	1800	FALSE	FALSE	FALSE	FALSE	#N/A
A2RRP1	NBAS	85	1847	FALSE	FALSE	FALSE	FALSE	#N/A
A2RRP1	NBAS	85	1877	FALSE	FALSE	FALSE	FALSE	#N/A
A2RRP1	NBAS	85	1883	FALSE	FALSE	FALSE	FALSE	#N/A
A2RRP1	NBAS	85	1951	FALSE	FALSE	FALSE	FALSE	#N/A
A2RRP1	NBAS	85	1987	FALSE	FALSE	FALSE	FALSE	#N/A
A2RRP1	NBAS	85	1991	TRUE	FALSE	FALSE	FALSE	#N/A
A2RRP1	NBAS	85	2157	FALSE	FALSE	FALSE	FALSE	#N/A
A2RRP1	NBAS	85	2190	FALSE	FALSE	FALSE	FALSE	#N/A
A2RRP1	NBAS	85	2228	FALSE	FALSE	FALSE	FALSE	#N/A
A2RRP1	NBAS	85	2309	FALSE	FALSE	FALSE	FALSE	#N/A
A2RTX5	SYTC2	24	41	FALSE	FALSE	FALSE	FALSE	#N/A
A2RTX5	SYTC2	24	152	FALSE	FALSE	FALSE	FALSE	#N/A
A2RTX5	SYTC2	24	182	FALSE	FALSE	FALSE	FALSE	#N/A
A2RTX5	SYTC2	24	232	FALSE	FALSE	FALSE	FALSE	#N/A
A2RTX5	SYTC2	24	247	FALSE	FALSE	FALSE	FALSE	#N/A
A2RTX5	SYTC2	24	248	FALSE	FALSE	FALSE	FALSE	#N/A
A2RTX5	SYTC2	24	254	FALSE	FALSE	FALSE	FALSE	#N/A
A2RTX5	SYTC2	24	263	FALSE	FALSE	FALSE	FALSE	#N/A
A2RTX5	SYTC2	24	264	FALSE	FALSE	FALSE	FALSE	#N/A
A2RTX5	SYTC2	24	311	FALSE	FALSE	FALSE	FALSE	#N/A
A2RTX5	SYTC2	24	331	FALSE	FALSE	FALSE	FALSE	#N/A
A2RTX5	SYTC2	24	363	FALSE	FALSE	FALSE	FALSE	#N/A
A2RTX5	SYTC2	24	377	TRUE	FALSE	FALSE	FALSE	#N/A
A2RTX5	SYTC2	24	432	FALSE	FALSE	FALSE	FALSE	#N/A
A2RTX5	SYTC2	24	443	TRUE	FALSE	FALSE	FALSE	#N/A
A2RTX5	SYTC2	24	457	TRUE	TRUE	FALSE	FALSE	#N/A
A2RTX5	SYTC2	24	471	FALSE	FALSE	FALSE	FALSE	#N/A
A2RTX5	SYTC2	24	566	FALSE	FALSE	FALSE	FALSE	#N/A
A2RTX5	SYTC2	24	619	FALSE	FALSE	FALSE	FALSE	#N/A
A2RTX5	SYTC2	24	634	FALSE	FALSE	FALSE	FALSE	#N/A
A2RTX5	SYTC2	24	654	FALSE	FALSE	FALSE	FALSE	#N/A
A2RTX5	SYTC2	24	687	FALSE	FALSE	FALSE	FALSE	#N/A
A2RTX5	SYTC2	24	712	FALSE	FALSE	FALSE	FALSE	#N/A
A2RTX5	SYTC2	24	749	FALSE	FALSE	FALSE	FALSE	#N/A
A2RTY3	CQ066	13	3	FALSE	FALSE	FALSE	FALSE	#N/A
A2RTY3	CQ066	13	19	FALSE	FALSE	FALSE	FALSE	#N/A
A2RTY3	CQ066	13	24	FALSE	FALSE	FALSE	FALSE	#N/A
A2RTY3	CQ066	13	45	FALSE	FALSE	FALSE	FALSE	#N/A
A2RTY3	CQ066	13	71	FALSE	FALSE	FALSE	FALSE	#N/A
A2RTY3	CQ066	13	73	FALSE	FALSE	FALSE	FALSE	#N/A
A2RTY3	CQ066	13	80	FALSE	FALSE	FALSE	FALSE	#N/A
A2RTY3	CQ066	13	87	FALSE	FALSE	FALSE	FALSE	#N/A
A2RTY3	CQ066	13	108	FALSE	FALSE	FALSE	FALSE	#N/A
A2RTY3	CQ066	13	167	FALSE	FALSE	FALSE	FALSE	#N/A
A2RTY3	CQ066	13	199	FALSE	FALSE	FALSE	FALSE	#N/A
A2RTY3	CQ066	13	202	FALSE	FALSE	FALSE	FALSE	#N/A
A2RTY3	CQ066	13	482	FALSE	FALSE	FALSE	FALSE	#N/A
A2RU14	TM218	4	81	FALSE	FALSE	FALSE	FALSE	#N/A
A2RU14	TM218	4	102	FALSE	FALSE	FALSE	FALSE	#N/A
A2RU14	TM218	4	108	FALSE	FALSE	FALSE	FALSE	#N/A
A2RU14	TM218	4	115	FALSE	FALSE	FALSE	FALSE	#N/A
A2RU30	TESP1	6	70	FALSE	FALSE	FALSE	FALSE	#N/A
A2RU30	TESP1	6	84	TRUE	FALSE	FALSE	FALSE	#N/A
A2RU30	TESP1	6	238	FALSE	FALSE	FALSE	FALSE	#N/A
A2RU30	TESP1	6	240	FALSE	FALSE	FALSE	FALSE	#N/A
A2RU30	TESP1	6	293	FALSE	FALSE	FALSE	FALSE	#N/A
A2RU30	TESP1	6	358	FALSE	FALSE	FALSE	FALSE	#N/A
A2RU48	CL069	4	8	FALSE	FALSE	FALSE	FALSE	#N/A
A2RU48	CL069	4	96	FALSE	FALSE	FALSE	FALSE	#N/A
A2RU48	CL069	4	195	FALSE	FALSE	FALSE	FALSE	#N/A
A2RU48	CL069	4	209	FALSE	FALSE	FALSE	FALSE	#N/A
A2RU49	AGPD1	18	6	FALSE	FALSE	FALSE	FALSE	#N/A
A2RU49	AGPD1	18	43	FALSE	FALSE	FALSE	FALSE	#N/A
A2RU49	AGPD1	18	51	TRUE	FALSE	FALSE	FALSE	#N/A
A2RU49	AGPD1	18	62	TRUE	FALSE	FALSE	FALSE	#N/A
A2RU49	AGPD1	18	121	FALSE	FALSE	FALSE	FALSE	#N/A
A2RU49	AGPD1	18	128	FALSE	FALSE	FALSE	FALSE	#N/A
A2RU49	AGPD1	18	145	FALSE	FALSE	FALSE	FALSE	#N/A
A2RU49	AGPD1	18	187	FALSE	FALSE	FALSE	FALSE	#N/A
A2RU49	AGPD1	18	189	FALSE	FALSE	FALSE	FALSE	#N/A
A2RU49	AGPD1	18	246	FALSE	FALSE	FALSE	FALSE	#N/A
A2RU49	AGPD1	18	259	FALSE	FALSE	FALSE	FALSE	#N/A
A2RU49	AGPD1	18	261	FALSE	FALSE	FALSE	FALSE	#N/A
A2RU49	AGPD1	18	262	FALSE	FALSE	FALSE	FALSE	#N/A
A2RU49	AGPD1	18	272	FALSE	FALSE	FALSE	FALSE	#N/A
A2RU49	AGPD1	18	322	FALSE	FALSE	FALSE	FALSE	#N/A
A2RU49	AGPD1	18	327	FALSE	FALSE	FALSE	FALSE	#N/A
A2RU49	AGPD1	18	333	FALSE	FALSE	FALSE	FALSE	#N/A
A2RU49	AGPD1	18	367	FALSE	FALSE	FALSE	FALSE	#N/A
A2RU54	HMX2	7	162	FALSE	FALSE	FALSE	FALSE	#N/A
A2RU54	HMX2	7	173	TRUE	FALSE	FALSE	FALSE	#N/A
A2RU54	HMX2	7	253	FALSE	FALSE	FALSE	FALSE	#N/A
A2RU54	HMX2	7	254	FALSE	FALSE	FALSE	FALSE	#N/A
A2RU54	HMX2	7	265	TRUE	FALSE	FALSE	FALSE	#N/A
A2RU54	HMX2	7	268	TRUE	FALSE	FALSE	FALSE	#N/A
A2RU54	HMX2	7	273	TRUE	FALSE	FALSE	FALSE	#N/A
A2RU67	K1467	14	22	FALSE	TRUE	FALSE	FALSE	#N/A
A2RU67	K1467	14	82	FALSE	FALSE	FALSE	FALSE	#N/A
A2RU67	K1467	14	101	FALSE	FALSE	FALSE	FALSE	#N/A
A2RU67	K1467	14	251	FALSE	FALSE	FALSE	FALSE	#N/A
A2RU67	K1467	14	306	FALSE	FALSE	FALSE	FALSE	#N/A
A2RU67	K1467	14	320	FALSE	FALSE	FALSE	FALSE	#N/A
A2RU67	K1467	14	328	FALSE	FALSE	FALSE	FALSE	#N/A
A2RU67	K1467	14	380	FALSE	FALSE	FALSE	FALSE	#N/A
A2RU67	K1467	14	419	FALSE	FALSE	FALSE	FALSE	#N/A
A2RU67	K1467	14	435	FALSE	FALSE	FALSE	FALSE	#N/A
A2RU67	K1467	14	471	FALSE	FALSE	FALSE	FALSE	#N/A
A2RU67	K1467	14	523	FALSE	FALSE	FALSE	FALSE	#N/A
A2RU67	K1467	14	559	FALSE	FALSE	FALSE	FALSE	#N/A
A2RU67	K1467	14	620	FALSE	FALSE	FALSE	FALSE	#N/A
A2RUB1	CQ104	35	62	FALSE	FALSE	FALSE	FALSE	#N/A
A2RUB1	CQ104	35	65	FALSE	FALSE	FALSE	FALSE	#N/A
A2RUB1	CQ104	35	79	FALSE	FALSE	FALSE	FALSE	#N/A
A2RUB1	CQ104	35	87	TRUE	FALSE	FALSE	FALSE	#N/A
A2RUB1	CQ104	35	103	FALSE	FALSE	FALSE	FALSE	#N/A
A2RUB1	CQ104	35	128	FALSE	FALSE	FALSE	FALSE	#N/A
A2RUB1	CQ104	35	135	FALSE	FALSE	FALSE	FALSE	#N/A
A2RUB1	CQ104	35	151	FALSE	FALSE	FALSE	FALSE	#N/A
A2RUB1	CQ104	35	196	FALSE	FALSE	FALSE	FALSE	#N/A
A2RUB1	CQ104	35	208	TRUE	FALSE	FALSE	FALSE	#N/A
A2RUB1	CQ104	35	238	FALSE	FALSE	FALSE	FALSE	#N/A
A2RUB1	CQ104	35	263	FALSE	FALSE	FALSE	FALSE	#N/A
A2RUB1	CQ104	35	288	FALSE	FALSE	FALSE	FALSE	#N/A
A2RUB1	CQ104	35	290	FALSE	FALSE	FALSE	FALSE	#N/A
A2RUB1	CQ104	35	319	FALSE	FALSE	FALSE	FALSE	#N/A
A2RUB1	CQ104	35	325	FALSE	FALSE	FALSE	FALSE	#N/A
A2RUB1	CQ104	35	328	FALSE	FALSE	FALSE	FALSE	#N/A
A2RUB1	CQ104	35	331	FALSE	FALSE	FALSE	FALSE	#N/A
A2RUB1	CQ104	35	368	FALSE	FALSE	FALSE	FALSE	#N/A
A2RUB1	CQ104	35	422	FALSE	FALSE	FALSE	FALSE	#N/A
A2RUB1	CQ104	35	454	FALSE	FALSE	FALSE	FALSE	#N/A
A2RUB1	CQ104	35	491	FALSE	FALSE	FALSE	FALSE	#N/A
A2RUB1	CQ104	35	535	FALSE	FALSE	FALSE	FALSE	#N/A
A2RUB1	CQ104	35	550	FALSE	FALSE	FALSE	FALSE	#N/A
A2RUB1	CQ104	35	592	FALSE	FALSE	FALSE	FALSE	#N/A
A2RUB1	CQ104	35	597	FALSE	FALSE	FALSE	FALSE	#N/A
A2RUB1	CQ104	35	617	FALSE	FALSE	FALSE	FALSE	#N/A
A2RUB1	CQ104	35	634	FALSE	FALSE	FALSE	FALSE	#N/A
A2RUB1	CQ104	35	669	FALSE	FALSE	FALSE	FALSE	#N/A
A2RUB1	CQ104	35	707	FALSE	FALSE	FALSE	FALSE	#N/A
A2RUB1	CQ104	35	712	FALSE	FALSE	FALSE	FALSE	#N/A
A2RUB1	CQ104	35	719	FALSE	FALSE	FALSE	FALSE	#N/A
A2RUB1	CQ104	35	721	FALSE	FALSE	FALSE	FALSE	#N/A
A2RUB1	CQ104	35	726	FALSE	FALSE	FALSE	FALSE	#N/A
A2RUB1	CQ104	35	783	FALSE	FALSE	FALSE	FALSE	#N/A
A2RUB6	CCD66	17	25	FALSE	FALSE	FALSE	FALSE	#N/A
A2RUB6	CCD66	17	184	FALSE	FALSE	FALSE	FALSE	#N/A
A2RUB6	CCD66	17	187	TRUE	FALSE	FALSE	FALSE	#N/A
A2RUB6	CCD66	17	354	FALSE	FALSE	FALSE	FALSE	#N/A
A2RUB6	CCD66	17	373	FALSE	FALSE	FALSE	FALSE	#N/A
A2RUB6	CCD66	17	391	FALSE	FALSE	FALSE	FALSE	#N/A
A2RUB6	CCD66	17	511	TRUE	FALSE	FALSE	FALSE	#N/A
A2RUB6	CCD66	17	578	FALSE	FALSE	FALSE	FALSE	#N/A
A2RUB6	CCD66	17	600	TRUE	FALSE	FALSE	FALSE	#N/A
A2RUB6	CCD66	17	697	FALSE	FALSE	FALSE	FALSE	#N/A
A2RUB6	CCD66	17	712	TRUE	FALSE	FALSE	FALSE	#N/A
A2RUB6	CCD66	17	719	FALSE	FALSE	FALSE	FALSE	#N/A
A2RUB6	CCD66	17	822	FALSE	FALSE	FALSE	FALSE	#N/A
A2RUB6	CCD66	17	849	FALSE	FALSE	FALSE	FALSE	#N/A
A2RUB6	CCD66	17	856	TRUE	FALSE	FALSE	FALSE	#N/A
A2RUB6	CCD66	17	857	FALSE	FALSE	FALSE	FALSE	#N/A
A2RUB6	CCD66	17	874	FALSE	FALSE	FALSE	FALSE	#N/A
A2RUC4	TYW5	15	24	FALSE	FALSE	FALSE	FALSE	#N/A
A2RUC4	TYW5	15	48	FALSE	TRUE	FALSE	FALSE	#N/A
A2RUC4	TYW5	15	77	FALSE	FALSE	FALSE	FALSE	#N/A
A2RUC4	TYW5	15	105	FALSE	FALSE	FALSE	FALSE	#N/A
A2RUC4	TYW5	15	106	FALSE	FALSE	FALSE	FALSE	#N/A
A2RUC4	TYW5	15	161	FALSE	FALSE	FALSE	FALSE	#N/A
A2RUC4	TYW5	15	187	FALSE	FALSE	FALSE	FALSE	#N/A
A2RUC4	TYW5	15	189	TRUE	FALSE	FALSE	FALSE	#N/A
A2RUC4	TYW5	15	208	FALSE	FALSE	FALSE	FALSE	#N/A
A2RUC4	TYW5	15	217	FALSE	FALSE	FALSE	FALSE	#N/A
A2RUC4	TYW5	15	258	FALSE	FALSE	FALSE	FALSE	#N/A
A2RUC4	TYW5	15	264	FALSE	FALSE	FALSE	FALSE	#N/A
A2RUC4	TYW5	15	293	FALSE	FALSE	FALSE	FALSE	#N/A
A2RUC4	TYW5	15	297	FALSE	FALSE	FALSE	FALSE	#N/A
A2RUC4	TYW5	15	310	TRUE	FALSE	FALSE	FALSE	#N/A
A2RUG3	XKRY2	3	46	FALSE	FALSE	FALSE	FALSE	#N/A
A2RUG3	XKRY2	3	81	FALSE	FALSE	FALSE	FALSE	#N/A
A2RUG3	XKRY2	3	113	FALSE	FALSE	FALSE	FALSE	#N/A
A2RUH7	MBPHL	9	63	FALSE	FALSE	FALSE	FALSE	#N/A
A2RUH7	MBPHL	9	123	FALSE	FALSE	FALSE	FALSE	#N/A
A2RUH7	MBPHL	9	180	FALSE	FALSE	FALSE	FALSE	#N/A
A2RUH7	MBPHL	9	199	FALSE	FALSE	FALSE	FALSE	#N/A
A2RUH7	MBPHL	9	215	FALSE	FALSE	FALSE	FALSE	#N/A
A2RUH7	MBPHL	9	247	FALSE	FALSE	FALSE	FALSE	#N/A
A2RUH7	MBPHL	9	276	FALSE	FALSE	FALSE	FALSE	#N/A
A2RUH7	MBPHL	9	307	FALSE	FALSE	FALSE	FALSE	#N/A
A2RUH7	MBPHL	9	331	FALSE	FALSE	FALSE	FALSE	#N/A
A2RUQ5	CQ102	1	136	FALSE	FALSE	FALSE	FALSE	#N/A
A2RUR9	C144A	29	21	FALSE	FALSE	FALSE	FALSE	#N/A
A2RUR9	C144A	29	37	FALSE	FALSE	FALSE	FALSE	#N/A
A2RUR9	C144A	29	40	FALSE	FALSE	FALSE	FALSE	#N/A
A2RUR9	C144A	29	51	FALSE	FALSE	FALSE	FALSE	#N/A
A2RUR9	C144A	29	123	FALSE	FALSE	FALSE	FALSE	#N/A
A2RUR9	C144A	29	266	FALSE	FALSE	FALSE	FALSE	#N/A
A2RUR9	C144A	29	306	FALSE	FALSE	FALSE	FALSE	#N/A
A2RUR9	C144A	29	309	FALSE	FALSE	FALSE	FALSE	#N/A
A2RUR9	C144A	29	376	FALSE	FALSE	FALSE	FALSE	#N/A
A2RUR9	C144A	29	377	FALSE	FALSE	FALSE	FALSE	#N/A
A2RUR9	C144A	29	380	FALSE	FALSE	FALSE	FALSE	#N/A
A2RUR9	C144A	29	466	FALSE	FALSE	FALSE	FALSE	#N/A
A2RUR9	C144A	29	490	TRUE	FALSE	FALSE	FALSE	#N/A
A2RUR9	C144A	29	589	FALSE	FALSE	FALSE	FALSE	#N/A
A2RUR9	C144A	29	615	FALSE	FALSE	FALSE	FALSE	#N/A
A2RUR9	C144A	29	629	FALSE	FALSE	FALSE	FALSE	#N/A
A2RUR9	C144A	29	699	FALSE	FALSE	FALSE	FALSE	#N/A
A2RUR9	C144A	29	719	FALSE	FALSE	FALSE	FALSE	#N/A
A2RUR9	C144A	29	849	FALSE	FALSE	FALSE	FALSE	#N/A
A2RUR9	C144A	29	881	FALSE	FALSE	FALSE	FALSE	#N/A
A2RUR9	C144A	29	916	FALSE	FALSE	FALSE	FALSE	#N/A
A2RUR9	C144A	29	1021	TRUE	FALSE	FALSE	FALSE	#N/A
A2RUR9	C144A	29	1031	TRUE	FALSE	FALSE	FALSE	#N/A
A2RUR9	C144A	29	1106	TRUE	FALSE	FALSE	FALSE	#N/A
A2RUR9	C144A	29	1184	FALSE	FALSE	FALSE	FALSE	#N/A
A2RUR9	C144A	29	1276	FALSE	FALSE	FALSE	FALSE	#N/A
A2RUR9	C144A	29	1280	TRUE	FALSE	FALSE	FALSE	#N/A
A2RUR9	C144A	29	1324	FALSE	FALSE	FALSE	FALSE	#N/A
A2RUR9	C144A	29	1363	TRUE	FALSE	FALSE	FALSE	#N/A
A2RUS2	DEND3	30	76	FALSE	FALSE	FALSE	FALSE	#N/A
A2RUS2	DEND3	30	82	FALSE	FALSE	FALSE	FALSE	#N/A
A2RUS2	DEND3	30	83	FALSE	FALSE	FALSE	FALSE	#N/A
A2RUS2	DEND3	30	90	FALSE	FALSE	FALSE	FALSE	#N/A
A2RUS2	DEND3	30	93	FALSE	FALSE	FALSE	FALSE	#N/A
A2RUS2	DEND3	30	118	FALSE	FALSE	FALSE	FALSE	#N/A
A2RUS2	DEND3	30	119	FALSE	FALSE	FALSE	FALSE	#N/A
A2RUS2	DEND3	30	236	FALSE	FALSE	FALSE	FALSE	#N/A
A2RUS2	DEND3	30	238	FALSE	FALSE	FALSE	FALSE	#N/A
A2RUS2	DEND3	30	295	FALSE	FALSE	FALSE	FALSE	#N/A
A2RUS2	DEND3	30	379	FALSE	FALSE	FALSE	FALSE	#N/A
A2RUS2	DEND3	30	401	FALSE	FALSE	FALSE	FALSE	#N/A
A2RUS2	DEND3	30	408	FALSE	FALSE	FALSE	FALSE	#N/A
A2RUS2	DEND3	30	514	FALSE	FALSE	FALSE	FALSE	#N/A
A2RUS2	DEND3	30	533	FALSE	FALSE	FALSE	FALSE	#N/A
A2RUS2	DEND3	30	559	FALSE	FALSE	FALSE	FALSE	#N/A
A2RUS2	DEND3	30	561	FALSE	FALSE	FALSE	FALSE	#N/A
A2RUS2	DEND3	30	567	FALSE	FALSE	FALSE	FALSE	#N/A
A2RUS2	DEND3	30	584	FALSE	FALSE	FALSE	FALSE	#N/A
A2RUS2	DEND3	30	693	FALSE	FALSE	FALSE	FALSE	#N/A
A2RUS2	DEND3	30	755	TRUE	FALSE	FALSE	FALSE	#N/A
A2RUS2	DEND3	30	826	FALSE	FALSE	FALSE	FALSE	#N/A
A2RUS2	DEND3	30	851	FALSE	FALSE	FALSE	FALSE	#N/A
A2RUS2	DEND3	30	858	FALSE	FALSE	FALSE	FALSE	#N/A
A2RUS2	DEND3	30	899	FALSE	FALSE	FALSE	FALSE	#N/A
A2RUS2	DEND3	30	969	FALSE	FALSE	FALSE	FALSE	#N/A
A2RUS2	DEND3	30	1005	FALSE	FALSE	FALSE	FALSE	#N/A
A2RUS2	DEND3	30	1101	FALSE	FALSE	FALSE	FALSE	#N/A
A2RUS2	DEND3	30	1150	FALSE	FALSE	FALSE	FALSE	#N/A
A2RUS2	DEND3	30	1180	FALSE	FALSE	FALSE	FALSE	#N/A
A2RUT3	TMM89	3	29	FALSE	FALSE	FALSE	FALSE	#N/A
A2RUT3	TMM89	3	57	FALSE	FALSE	FALSE	FALSE	#N/A
A2RUT3	TMM89	3	67	FALSE	FALSE	FALSE	FALSE	#N/A
A2RUU4	COLL1	4	30	FALSE	TRUE	FALSE	FALSE	#N/A
A2RUU4	COLL1	4	80	FALSE	FALSE	FALSE	FALSE	#N/A
A2RUU4	COLL1	4	93	FALSE	FALSE	FALSE	FALSE	#N/A
A2RUU4	COLL1	4	104	FALSE	FALSE	FALSE	FALSE	#N/A
A2VCK2	DCD2B	10	14	FALSE	FALSE	FALSE	FALSE	#N/A
A2VCK2	DCD2B	10	57	FALSE	FALSE	FALSE	FALSE	#N/A
A2VCK2	DCD2B	10	77	FALSE	FALSE	FALSE	FALSE	#N/A
A2VCK2	DCD2B	10	90	FALSE	FALSE	FALSE	FALSE	#N/A
A2VCK2	DCD2B	10	130	FALSE	FALSE	FALSE	FALSE	#N/A
A2VCK2	DCD2B	10	196	FALSE	FALSE	FALSE	FALSE	#N/A
A2VCK2	DCD2B	10	197	FALSE	FALSE	FALSE	FALSE	#N/A
A2VCK2	DCD2B	10	210	FALSE	FALSE	FALSE	FALSE	#N/A
A2VCK2	DCD2B	10	263	FALSE	FALSE	FALSE	FALSE	#N/A
A2VCK2	DCD2B	10	289	FALSE	FALSE	FALSE	FALSE	#N/A
A2VCL2	CC162	13	30	FALSE	FALSE	FALSE	FALSE	#N/A
A2VCL2	CC162	13	122	FALSE	FALSE	FALSE	FALSE	#N/A
A2VCL2	CC162	13	190	FALSE	FALSE	FALSE	FALSE	#N/A
A2VCL2	CC162	13	225	FALSE	FALSE	FALSE	FALSE	#N/A
A2VCL2	CC162	13	320	FALSE	FALSE	FALSE	FALSE	#N/A
A2VCL2	CC162	13	326	FALSE	FALSE	FALSE	FALSE	#N/A
A2VCL2	CC162	13	437	FALSE	FALSE	FALSE	FALSE	#N/A
A2VCL2	CC162	13	473	FALSE	FALSE	FALSE	FALSE	#N/A
A2VCL2	CC162	13	477	FALSE	FALSE	FALSE	FALSE	#N/A
A2VCL2	CC162	13	552	TRUE	FALSE	FALSE	FALSE	#N/A
A2VCL2	CC162	13	671	TRUE	FALSE	FALSE	FALSE	#N/A
A2VCL2	CC162	13	831	FALSE	FALSE	FALSE	FALSE	#N/A
A2VCL2	CC162	13	842	FALSE	FALSE	FALSE	FALSE	#N/A
A2VDF0	FUCM	5	17	FALSE	FALSE	FALSE	FALSE	#N/A
A2VDF0	FUCM	5	71	FALSE	FALSE	FALSE	FALSE	#N/A
A2VDF0	FUCM	5	98	FALSE	FALSE	FALSE	FALSE	#N/A
A2VDF0	FUCM	5	120	FALSE	FALSE	FALSE	FALSE	#N/A
A2VDF0	FUCM	5	138	FALSE	FALSE	FALSE	FALSE	#N/A
A2VDJ0	T131L	42	12	FALSE	FALSE	FALSE	FALSE	#N/A
A2VDJ0	T131L	42	116	FALSE	FALSE	FALSE	FALSE	#N/A
A2VDJ0	T131L	42	177	FALSE	FALSE	FALSE	FALSE	#N/A
A2VDJ0	T131L	42	182	FALSE	FALSE	FALSE	FALSE	#N/A
A2VDJ0	T131L	42	205	FALSE	FALSE	FALSE	FALSE	#N/A
A2VDJ0	T131L	42	249	FALSE	FALSE	FALSE	FALSE	#N/A
A2VDJ0	T131L	42	288	FALSE	FALSE	FALSE	FALSE	#N/A
A2VDJ0	T131L	42	305	FALSE	FALSE	FALSE	FALSE	#N/A
A2VDJ0	T131L	42	386	FALSE	FALSE	FALSE	FALSE	#N/A
A2VDJ0	T131L	42	412	FALSE	FALSE	FALSE	FALSE	#N/A
A2VDJ0	T131L	42	488	FALSE	FALSE	FALSE	FALSE	#N/A
A2VDJ0	T131L	42	509	FALSE	FALSE	FALSE	FALSE	#N/A
A2VDJ0	T131L	42	543	FALSE	FALSE	FALSE	FALSE	#N/A
A2VDJ0	T131L	42	549	FALSE	FALSE	FALSE	FALSE	#N/A
A2VDJ0	T131L	42	606	FALSE	FALSE	FALSE	FALSE	#N/A
A2VDJ0	T131L	42	627	FALSE	FALSE	FALSE	FALSE	#N/A
A2VDJ0	T131L	42	663	FALSE	FALSE	FALSE	FALSE	#N/A
A2VDJ0	T131L	42	697	FALSE	FALSE	FALSE	FALSE	#N/A
A2VDJ0	T131L	42	789	FALSE	FALSE	FALSE	FALSE	#N/A
A2VDJ0	T131L	42	794	FALSE	FALSE	FALSE	FALSE	#N/A
A2VDJ0	T131L	42	895	FALSE	FALSE	FALSE	FALSE	#N/A
A2VDJ0	T131L	42	928	FALSE	FALSE	FALSE	FALSE	#N/A
A2VDJ0	T131L	42	939	FALSE	FALSE	FALSE	FALSE	#N/A
A2VDJ0	T131L	42	971	FALSE	FALSE	FALSE	FALSE	#N/A
A2VDJ0	T131L	42	983	FALSE	FALSE	FALSE	FALSE	#N/A
A2VDJ0	T131L	42	984	FALSE	FALSE	FALSE	FALSE	#N/A
A2VDJ0	T131L	42	1034	FALSE	FALSE	FALSE	FALSE	#N/A
A2VDJ0	T131L	42	1125	FALSE	FALSE	FALSE	FALSE	#N/A
A2VDJ0	T131L	42	1193	FALSE	FALSE	FALSE	FALSE	#N/A
A2VDJ0	T131L	42	1288	FALSE	FALSE	FALSE	FALSE	#N/A
A2VDJ0	T131L	42	1289	TRUE	FALSE	FALSE	FALSE	#N/A
A2VDJ0	T131L	42	1382	FALSE	FALSE	FALSE	FALSE	#N/A
A2VDJ0	T131L	42	1404	FALSE	FALSE	FALSE	FALSE	#N/A
A2VDJ0	T131L	42	1458	FALSE	FALSE	FALSE	FALSE	#N/A
A2VDJ0	T131L	42	1466	FALSE	FALSE	FALSE	FALSE	#N/A
A2VDJ0	T131L	42	1476	FALSE	FALSE	FALSE	FALSE	#N/A
A2VDJ0	T131L	42	1520	FALSE	FALSE	FALSE	FALSE	#N/A
A2VDJ0	T131L	42	1545	FALSE	FALSE	FALSE	FALSE	#N/A
A2VDJ0	T131L	42	1571	FALSE	FALSE	FALSE	FALSE	#N/A
A2VDJ0	T131L	42	1572	FALSE	FALSE	FALSE	FALSE	#N/A
A2VDJ0	T131L	42	1581	FALSE	FALSE	FALSE	FALSE	#N/A
A2VDJ0	T131L	42	1605	TRUE	FALSE	FALSE	FALSE	#N/A
A2VEC9	SSPO	62	48	FALSE	FALSE	FALSE	FALSE	#N/A
A2VEC9	SSPO	62	77	FALSE	FALSE	FALSE	FALSE	#N/A
A2VEC9	SSPO	62	203	FALSE	FALSE	FALSE	FALSE	#N/A
A2VEC9	SSPO	62	211	FALSE	FALSE	FALSE	FALSE	#N/A
A2VEC9	SSPO	62	219	FALSE	FALSE	FALSE	FALSE	#N/A
A2VEC9	SSPO	62	326	FALSE	FALSE	FALSE	FALSE	#N/A
A2VEC9	SSPO	62	414	FALSE	FALSE	FALSE	FALSE	#N/A
A2VEC9	SSPO	62	422	FALSE	FALSE	FALSE	FALSE	#N/A
A2VEC9	SSPO	62	446	FALSE	FALSE	FALSE	FALSE	#N/A
A2VEC9	SSPO	62	475	FALSE	FALSE	FALSE	FALSE	#N/A
A2VEC9	SSPO	62	527	FALSE	FALSE	FALSE	FALSE	#N/A
A2VEC9	SSPO	62	528	FALSE	FALSE	FALSE	FALSE	#N/A
A2VEC9	SSPO	62	533	FALSE	FALSE	FALSE	FALSE	#N/A
A2VEC9	SSPO	62	572	FALSE	FALSE	FALSE	FALSE	#N/A
A2VEC9	SSPO	62	580	FALSE	FALSE	FALSE	FALSE	#N/A
A2VEC9	SSPO	62	590	FALSE	FALSE	FALSE	FALSE	#N/A
A2VEC9	SSPO	62	596	FALSE	FALSE	FALSE	FALSE	#N/A
A2VEC9	SSPO	62	682	FALSE	FALSE	FALSE	FALSE	#N/A
A2VEC9	SSPO	62	780	FALSE	FALSE	FALSE	FALSE	#N/A
A2VEC9	SSPO	62	804	FALSE	FALSE	FALSE	FALSE	#N/A
A2VEC9	SSPO	62	833	FALSE	FALSE	FALSE	FALSE	#N/A
A2VEC9	SSPO	62	889	FALSE	FALSE	FALSE	FALSE	#N/A
A2VEC9	SSPO	62	929	FALSE	FALSE	FALSE	FALSE	#N/A
A2VEC9	SSPO	62	983	FALSE	FALSE	FALSE	FALSE	#N/A
A2VEC9	SSPO	62	1022	FALSE	FALSE	FALSE	FALSE	#N/A
A2VEC9	SSPO	62	1032	FALSE	FALSE	FALSE	FALSE	#N/A
A2VEC9	SSPO	62	1038	FALSE	FALSE	FALSE	FALSE	#N/A
A2VEC9	SSPO	62	1098	FALSE	FALSE	FALSE	FALSE	#N/A
A2VEC9	SSPO	62	1226	FALSE	FALSE	FALSE	FALSE	#N/A
A2VEC9	SSPO	62	1231	FALSE	FALSE	FALSE	FALSE	#N/A
A2VEC9	SSPO	62	1252	FALSE	FALSE	FALSE	FALSE	#N/A
A2VEC9	SSPO	62	1281	FALSE	FALSE	FALSE	FALSE	#N/A
A2VEC9	SSPO	62	1450	FALSE	FALSE	FALSE	FALSE	#N/A
A2VEC9	SSPO	62	1659	FALSE	FALSE	FALSE	FALSE	#N/A
A2VEC9	SSPO	62	1877	FALSE	FALSE	FALSE	FALSE	#N/A
A2VEC9	SSPO	62	2001	FALSE	FALSE	FALSE	FALSE	#N/A
A2VEC9	SSPO	62	2056	FALSE	FALSE	FALSE	FALSE	#N/A
A2VEC9	SSPO	62	2066	FALSE	FALSE	FALSE	FALSE	#N/A
A2VEC9	SSPO	62	2114	FALSE	FALSE	FALSE	FALSE	#N/A
A2VEC9	SSPO	62	2123	FALSE	FALSE	FALSE	FALSE	#N/A
A2VEC9	SSPO	62	2148	FALSE	FALSE	FALSE	FALSE	#N/A
A2VEC9	SSPO	62	2166	FALSE	FALSE	FALSE	FALSE	#N/A
A2VEC9	SSPO	62	2621	FALSE	FALSE	FALSE	FALSE	#N/A
A2VEC9	SSPO	62	2954	FALSE	FALSE	FALSE	FALSE	#N/A
A2VEC9	SSPO	62	3060	FALSE	FALSE	FALSE	FALSE	#N/A
A2VEC9	SSPO	62	3151	FALSE	FALSE	FALSE	FALSE	#N/A
A2VEC9	SSPO	62	3290	FALSE	FALSE	FALSE	FALSE	#N/A
A2VEC9	SSPO	62	3319	FALSE	FALSE	FALSE	FALSE	#N/A
A2VEC9	SSPO	62	3345	FALSE	FALSE	FALSE	FALSE	#N/A
A2VEC9	SSPO	62	3466	FALSE	FALSE	FALSE	FALSE	#N/A
A2VEC9	SSPO	62	3589	FALSE	FALSE	FALSE	FALSE	#N/A
A2VEC9	SSPO	62	3703	FALSE	FALSE	FALSE	FALSE	#N/A
A2VEC9	SSPO	62	3973	FALSE	FALSE	FALSE	FALSE	#N/A
A2VEC9	SSPO	62	3990	FALSE	FALSE	FALSE	FALSE	#N/A
A2VEC9	SSPO	62	4358	FALSE	FALSE	FALSE	FALSE	#N/A
A2VEC9	SSPO	62	4387	FALSE	FALSE	FALSE	FALSE	#N/A
A2VEC9	SSPO	62	4460	FALSE	FALSE	FALSE	FALSE	#N/A
A2VEC9	SSPO	62	5068	FALSE	FALSE	FALSE	FALSE	#N/A
A2VEC9	SSPO	62	5076	FALSE	FALSE	FALSE	FALSE	#N/A
A2VEC9	SSPO	62	5080	FALSE	FALSE	FALSE	FALSE	#N/A
A2VEC9	SSPO	62	5093	FALSE	FALSE	FALSE	FALSE	#N/A
A2VEC9	SSPO	62	5103	FALSE	FALSE	FALSE	FALSE	#N/A
A3KFT3	OR2M5	14	50	FALSE	FALSE	FALSE	FALSE	#N/A
A3KFT3	OR2M5	14	60	FALSE	FALSE	FALSE	FALSE	#N/A
A3KFT3	OR2M5	14	85	FALSE	FALSE	FALSE	FALSE	#N/A
A3KFT3	OR2M5	14	104	FALSE	FALSE	FALSE	FALSE	#N/A
A3KFT3	OR2M5	14	120	FALSE	FALSE	FALSE	FALSE	#N/A
A3KFT3	OR2M5	14	123	FALSE	FALSE	FALSE	FALSE	#N/A
A3KFT3	OR2M5	14	132	FALSE	FALSE	FALSE	FALSE	#N/A
A3KFT3	OR2M5	14	168	FALSE	FALSE	FALSE	FALSE	#N/A
A3KFT3	OR2M5	14	218	TRUE	FALSE	FALSE	FALSE	#N/A
A3KFT3	OR2M5	14	251	FALSE	FALSE	FALSE	FALSE	#N/A
A3KFT3	OR2M5	14	252	FALSE	FALSE	FALSE	FALSE	#N/A
A3KFT3	OR2M5	14	259	FALSE	FALSE	FALSE	FALSE	#N/A
A3KFT3	OR2M5	14	278	FALSE	FALSE	FALSE	FALSE	#N/A
A3KFT3	OR2M5	14	290	FALSE	FALSE	FALSE	FALSE	#N/A
A3KMH1	K0564	55	65	FALSE	FALSE	FALSE	FALSE	#N/A
A3KMH1	K0564	55	80	TRUE	FALSE	FALSE	FALSE	#N/A
A3KMH1	K0564	55	123	TRUE	FALSE	FALSE	FALSE	#N/A
A3KMH1	K0564	55	133	FALSE	FALSE	FALSE	FALSE	#N/A
A3KMH1	K0564	55	158	FALSE	FALSE	FALSE	FALSE	#N/A
A3KMH1	K0564	55	212	TRUE	FALSE	FALSE	FALSE	#N/A
A3KMH1	K0564	55	248	FALSE	TRUE	FALSE	FALSE	#N/A
A3KMH1	K0564	55	267	FALSE	FALSE	FALSE	FALSE	#N/A
A3KMH1	K0564	55	268	FALSE	FALSE	FALSE	FALSE	#N/A
A3KMH1	K0564	55	279	FALSE	FALSE	FALSE	FALSE	#N/A
A3KMH1	K0564	55	341	FALSE	FALSE	FALSE	FALSE	#N/A
A3KMH1	K0564	55	343	FALSE	FALSE	FALSE	FALSE	#N/A
A3KMH1	K0564	55	466	FALSE	FALSE	FALSE	FALSE	#N/A
A3KMH1	K0564	55	474	FALSE	FALSE	FALSE	FALSE	#N/A
A3KMH1	K0564	55	487	FALSE	FALSE	FALSE	FALSE	#N/A
A3KMH1	K0564	55	539	TRUE	FALSE	FALSE	FALSE	#N/A
A3KMH1	K0564	55	550	FALSE	FALSE	FALSE	FALSE	#N/A
A3KMH1	K0564	55	607	FALSE	FALSE	FALSE	FALSE	#N/A
A3KMH1	K0564	55	672	FALSE	FALSE	FALSE	FALSE	#N/A
A3KMH1	K0564	55	722	FALSE	FALSE	FALSE	FALSE	#N/A
A3KMH1	K0564	55	741	FALSE	FALSE	FALSE	FALSE	#N/A
A3KMH1	K0564	55	755	FALSE	FALSE	FALSE	FALSE	#N/A
A3KMH1	K0564	55	804	TRUE	FALSE	FALSE	FALSE	#N/A
A3KMH1	K0564	55	829	FALSE	FALSE	FALSE	FALSE	#N/A
A3KMH1	K0564	55	943	FALSE	FALSE	FALSE	FALSE	#N/A
A3KMH1	K0564	55	973	FALSE	FALSE	FALSE	FALSE	#N/A
A3KMH1	K0564	55	975	FALSE	FALSE	FALSE	FALSE	#N/A
A3KMH1	K0564	55	1008	FALSE	FALSE	FALSE	FALSE	#N/A
A3KMH1	K0564	55	1023	FALSE	FALSE	FALSE	FALSE	#N/A
A3KMH1	K0564	55	1050	FALSE	FALSE	FALSE	FALSE	#N/A
A3KMH1	K0564	55	1085	FALSE	TRUE	FALSE	FALSE	#N/A
A3KMH1	K0564	55	1129	FALSE	FALSE	FALSE	FALSE	#N/A
A3KMH1	K0564	55	1139	FALSE	FALSE	FALSE	FALSE	#N/A
A3KMH1	K0564	55	1228	FALSE	FALSE	FALSE	FALSE	#N/A
A3KMH1	K0564	55	1243	FALSE	FALSE	FALSE	FALSE	#N/A
A3KMH1	K0564	55	1291	FALSE	FALSE	FALSE	FALSE	#N/A
A3KMH1	K0564	55	1310	FALSE	FALSE	FALSE	FALSE	#N/A
A3KMH1	K0564	55	1366	FALSE	FALSE	FALSE	FALSE	#N/A
A3KMH1	K0564	55	1383	FALSE	FALSE	FALSE	FALSE	#N/A
A3KMH1	K0564	55	1402	FALSE	FALSE	FALSE	FALSE	#N/A
A3KMH1	K0564	55	1440	FALSE	TRUE	FALSE	FALSE	#N/A
A3KMH1	K0564	55	1452	TRUE	FALSE	FALSE	FALSE	#N/A
A3KMH1	K0564	55	1465	FALSE	FALSE	FALSE	FALSE	#N/A
A3KMH1	K0564	55	1477	FALSE	FALSE	FALSE	FALSE	#N/A
A3KMH1	K0564	55	1588	FALSE	FALSE	FALSE	FALSE	#N/A
A3KMH1	K0564	55	1597	FALSE	FALSE	FALSE	FALSE	#N/A
A3KMH1	K0564	55	1635	FALSE	FALSE	FALSE	FALSE	#N/A
A3KMH1	K0564	55	1640	FALSE	FALSE	FALSE	FALSE	#N/A
A3KMH1	K0564	55	1695	FALSE	FALSE	FALSE	FALSE	#N/A
A3KMH1	K0564	55	1726	FALSE	FALSE	FALSE	FALSE	#N/A
A3KMH1	K0564	55	1752	FALSE	FALSE	FALSE	FALSE	#N/A
A3KMH1	K0564	55	1758	FALSE	FALSE	FALSE	FALSE	#N/A
A3KMH1	K0564	55	1768	FALSE	FALSE	FALSE	FALSE	#N/A
A3KMH1	K0564	55	1824	FALSE	FALSE	FALSE	FALSE	#N/A
A3KMH1	K0564	55	1837	FALSE	FALSE	FALSE	FALSE	#N/A
A3KN83	SBNO1	35	242	FALSE	FALSE	FALSE	FALSE	#N/A
A3KN83	SBNO1	35	245	TRUE	FALSE	FALSE	FALSE	#N/A
A3KN83	SBNO1	35	276	FALSE	FALSE	FALSE	FALSE	#N/A
A3KN83	SBNO1	35	300	FALSE	FALSE	FALSE	FALSE	#N/A
A3KN83	SBNO1	35	336	FALSE	FALSE	FALSE	FALSE	#N/A
A3KN83	SBNO1	35	339	FALSE	FALSE	FALSE	FALSE	#N/A
A3KN83	SBNO1	35	357	FALSE	FALSE	FALSE	FALSE	#N/A
A3KN83	SBNO1	35	381	FALSE	FALSE	FALSE	FALSE	#N/A
A3KN83	SBNO1	35	401	FALSE	FALSE	FALSE	FALSE	#N/A
A3KN83	SBNO1	35	414	FALSE	FALSE	FALSE	FALSE	#N/A
A3KN83	SBNO1	35	473	FALSE	FALSE	FALSE	FALSE	#N/A
A3KN83	SBNO1	35	487	FALSE	FALSE	FALSE	FALSE	#N/A
A3KN83	SBNO1	35	531	FALSE	FALSE	FALSE	FALSE	#N/A
A3KN83	SBNO1	35	554	FALSE	FALSE	FALSE	FALSE	#N/A
A3KN83	SBNO1	35	558	TRUE	FALSE	FALSE	FALSE	#N/A
A3KN83	SBNO1	35	603	FALSE	FALSE	FALSE	FALSE	#N/A
A3KN83	SBNO1	35	678	FALSE	FALSE	FALSE	FALSE	#N/A
A3KN83	SBNO1	35	747	FALSE	FALSE	FALSE	FALSE	#N/A
A3KN83	SBNO1	35	907	FALSE	FALSE	FALSE	FALSE	#N/A
A3KN83	SBNO1	35	992	FALSE	FALSE	FALSE	FALSE	#N/A
A3KN83	SBNO1	35	1041	FALSE	FALSE	FALSE	FALSE	#N/A
A3KN83	SBNO1	35	1067	TRUE	FALSE	FALSE	FALSE	#N/A
A3KN83	SBNO1	35	1100	FALSE	FALSE	FALSE	FALSE	#N/A
A3KN83	SBNO1	35	1124	FALSE	FALSE	FALSE	FALSE	#N/A
A3KN83	SBNO1	35	1142	FALSE	FALSE	FALSE	FALSE	#N/A
A3KN83	SBNO1	35	1169	FALSE	FALSE	FALSE	FALSE	#N/A
A3KN83	SBNO1	35	1178	FALSE	FALSE	FALSE	FALSE	#N/A
A3KN83	SBNO1	35	1206	TRUE	FALSE	FALSE	FALSE	#N/A
A3KN83	SBNO1	35	1234	FALSE	FALSE	FALSE	FALSE	#N/A
A3KN83	SBNO1	35	1247	TRUE	FALSE	FALSE	FALSE	#N/A
A3KN83	SBNO1	35	1254	TRUE	FALSE	FALSE	FALSE	#N/A
A3KN83	SBNO1	35	1270	FALSE	FALSE	FALSE	FALSE	#N/A
A3KN83	SBNO1	35	1281	FALSE	FALSE	FALSE	FALSE	#N/A
A3KN83	SBNO1	35	1304	FALSE	FALSE	FALSE	FALSE	#N/A
A3KN83	SBNO1	35	1305	FALSE	FALSE	FALSE	FALSE	#N/A
A3QJZ6	PRA22	10	82	FALSE	FALSE	FALSE	FALSE	#N/A
A3QJZ6	PRA22	10	190	FALSE	FALSE	FALSE	FALSE	#N/A
A3QJZ6	PRA22	10	205	FALSE	FALSE	FALSE	FALSE	#N/A
A3QJZ6	PRA22	10	229	FALSE	FALSE	FALSE	FALSE	#N/A
A3QJZ6	PRA22	10	247	FALSE	FALSE	FALSE	FALSE	#N/A
A3QJZ6	PRA22	10	270	FALSE	FALSE	FALSE	FALSE	#N/A
A3QJZ6	PRA22	10	275	FALSE	FALSE	FALSE	FALSE	#N/A
A3QJZ6	PRA22	10	304	FALSE	FALSE	FALSE	FALSE	#N/A
A3QJZ6	PRA22	10	318	FALSE	FALSE	FALSE	FALSE	#N/A
A3QJZ6	PRA22	10	414	TRUE	FALSE	FALSE	FALSE	#N/A
A4D0S4	LAMB4	49	16	FALSE	FALSE	FALSE	FALSE	#N/A
A4D0S4	LAMB4	49	57	FALSE	FALSE	FALSE	FALSE	#N/A
A4D0S4	LAMB4	49	62	TRUE	FALSE	FALSE	FALSE	#N/A
A4D0S4	LAMB4	49	78	FALSE	FALSE	FALSE	FALSE	#N/A
A4D0S4	LAMB4	49	81	FALSE	FALSE	FALSE	FALSE	#N/A
A4D0S4	LAMB4	49	149	FALSE	FALSE	FALSE	FALSE	#N/A
A4D0S4	LAMB4	49	158	FALSE	FALSE	FALSE	FALSE	#N/A
A4D0S4	LAMB4	49	187	FALSE	FALSE	FALSE	FALSE	#N/A
A4D0S4	LAMB4	49	213	FALSE	FALSE	FALSE	FALSE	#N/A
A4D0S4	LAMB4	49	216	TRUE	FALSE	FALSE	FALSE	#N/A
A4D0S4	LAMB4	49	252	FALSE	FALSE	FALSE	FALSE	#N/A
A4D0S4	LAMB4	49	253	FALSE	FALSE	FALSE	FALSE	#N/A
A4D0S4	LAMB4	49	254	FALSE	FALSE	FALSE	FALSE	#N/A
A4D0S4	LAMB4	49	257	FALSE	FALSE	FALSE	FALSE	#N/A
A4D0S4	LAMB4	49	348	FALSE	FALSE	FALSE	FALSE	#N/A
A4D0S4	LAMB4	49	379	FALSE	FALSE	FALSE	FALSE	#N/A
A4D0S4	LAMB4	49	390	FALSE	FALSE	FALSE	FALSE	#N/A
A4D0S4	LAMB4	49	442	FALSE	FALSE	FALSE	FALSE	#N/A
A4D0S4	LAMB4	49	480	FALSE	FALSE	FALSE	FALSE	#N/A
A4D0S4	LAMB4	49	493	FALSE	FALSE	FALSE	FALSE	#N/A
A4D0S4	LAMB4	49	514	FALSE	FALSE	FALSE	FALSE	#N/A
A4D0S4	LAMB4	49	543	FALSE	FALSE	FALSE	FALSE	#N/A
A4D0S4	LAMB4	49	551	FALSE	FALSE	FALSE	FALSE	#N/A
A4D0S4	LAMB4	49	553	FALSE	FALSE	FALSE	FALSE	#N/A
A4D0S4	LAMB4	49	626	FALSE	FALSE	FALSE	FALSE	#N/A
A4D0S4	LAMB4	49	684	FALSE	FALSE	FALSE	FALSE	#N/A
A4D0S4	LAMB4	49	689	FALSE	FALSE	FALSE	FALSE	#N/A
A4D0S4	LAMB4	49	730	FALSE	FALSE	FALSE	FALSE	#N/A
A4D0S4	LAMB4	49	807	FALSE	FALSE	FALSE	FALSE	#N/A
A4D0S4	LAMB4	49	854	FALSE	FALSE	FALSE	FALSE	#N/A
A4D0S4	LAMB4	49	898	FALSE	FALSE	FALSE	FALSE	#N/A
A4D0S4	LAMB4	49	899	FALSE	FALSE	FALSE	FALSE	#N/A
A4D0S4	LAMB4	49	922	FALSE	FALSE	FALSE	FALSE	#N/A
A4D0S4	LAMB4	49	928	FALSE	FALSE	FALSE	FALSE	#N/A
A4D0S4	LAMB4	49	944	FALSE	FALSE	FALSE	FALSE	#N/A
A4D0S4	LAMB4	49	957	FALSE	FALSE	FALSE	FALSE	#N/A
A4D0S4	LAMB4	49	1011	FALSE	FALSE	FALSE	FALSE	#N/A
A4D0S4	LAMB4	49	1068	FALSE	FALSE	FALSE	FALSE	#N/A
A4D0S4	LAMB4	49	1105	FALSE	FALSE	FALSE	FALSE	#N/A
A4D0S4	LAMB4	49	1117	FALSE	FALSE	FALSE	FALSE	#N/A
A4D0S4	LAMB4	49	1118	FALSE	FALSE	FALSE	FALSE	#N/A
A4D0S4	LAMB4	49	1247	FALSE	FALSE	FALSE	FALSE	#N/A
A4D0S4	LAMB4	49	1266	FALSE	FALSE	FALSE	FALSE	#N/A
A4D0S4	LAMB4	49	1314	TRUE	FALSE	FALSE	FALSE	#N/A
A4D0S4	LAMB4	49	1315	TRUE	FALSE	FALSE	FALSE	#N/A
A4D0S4	LAMB4	49	1535	FALSE	FALSE	FALSE	FALSE	#N/A
A4D0S4	LAMB4	49	1673	TRUE	FALSE	FALSE	FALSE	#N/A
A4D0S4	LAMB4	49	1756	TRUE	FALSE	FALSE	FALSE	#N/A
A4D0S4	LAMB4	49	1760	FALSE	FALSE	FALSE	FALSE	#N/A
A4D0T2	CG066	6	53	FALSE	FALSE	FALSE	FALSE	#N/A
A4D0T2	CG066	6	70	TRUE	FALSE	FALSE	FALSE	#N/A
A4D0T2	CG066	6	78	FALSE	FALSE	FALSE	FALSE	#N/A
A4D0T2	CG066	6	86	FALSE	FALSE	FALSE	FALSE	#N/A
A4D0T2	CG066	6	94	TRUE	FALSE	FALSE	FALSE	#N/A
A4D0T2	CG066	6	105	FALSE	FALSE	FALSE	FALSE	#N/A
A4D0T7	YG055	2	114	FALSE	FALSE	FALSE	FALSE	#N/A
A4D0T7	YG055	2	179	FALSE	FALSE	FALSE	FALSE	#N/A
A4D0V7	CG058	31	30	FALSE	FALSE	FALSE	FALSE	#N/A
A4D0V7	CG058	31	102	FALSE	FALSE	FALSE	FALSE	#N/A
A4D0V7	CG058	31	107	FALSE	FALSE	FALSE	FALSE	#N/A
A4D0V7	CG058	31	124	FALSE	FALSE	FALSE	FALSE	#N/A
A4D0V7	CG058	31	275	FALSE	FALSE	FALSE	FALSE	#N/A
A4D0V7	CG058	31	368	FALSE	FALSE	FALSE	FALSE	#N/A
A4D0V7	CG058	31	373	FALSE	FALSE	FALSE	FALSE	#N/A
A4D0V7	CG058	31	388	FALSE	FALSE	FALSE	FALSE	#N/A
A4D0V7	CG058	31	428	FALSE	FALSE	FALSE	FALSE	#N/A
A4D0V7	CG058	31	438	FALSE	FALSE	FALSE	FALSE	#N/A
A4D0V7	CG058	31	486	FALSE	FALSE	FALSE	FALSE	#N/A
A4D0V7	CG058	31	502	FALSE	FALSE	FALSE	FALSE	#N/A
A4D0V7	CG058	31	596	FALSE	FALSE	FALSE	FALSE	#N/A
A4D0V7	CG058	31	597	FALSE	FALSE	FALSE	FALSE	#N/A
A4D0V7	CG058	31	623	FALSE	FALSE	FALSE	FALSE	#N/A
A4D0V7	CG058	31	633	FALSE	FALSE	FALSE	FALSE	#N/A
A4D0V7	CG058	31	660	FALSE	FALSE	FALSE	FALSE	#N/A
A4D0V7	CG058	31	665	FALSE	FALSE	FALSE	FALSE	#N/A
A4D0V7	CG058	31	706	TRUE	FALSE	FALSE	FALSE	#N/A
A4D0V7	CG058	31	754	FALSE	FALSE	FALSE	FALSE	#N/A
A4D0V7	CG058	31	784	FALSE	FALSE	FALSE	FALSE	#N/A
A4D0V7	CG058	31	785	FALSE	FALSE	FALSE	FALSE	#N/A
A4D0V7	CG058	31	806	FALSE	FALSE	FALSE	FALSE	#N/A
A4D0V7	CG058	31	818	FALSE	FALSE	FALSE	FALSE	#N/A
A4D0V7	CG058	31	820	FALSE	FALSE	FALSE	FALSE	#N/A
A4D0V7	CG058	31	821	FALSE	FALSE	FALSE	FALSE	#N/A
A4D0V7	CG058	31	929	FALSE	FALSE	FALSE	FALSE	#N/A
A4D0V7	CG058	31	942	FALSE	FALSE	FALSE	FALSE	#N/A
A4D0V7	CG058	31	966	FALSE	FALSE	FALSE	FALSE	#N/A
A4D0V7	CG058	31	982	FALSE	FALSE	FALSE	FALSE	#N/A
A4D0V7	CG058	31	1001	FALSE	FALSE	FALSE	FALSE	#N/A
A4D0Y5	YG056	3	21	TRUE	FALSE	FALSE	FALSE	#N/A
A4D0Y5	YG056	3	45	FALSE	FALSE	FALSE	FALSE	#N/A
A4D0Y5	YG056	3	61	TRUE	FALSE	FALSE	FALSE	#N/A
A4D126	ISPD	13	79	FALSE	FALSE	FALSE	FALSE	#N/A
A4D126	ISPD	13	112	FALSE	FALSE	FALSE	FALSE	#N/A
A4D126	ISPD	13	201	FALSE	FALSE	FALSE	FALSE	#N/A
A4D126	ISPD	13	223	FALSE	FALSE	FALSE	FALSE	#N/A
A4D126	ISPD	13	226	FALSE	FALSE	FALSE	FALSE	#N/A
A4D126	ISPD	13	232	TRUE	FALSE	FALSE	FALSE	#N/A
A4D126	ISPD	13	247	FALSE	FALSE	FALSE	FALSE	#N/A
A4D126	ISPD	13	266	FALSE	FALSE	FALSE	FALSE	#N/A
A4D126	ISPD	13	271	FALSE	FALSE	FALSE	FALSE	#N/A
A4D126	ISPD	13	336	FALSE	FALSE	FALSE	FALSE	#N/A
A4D126	ISPD	13	367	FALSE	FALSE	FALSE	FALSE	#N/A
A4D126	ISPD	13	409	FALSE	FALSE	FALSE	FALSE	#N/A
A4D126	ISPD	13	415	FALSE	FALSE	FALSE	FALSE	#N/A
A4D161	F221A	11	17	TRUE	FALSE	FALSE	FALSE	#N/A
A4D161	F221A	11	20	FALSE	FALSE	FALSE	FALSE	#N/A
A4D161	F221A	11	38	FALSE	TRUE	FALSE	FALSE	#N/A
A4D161	F221A	11	41	FALSE	FALSE	FALSE	FALSE	#N/A
A4D161	F221A	11	81	FALSE	FALSE	FALSE	FALSE	#N/A
A4D161	F221A	11	111	FALSE	FALSE	FALSE	FALSE	#N/A
A4D161	F221A	11	113	FALSE	FALSE	FALSE	FALSE	#N/A
A4D161	F221A	11	163	FALSE	FALSE	FALSE	FALSE	#N/A
A4D161	F221A	11	188	FALSE	FALSE	FALSE	FALSE	#N/A
A4D161	F221A	11	204	FALSE	FALSE	FALSE	FALSE	#N/A
A4D161	F221A	11	273	FALSE	FALSE	FALSE	FALSE	#N/A
A4D174	CG071	4	41	FALSE	FALSE	FALSE	FALSE	#N/A
A4D174	CG071	4	56	FALSE	FALSE	FALSE	FALSE	#N/A
A4D174	CG071	4	81	FALSE	FALSE	FALSE	FALSE	#N/A
A4D174	CG071	4	129	FALSE	FALSE	FALSE	FALSE	#N/A
A4D1B5	GSAP	33	43	FALSE	FALSE	FALSE	FALSE	#N/A
A4D1B5	GSAP	33	59	FALSE	FALSE	FALSE	FALSE	#N/A
A4D1B5	GSAP	33	61	FALSE	FALSE	FALSE	FALSE	#N/A
A4D1B5	GSAP	33	73	FALSE	FALSE	FALSE	FALSE	#N/A
A4D1B5	GSAP	33	84	FALSE	FALSE	FALSE	FALSE	#N/A
A4D1B5	GSAP	33	148	FALSE	FALSE	FALSE	FALSE	#N/A
A4D1B5	GSAP	33	155	FALSE	FALSE	FALSE	FALSE	#N/A
A4D1B5	GSAP	33	176	FALSE	FALSE	FALSE	FALSE	#N/A
A4D1B5	GSAP	33	222	FALSE	FALSE	FALSE	FALSE	#N/A
A4D1B5	GSAP	33	223	FALSE	FALSE	FALSE	FALSE	#N/A
A4D1B5	GSAP	33	239	FALSE	FALSE	FALSE	FALSE	#N/A
A4D1B5	GSAP	33	244	FALSE	FALSE	FALSE	FALSE	#N/A
A4D1B5	GSAP	33	270	FALSE	FALSE	FALSE	FALSE	#N/A
A4D1B5	GSAP	33	273	FALSE	FALSE	FALSE	FALSE	#N/A
A4D1B5	GSAP	33	297	FALSE	FALSE	FALSE	FALSE	#N/A
A4D1B5	GSAP	33	309	FALSE	FALSE	FALSE	FALSE	#N/A
A4D1B5	GSAP	33	313	FALSE	FALSE	FALSE	FALSE	#N/A
A4D1B5	GSAP	33	344	FALSE	FALSE	FALSE	FALSE	#N/A
A4D1B5	GSAP	33	345	FALSE	FALSE	FALSE	FALSE	#N/A
A4D1B5	GSAP	33	349	FALSE	FALSE	FALSE	FALSE	#N/A
A4D1B5	GSAP	33	404	FALSE	FALSE	FALSE	FALSE	#N/A
A4D1B5	GSAP	33	435	FALSE	FALSE	FALSE	FALSE	#N/A
A4D1B5	GSAP	33	473	FALSE	FALSE	FALSE	FALSE	#N/A
A4D1B5	GSAP	33	477	FALSE	FALSE	FALSE	FALSE	#N/A
A4D1B5	GSAP	33	522	TRUE	FALSE	FALSE	FALSE	#N/A
A4D1B5	GSAP	33	532	FALSE	FALSE	FALSE	FALSE	#N/A
A4D1B5	GSAP	33	535	FALSE	FALSE	FALSE	FALSE	#N/A
A4D1B5	GSAP	33	542	FALSE	FALSE	FALSE	FALSE	#N/A
A4D1B5	GSAP	33	568	TRUE	FALSE	FALSE	FALSE	#N/A
A4D1B5	GSAP	33	637	FALSE	FALSE	FALSE	FALSE	#N/A
A4D1B5	GSAP	33	788	FALSE	FALSE	FALSE	FALSE	#N/A
A4D1B5	GSAP	33	811	FALSE	FALSE	FALSE	FALSE	#N/A
A4D1B5	GSAP	33	827	FALSE	FALSE	FALSE	FALSE	#N/A
A4D1E1	Z804B	32	4	TRUE	FALSE	FALSE	FALSE	#N/A
A4D1E1	Z804B	32	17	TRUE	FALSE	FALSE	FALSE	#N/A
A4D1E1	Z804B	32	56	FALSE	FALSE	FALSE	FALSE	#N/A
A4D1E1	Z804B	32	64	FALSE	FALSE	FALSE	FALSE	#N/A
A4D1E1	Z804B	32	77	FALSE	FALSE	FALSE	FALSE	#N/A
A4D1E1	Z804B	32	135	FALSE	FALSE	FALSE	FALSE	#N/A
A4D1E1	Z804B	32	254	FALSE	FALSE	FALSE	FALSE	#N/A
A4D1E1	Z804B	32	373	FALSE	FALSE	FALSE	FALSE	#N/A
A4D1E1	Z804B	32	473	FALSE	FALSE	FALSE	FALSE	#N/A
A4D1E1	Z804B	32	479	FALSE	FALSE	FALSE	FALSE	#N/A
A4D1E1	Z804B	32	531	FALSE	FALSE	FALSE	FALSE	#N/A
A4D1E1	Z804B	32	533	FALSE	FALSE	FALSE	FALSE	#N/A
A4D1E1	Z804B	32	552	FALSE	FALSE	FALSE	FALSE	#N/A
A4D1E1	Z804B	32	556	FALSE	FALSE	FALSE	FALSE	#N/A
A4D1E1	Z804B	32	566	FALSE	FALSE	FALSE	FALSE	#N/A
A4D1E1	Z804B	32	583	FALSE	FALSE	FALSE	FALSE	#N/A
A4D1E1	Z804B	32	630	TRUE	FALSE	FALSE	FALSE	#N/A
A4D1E1	Z804B	32	696	FALSE	FALSE	FALSE	FALSE	#N/A
A4D1E1	Z804B	32	699	FALSE	FALSE	FALSE	FALSE	#N/A
A4D1E1	Z804B	32	708	FALSE	FALSE	FALSE	FALSE	#N/A
A4D1E1	Z804B	32	764	FALSE	FALSE	FALSE	FALSE	#N/A
A4D1E1	Z804B	32	796	FALSE	FALSE	FALSE	FALSE	#N/A
A4D1E1	Z804B	32	801	FALSE	FALSE	FALSE	FALSE	#N/A
A4D1E1	Z804B	32	827	FALSE	FALSE	FALSE	FALSE	#N/A
A4D1E1	Z804B	32	857	FALSE	FALSE	FALSE	FALSE	#N/A
A4D1E1	Z804B	32	863	FALSE	FALSE	FALSE	FALSE	#N/A
A4D1E1	Z804B	32	864	TRUE	FALSE	FALSE	FALSE	#N/A
A4D1E1	Z804B	32	985	FALSE	FALSE	FALSE	FALSE	#N/A
A4D1E1	Z804B	32	1082	FALSE	FALSE	FALSE	FALSE	#N/A
A4D1E1	Z804B	32	1117	FALSE	FALSE	FALSE	FALSE	#N/A
A4D1E1	Z804B	32	1118	FALSE	FALSE	FALSE	FALSE	#N/A
A4D1E1	Z804B	32	1158	FALSE	FALSE	FALSE	FALSE	#N/A
A4D1E9	GTPBA	7	12	FALSE	TRUE	FALSE	FALSE	#N/A
A4D1E9	GTPBA	7	32	FALSE	FALSE	FALSE	FALSE	#N/A
A4D1E9	GTPBA	7	62	FALSE	FALSE	FALSE	FALSE	#N/A
A4D1E9	GTPBA	7	178	FALSE	FALSE	FALSE	FALSE	#N/A
A4D1E9	GTPBA	7	192	FALSE	FALSE	FALSE	FALSE	#N/A
A4D1E9	GTPBA	7	247	FALSE	FALSE	FALSE	FALSE	#N/A
A4D1E9	GTPBA	7	264	FALSE	FALSE	FALSE	FALSE	#N/A
A4D1F6	LRRD1	22	46	TRUE	FALSE	FALSE	FALSE	#N/A
A4D1F6	LRRD1	22	56	FALSE	FALSE	FALSE	FALSE	#N/A
A4D1F6	LRRD1	22	110	TRUE	FALSE	FALSE	FALSE	#N/A
A4D1F6	LRRD1	22	165	FALSE	FALSE	FALSE	FALSE	#N/A
A4D1F6	LRRD1	22	168	FALSE	FALSE	FALSE	FALSE	#N/A
A4D1F6	LRRD1	22	170	TRUE	FALSE	FALSE	FALSE	#N/A
A4D1F6	LRRD1	22	242	FALSE	FALSE	FALSE	FALSE	#N/A
A4D1F6	LRRD1	22	245	FALSE	FALSE	FALSE	FALSE	#N/A
A4D1F6	LRRD1	22	289	FALSE	FALSE	FALSE	FALSE	#N/A
A4D1F6	LRRD1	22	413	TRUE	FALSE	FALSE	FALSE	#N/A
A4D1F6	LRRD1	22	473	FALSE	FALSE	FALSE	FALSE	#N/A
A4D1F6	LRRD1	22	478	FALSE	FALSE	FALSE	FALSE	#N/A
A4D1F6	LRRD1	22	490	FALSE	FALSE	FALSE	FALSE	#N/A
A4D1F6	LRRD1	22	491	FALSE	FALSE	FALSE	FALSE	#N/A
A4D1F6	LRRD1	22	498	FALSE	FALSE	FALSE	FALSE	#N/A
A4D1F6	LRRD1	22	537	FALSE	FALSE	FALSE	FALSE	#N/A
A4D1F6	LRRD1	22	682	FALSE	FALSE	FALSE	FALSE	#N/A
A4D1F6	LRRD1	22	688	FALSE	FALSE	FALSE	FALSE	#N/A
A4D1F6	LRRD1	22	717	FALSE	FALSE	FALSE	FALSE	#N/A
A4D1F6	LRRD1	22	746	FALSE	FALSE	FALSE	FALSE	#N/A
A4D1F6	LRRD1	22	751	FALSE	FALSE	FALSE	FALSE	#N/A
A4D1F6	LRRD1	22	842	FALSE	FALSE	FALSE	FALSE	#N/A
A4D1N5	YG018	3	18	FALSE	FALSE	FALSE	FALSE	#N/A
A4D1N5	YG018	3	40	FALSE	FALSE	FALSE	FALSE	#N/A
A4D1N5	YG018	3	86	FALSE	FALSE	FALSE	FALSE	#N/A
A4D1P6	WDR91	20	15	TRUE	FALSE	FALSE	FALSE	#N/A
A4D1P6	WDR91	20	56	FALSE	FALSE	FALSE	FALSE	#N/A
A4D1P6	WDR91	20	64	FALSE	FALSE	FALSE	FALSE	#N/A
A4D1P6	WDR91	20	67	FALSE	FALSE	FALSE	FALSE	#N/A
A4D1P6	WDR91	20	80	FALSE	FALSE	FALSE	FALSE	#N/A
A4D1P6	WDR91	20	95	FALSE	FALSE	FALSE	FALSE	#N/A
A4D1P6	WDR91	20	98	FALSE	FALSE	FALSE	FALSE	#N/A
A4D1P6	WDR91	20	146	FALSE	FALSE	FALSE	FALSE	#N/A
A4D1P6	WDR91	20	230	FALSE	FALSE	FALSE	FALSE	#N/A
A4D1P6	WDR91	20	404	FALSE	FALSE	FALSE	FALSE	#N/A
A4D1P6	WDR91	20	478	FALSE	FALSE	FALSE	FALSE	#N/A
A4D1P6	WDR91	20	604	FALSE	FALSE	FALSE	FALSE	#N/A
A4D1P6	WDR91	20	608	FALSE	FALSE	FALSE	FALSE	#N/A
A4D1P6	WDR91	20	614	FALSE	FALSE	FALSE	FALSE	#N/A
A4D1P6	WDR91	20	620	FALSE	FALSE	FALSE	FALSE	#N/A
A4D1P6	WDR91	20	643	FALSE	FALSE	FALSE	FALSE	#N/A
A4D1P6	WDR91	20	658	FALSE	FALSE	FALSE	FALSE	#N/A
A4D1P6	WDR91	20	661	TRUE	FALSE	FALSE	FALSE	#N/A
A4D1P6	WDR91	20	680	FALSE	FALSE	FALSE	FALSE	#N/A
A4D1P6	WDR91	20	692	FALSE	FALSE	FALSE	FALSE	#N/A
A4D1S0	KLRG2	7	87	FALSE	FALSE	FALSE	FALSE	#N/A
A4D1S0	KLRG2	7	257	FALSE	FALSE	FALSE	FALSE	#N/A
A4D1S0	KLRG2	7	262	FALSE	FALSE	FALSE	FALSE	#N/A
A4D1S0	KLRG2	7	305	FALSE	FALSE	FALSE	FALSE	#N/A
A4D1S0	KLRG2	7	306	FALSE	FALSE	FALSE	FALSE	#N/A
A4D1S0	KLRG2	7	324	FALSE	FALSE	FALSE	FALSE	#N/A
A4D1S0	KLRG2	7	341	FALSE	FALSE	FALSE	FALSE	#N/A
A4D1S5	RAB19	8	16	FALSE	FALSE	FALSE	FALSE	#N/A
A4D1S5	RAB19	8	42	FALSE	FALSE	FALSE	FALSE	#N/A
A4D1S5	RAB19	8	86	FALSE	FALSE	FALSE	FALSE	#N/A
A4D1S5	RAB19	8	87	FALSE	FALSE	FALSE	FALSE	#N/A
A4D1S5	RAB19	8	97	FALSE	FALSE	FALSE	FALSE	#N/A
A4D1S5	RAB19	8	118	FALSE	FALSE	FALSE	FALSE	#N/A
A4D1S5	RAB19	8	152	FALSE	FALSE	FALSE	FALSE	#N/A
A4D1S5	RAB19	8	188	FALSE	FALSE	FALSE	FALSE	#N/A
A4D1T9	PRS37	10	3	FALSE	FALSE	FALSE	FALSE	#N/A
A4D1T9	PRS37	10	6	FALSE	FALSE	FALSE	FALSE	#N/A
A4D1T9	PRS37	10	29	FALSE	FALSE	FALSE	FALSE	#N/A
A4D1T9	PRS37	10	32	FALSE	FALSE	FALSE	FALSE	#N/A
A4D1T9	PRS37	10	57	FALSE	FALSE	FALSE	FALSE	#N/A
A4D1T9	PRS37	10	88	FALSE	FALSE	FALSE	FALSE	#N/A
A4D1T9	PRS37	10	91	FALSE	FALSE	FALSE	FALSE	#N/A
A4D1T9	PRS37	10	218	FALSE	FALSE	FALSE	FALSE	#N/A
A4D1T9	PRS37	10	222	FALSE	FALSE	FALSE	FALSE	#N/A
A4D1T9	PRS37	10	224	FALSE	FALSE	FALSE	FALSE	#N/A
A4D1U4	LCHN	19	124	FALSE	FALSE	FALSE	FALSE	#N/A
A4D1U4	LCHN	19	161	FALSE	FALSE	FALSE	FALSE	#N/A
A4D1U4	LCHN	19	165	FALSE	FALSE	FALSE	FALSE	#N/A
A4D1U4	LCHN	19	167	FALSE	FALSE	FALSE	FALSE	#N/A
A4D1U4	LCHN	19	185	FALSE	FALSE	FALSE	FALSE	#N/A
A4D1U4	LCHN	19	192	FALSE	FALSE	FALSE	FALSE	#N/A
A4D1U4	LCHN	19	213	FALSE	FALSE	FALSE	FALSE	#N/A
A4D1U4	LCHN	19	221	FALSE	FALSE	FALSE	FALSE	#N/A
A4D1U4	LCHN	19	223	FALSE	FALSE	FALSE	FALSE	#N/A
A4D1U4	LCHN	19	272	FALSE	FALSE	FALSE	FALSE	#N/A
A4D1U4	LCHN	19	275	FALSE	FALSE	FALSE	FALSE	#N/A
A4D1U4	LCHN	19	300	FALSE	FALSE	FALSE	FALSE	#N/A
A4D1U4	LCHN	19	315	FALSE	FALSE	FALSE	FALSE	#N/A
A4D1U4	LCHN	19	331	TRUE	FALSE	FALSE	FALSE	#N/A
A4D1U4	LCHN	19	334	TRUE	FALSE	FALSE	FALSE	#N/A
A4D1U4	LCHN	19	361	FALSE	FALSE	FALSE	FALSE	#N/A
A4D1U4	LCHN	19	373	FALSE	FALSE	FALSE	FALSE	#N/A
A4D1U4	LCHN	19	381	TRUE	FALSE	FALSE	FALSE	#N/A
A4D1U4	LCHN	19	441	FALSE	FALSE	FALSE	FALSE	#N/A
A4D1Z8	GRIFN	2	63	FALSE	FALSE	FALSE	FALSE	#N/A
A4D1Z8	GRIFN	2	105	FALSE	FALSE	FALSE	FALSE	#N/A
A4D250	BLACE	2	99	FALSE	FALSE	FALSE	FALSE	#N/A
A4D250	BLACE	2	152	FALSE	FALSE	FALSE	FALSE	#N/A
A4D256	CC14C	26	48	FALSE	FALSE	FALSE	FALSE	#N/A
A4D256	CC14C	26	50	FALSE	FALSE	FALSE	FALSE	#N/A
A4D256	CC14C	26	126	TRUE	FALSE	FALSE	FALSE	#N/A
A4D256	CC14C	26	139	FALSE	FALSE	FALSE	FALSE	#N/A
A4D256	CC14C	26	150	FALSE	FALSE	FALSE	FALSE	#N/A
A4D256	CC14C	26	159	FALSE	FALSE	FALSE	FALSE	#N/A
A4D256	CC14C	26	175	FALSE	FALSE	FALSE	FALSE	#N/A
A4D256	CC14C	26	177	FALSE	FALSE	FALSE	FALSE	#N/A
A4D256	CC14C	26	216	FALSE	FALSE	FALSE	FALSE	#N/A
A4D256	CC14C	26	220	FALSE	FALSE	FALSE	FALSE	#N/A
A4D256	CC14C	26	229	FALSE	FALSE	FALSE	FALSE	#N/A
A4D256	CC14C	26	239	FALSE	TRUE	FALSE	FALSE	#N/A
A4D256	CC14C	26	247	FALSE	FALSE	FALSE	FALSE	#N/A
A4D256	CC14C	26	253	FALSE	FALSE	FALSE	FALSE	#N/A
A4D256	CC14C	26	269	FALSE	FALSE	FALSE	FALSE	#N/A
A4D256	CC14C	26	282	FALSE	FALSE	FALSE	FALSE	#N/A
A4D256	CC14C	26	285	FALSE	FALSE	FALSE	FALSE	#N/A
A4D256	CC14C	26	317	FALSE	FALSE	FALSE	FALSE	#N/A
A4D256	CC14C	26	325	TRUE	FALSE	FALSE	FALSE	#N/A
A4D256	CC14C	26	328	FALSE	FALSE	FALSE	FALSE	#N/A
A4D256	CC14C	26	345	FALSE	FALSE	FALSE	FALSE	#N/A
A4D256	CC14C	26	405	FALSE	FALSE	FALSE	FALSE	#N/A
A4D256	CC14C	26	410	FALSE	FALSE	FALSE	FALSE	#N/A
A4D256	CC14C	26	450	FALSE	FALSE	FALSE	FALSE	#N/A
A4D256	CC14C	26	493	FALSE	TRUE	FALSE	FALSE	#N/A
A4D256	CC14C	26	547	FALSE	FALSE	FALSE	FALSE	#N/A
A4D263	CG072	18	29	FALSE	FALSE	FALSE	FALSE	#N/A
A4D263	CG072	18	32	FALSE	FALSE	FALSE	FALSE	#N/A
A4D263	CG072	18	53	FALSE	FALSE	FALSE	FALSE	#N/A
A4D263	CG072	18	70	FALSE	FALSE	FALSE	FALSE	#N/A
A4D263	CG072	18	78	FALSE	FALSE	FALSE	FALSE	#N/A
A4D263	CG072	18	84	FALSE	FALSE	FALSE	FALSE	#N/A
A4D263	CG072	18	88	FALSE	FALSE	FALSE	FALSE	#N/A
A4D263	CG072	18	92	FALSE	FALSE	FALSE	FALSE	#N/A
A4D263	CG072	18	237	FALSE	TRUE	FALSE	FALSE	#N/A
A4D263	CG072	18	245	TRUE	FALSE	FALSE	FALSE	#N/A
A4D263	CG072	18	281	FALSE	FALSE	FALSE	FALSE	#N/A
A4D263	CG072	18	321	TRUE	FALSE	FALSE	FALSE	#N/A
A4D263	CG072	18	325	FALSE	FALSE	FALSE	FALSE	#N/A
A4D263	CG072	18	352	FALSE	TRUE	FALSE	FALSE	#N/A
[truncated: 299,092+ more rows]
