# Supplementary material for: Bioinformatics analysis reveals biophysical and evolutionary insights into the 3-nitrotyrosine post-translational modification in the human proteome
Source: Open Biol. 2013 Feb;3(2):120148. doi: 10.1098/rsob.120148 (PMC3603447; doi:10.1098/rsob.120148)
Supplement: Supplementary Table 3 [file rsob120148-s3.zip]

Archive with 1 entries (1 files):
- SupplementaryTable3.xlsx
