# Supplementary material for: Bioinformatics analysis reveals biophysical and evolutionary insights into the 3-nitrotyrosine post-translational modification in the human proteome
Source: Open Biol. 2013 Feb;3(2):120148. doi: 10.1098/rsob.120148 (PMC3603447; doi:10.1098/rsob.120148)
Supplement: Supplementary Table 3 [file rsob120148-s3.zip › SupplementaryTable3.xlsx]

## Sheet: Sheet1
Uniprot Acc	Gene Name	Protein Tyr count	Location in Protein	Nitrated	Experimentally validated	In vivo evidence	Pubmed ID	Homo sapiens	Pan troglodytes	Mus musculus	Rattus norvegicus	Bos taurus	Sus scrofa	Equus caballus	Canis familiaris	Monodelphis domestica	Ornithorhynchus anatinus	Homo sapiens(res)	Pan troglodytes(res)	Mus musculus(res)	Rattus norvegicus(res)	Bos taurus(res)	Sus scrofa(res)	Equus caballus(res)	Canis familiaris(res)	Monodelphis domestica(res)	Ornithorhynchus anatinus(res)	Entropy		Supplementary Table 3. Conservation status and residue for tyrosine residues with orthologous proteins across 10 mammalian species. Residues marked by '-' indicate a gap of less than 5 residues. Gaps of 5 residues or greater are marked by '+'.
A0AV96	RBM47	35	44	FALSE	FALSE	FALSE	#N/A	1	1	1	1	1	1	1	1	1	1	Y	Y	Y	Y	Y	Y	Y	Y	Y	Y	0
A0AV96	RBM47	35	55	FALSE	FALSE	FALSE	#N/A	1	1	1	1	1	1	0	1	1	0	Y	Y	Y	Y	Y	Y	T	Y	Y	-	0.15876
A0AV96	RBM47	35	83	FALSE	FALSE	FALSE	#N/A	1	1	1	1	1	1	1	1	1	0	Y	Y	Y	Y	Y	Y	Y	Y	Y	+	0
A0AV96	RBM47	35	98	FALSE	FALSE	FALSE	#N/A	1	1	1	1	1	1	1	1	1	1	Y	Y	Y	Y	Y	Y	Y	Y	Y	Y	0
A0AV96	RBM47	35	113	FALSE	FALSE	FALSE	#N/A	1	1	1	1	1	1	1	1	1	1	Y	Y	Y	Y	Y	Y	Y	Y	Y	Y	0
A0AV96	RBM47	35	118	FALSE	FALSE	FALSE	#N/A	1	1	1	1	1	1	1	1	1	1	Y	Y	Y	Y	Y	Y	Y	Y	Y	Y	0
A0AV96	RBM47	35	134	FALSE	FALSE	FALSE	#N/A	1	1	1	1	1	1	1	0	1	1	Y	Y	Y	Y	Y	Y	Y	H	Y	Y	0.141182
A0AV96	RBM47	35	184	FALSE	FALSE	FALSE	#N/A	1	1	1	1	1	1	1	1	1	1	Y	Y	Y	Y	Y	Y	Y	Y	Y	Y	0
A0AV96	RBM47	35	201	FALSE	FALSE	FALSE	#N/A	1	1	1	1	1	1	1	1	1	1	Y	Y	Y	Y	Y	Y	Y	Y	Y	Y	0
A0AV96	RBM47	35	249	FALSE	FALSE	FALSE	#N/A	1	1	1	1	1	1	1	1	1	1	Y	Y	Y	Y	Y	Y	Y	Y	Y	Y	0
A0AV96	RBM47	35	283	TRUE	FALSE	FALSE	#N/A	1	1	1	1	1	1	1	1	1	1	Y	Y	Y	Y	Y	Y	Y	Y	Y	Y	0
A0AV96	RBM47	35	324	TRUE	FALSE	FALSE	#N/A	1	1	1	1	1	1	1	1	1	1	Y	Y	Y	Y	Y	Y	Y	Y	Y	Y	0
A0AV96	RBM47	35	327	FALSE	FALSE	FALSE	#N/A	1	1	1	1	1	1	1	1	1	1	Y	Y	Y	Y	Y	Y	Y	Y	Y	Y	0
A0AV96	RBM47	35	345	FALSE	FALSE	FALSE	#N/A	1	1	1	1	1	1	1	1	1	1	Y	Y	Y	Y	Y	Y	Y	Y	Y	Y	0
A0AV96	RBM47	35	347	FALSE	FALSE	FALSE	#N/A	1	1	1	1	1	1	1	1	1	1	Y	Y	Y	Y	Y	Y	Y	Y	Y	Y	0
A0AV96	RBM47	35	352	FALSE	FALSE	FALSE	#N/A	1	1	1	1	1	1	1	1	1	1	Y	Y	Y	Y	Y	Y	Y	Y	Y	Y	0
A0AV96	RBM47	35	356	FALSE	FALSE	FALSE	#N/A	1	1	1	1	1	1	1	1	1	1	Y	Y	Y	Y	Y	Y	Y	Y	Y	Y	0
A0AV96	RBM47	35	357	FALSE	FALSE	FALSE	#N/A	1	1	1	1	1	1	1	1	1	1	Y	Y	Y	Y	Y	Y	Y	Y	Y	Y	0
A0AV96	RBM47	35	359	FALSE	FALSE	FALSE	#N/A	1	1	1	1	1	1	1	1	1	1	Y	Y	Y	Y	Y	Y	Y	Y	Y	Y	0
A0AV96	RBM47	35	361	FALSE	FALSE	FALSE	#N/A	1	1	1	1	1	1	1	1	1	1	Y	Y	Y	Y	Y	Y	Y	Y	Y	Y	0
A0AV96	RBM47	35	371	FALSE	FALSE	FALSE	#N/A	1	1	1	1	1	1	1	1	1	1	Y	Y	Y	Y	Y	Y	Y	Y	Y	Y	0
A0AV96	RBM47	35	397	FALSE	FALSE	FALSE	#N/A	1	1	1	1	1	1	1	1	1	1	Y	Y	Y	Y	Y	Y	Y	Y	Y	Y	0
A0AV96	RBM47	35	401	FALSE	FALSE	FALSE	#N/A	1	1	1	1	1	1	1	1	1	1	Y	Y	Y	Y	Y	Y	Y	Y	Y	Y	0
A0AV96	RBM47	35	408	FALSE	FALSE	FALSE	#N/A	1	1	1	1	1	1	1	1	1	1	Y	Y	Y	Y	Y	Y	Y	Y	Y	Y	0
A0AV96	RBM47	35	411	FALSE	FALSE	FALSE	#N/A	1	1	1	1	1	1	1	1	1	1	Y	Y	Y	Y	Y	Y	Y	Y	Y	Y	0
A0AV96	RBM47	35	423	FALSE	FALSE	FALSE	#N/A	1	1	1	1	1	1	1	1	1	1	Y	Y	Y	Y	Y	Y	Y	Y	Y	Y	0
A0AV96	RBM47	35	453	FALSE	FALSE	FALSE	#N/A	1	1	1	1	1	1	1	1	1	1	Y	Y	Y	Y	Y	Y	Y	Y	Y	Y	0
A0AV96	RBM47	35	522	FALSE	FALSE	FALSE	#N/A	1	1	1	1	0	1	1	0	1	1	Y	Y	Y	Y	+	Y	Y	S	Y	Y	0.15876
A0AV96	RBM47	35	537	FALSE	FALSE	FALSE	#N/A	1	1	1	1	0	1	1	1	1	1	Y	Y	Y	Y	+	Y	Y	Y	Y	Y	0
A0AV96	RBM47	35	541	TRUE	FALSE	FALSE	#N/A	1	1	1	1	0	1	1	1	1	1	Y	Y	Y	Y	+	Y	Y	Y	Y	Y	0
A0AV96	RBM47	35	566	FALSE	FALSE	FALSE	#N/A	1	1	1	1	0	1	1	1	1	1	Y	Y	Y	Y	+	Y	Y	Y	Y	Y	0
A0AV96	RBM47	35	569	FALSE	FALSE	FALSE	#N/A	1	1	1	1	0	1	1	1	1	1	Y	Y	Y	Y	+	Y	Y	Y	Y	Y	0
A0AV96	RBM47	35	572	FALSE	FALSE	FALSE	#N/A	1	1	1	1	0	1	1	1	1	1	Y	Y	Y	Y	+	Y	Y	Y	Y	Y	0
A0AV96	RBM47	35	590	TRUE	FALSE	FALSE	#N/A	1	1	1	1	0	1	1	1	1	1	Y	Y	Y	Y	+	Y	Y	Y	Y	Y	0
A0AV96	RBM47	35	593	FALSE	FALSE	FALSE	#N/A	1	1	1	1	0	1	1	1	1	1	Y	Y	Y	Y	+	Y	Y	Y	Y	Y	0
A0AVF1	TTC26	33	65	FALSE	FALSE	FALSE	#N/A	1	1	1	1	0	1	1	1	1	1	Y	Y	Y	Y	F	Y	Y	Y	Y	Y	0.141182
A0AVF1	TTC26	33	73	FALSE	FALSE	FALSE	#N/A	1	1	1	1	1	1	1	1	1	1	Y	Y	Y	Y	Y	Y	Y	Y	Y	Y	0
A0AVF1	TTC26	33	80	FALSE	FALSE	FALSE	#N/A	1	1	1	0	1	1	1	1	1	1	Y	Y	Y	+	Y	Y	Y	Y	Y	Y	0
A0AVF1	TTC26	33	101	FALSE	FALSE	FALSE	#N/A	1	1	1	0	1	1	1	1	1	1	Y	Y	Y	+	Y	Y	Y	Y	Y	Y	0
A0AVF1	TTC26	33	107	FALSE	FALSE	FALSE	#N/A	1	1	1	0	1	1	1	1	1	1	Y	Y	Y	+	Y	Y	Y	Y	Y	Y	0
A0AVF1	TTC26	33	162	FALSE	FALSE	FALSE	#N/A	1	1	1	0	1	1	1	1	1	1	Y	Y	Y	+	Y	Y	Y	Y	Y	Y	0
A0AVF1	TTC26	33	167	FALSE	FALSE	FALSE	#N/A	1	1	1	0	1	1	1	1	1	1	Y	Y	Y	+	Y	Y	Y	Y	Y	Y	0
A0AVF1	TTC26	33	174	FALSE	FALSE	FALSE	#N/A	1	1	1	0	1	1	1	1	1	1	Y	Y	Y	+	Y	Y	Y	Y	Y	Y	0
A0AVF1	TTC26	33	184	FALSE	FALSE	FALSE	#N/A	1	1	1	0	1	1	1	1	1	1	Y	Y	Y	+	Y	Y	Y	Y	Y	Y	0
A0AVF1	TTC26	33	190	FALSE	FALSE	FALSE	#N/A	1	1	1	0	1	1	1	1	1	1	Y	Y	Y	+	Y	Y	Y	Y	Y	Y	0
A0AVF1	TTC26	33	195	FALSE	FALSE	FALSE	#N/A	1	1	1	0	1	1	1	1	1	1	Y	Y	Y	+	Y	Y	Y	Y	Y	Y	0
A0AVF1	TTC26	33	196	FALSE	FALSE	FALSE	#N/A	1	1	1	0	1	1	1	1	1	1	Y	Y	Y	+	Y	Y	Y	Y	Y	Y	0
A0AVF1	TTC26	33	200	FALSE	FALSE	FALSE	#N/A	1	1	1	0	1	1	1	1	1	1	Y	Y	Y	+	Y	Y	Y	Y	Y	Y	0
A0AVF1	TTC26	33	201	FALSE	FALSE	FALSE	#N/A	1	1	1	0	1	1	1	1	1	1	Y	Y	Y	+	Y	Y	Y	Y	Y	Y	0
A0AVF1	TTC26	33	211	FALSE	FALSE	FALSE	#N/A	1	1	1	0	1	1	1	1	1	1	Y	Y	Y	+	Y	Y	Y	Y	Y	Y	0
A0AVF1	TTC26	33	233	FALSE	FALSE	FALSE	#N/A	1	1	1	0	1	1	1	1	1	1	Y	Y	Y	+	Y	Y	Y	Y	Y	Y	0
A0AVF1	TTC26	33	294	FALSE	FALSE	FALSE	#N/A	1	1	1	0	1	1	1	1	1	1	Y	Y	Y	+	Y	Y	Y	Y	Y	Y	0
A0AVF1	TTC26	33	295	FALSE	FALSE	FALSE	#N/A	1	1	1	0	1	1	1	1	1	1	Y	Y	Y	+	Y	Y	Y	Y	Y	Y	0
A0AVF1	TTC26	33	305	FALSE	FALSE	FALSE	#N/A	1	1	1	0	1	1	1	1	1	1	Y	Y	Y	+	Y	Y	Y	Y	Y	Y	0
A0AVF1	TTC26	33	319	FALSE	FALSE	FALSE	#N/A	1	1	1	0	1	1	1	1	1	1	Y	Y	Y	+	Y	Y	Y	Y	Y	Y	0
A0AVF1	TTC26	33	381	FALSE	FALSE	FALSE	#N/A	1	1	1	0	1	1	1	1	1	1	Y	Y	Y	+	Y	Y	Y	Y	Y	Y	0
A0AVF1	TTC26	33	388	FALSE	FALSE	FALSE	#N/A	1	1	1	0	1	1	1	1	1	1	Y	Y	Y	+	Y	Y	Y	Y	Y	Y	0
A0AVF1	TTC26	33	390	FALSE	FALSE	FALSE	#N/A	1	1	1	0	1	1	1	1	1	1	Y	Y	Y	+	Y	Y	Y	Y	Y	Y	0
A0AVF1	TTC26	33	399	FALSE	FALSE	FALSE	#N/A	1	1	1	0	1	1	1	1	1	1	Y	Y	Y	+	Y	Y	Y	Y	Y	Y	0
A0AVF1	TTC26	33	428	FALSE	FALSE	FALSE	#N/A	1	1	1	0	1	1	1	1	1	0	Y	Y	Y	+	Y	Y	Y	Y	Y	+	0
A0AVF1	TTC26	33	430	FALSE	FALSE	FALSE	#N/A	1	1	1	0	1	1	1	1	1	0	Y	Y	Y	+	Y	Y	Y	Y	Y	+	0
A0AVF1	TTC26	33	438	FALSE	FALSE	FALSE	#N/A	1	1	1	0	1	1	1	1	1	0	Y	Y	Y	+	Y	Y	Y	Y	Y	+	0
A0AVF1	TTC26	33	451	FALSE	FALSE	FALSE	#N/A	1	1	1	0	1	1	1	1	1	0	Y	Y	Y	+	Y	Y	Y	Y	Y	+	0
A0AVF1	TTC26	33	472	FALSE	FALSE	FALSE	#N/A	1	1	1	0	1	1	1	1	1	0	Y	Y	Y	+	Y	Y	Y	Y	Y	+	0
A0AVF1	TTC26	33	478	FALSE	FALSE	FALSE	#N/A	1	1	1	0	1	1	1	1	1	0	Y	Y	Y	+	Y	Y	Y	Y	Y	+	0
A0AVF1	TTC26	33	479	FALSE	FALSE	FALSE	#N/A	1	1	1	0	1	1	1	1	1	0	Y	Y	Y	+	Y	Y	Y	Y	Y	+	0
A0AVF1	TTC26	33	496	FALSE	FALSE	FALSE	#N/A	1	1	1	0	1	1	1	1	1	0	Y	Y	Y	+	Y	Y	Y	Y	Y	+	0
A0AVF1	TTC26	33	538	FALSE	FALSE	FALSE	#N/A	1	1	1	0	1	1	1	1	1	0	Y	Y	Y	+	Y	Y	Y	Y	Y	+	0
A0AVK6	E2F8	13	129	FALSE	FALSE	FALSE	#N/A	1	1	1	0	1	0	1	1	1	1	Y	Y	Y	+	Y	+	Y	Y	Y	Y	0
A0AVK6	E2F8	13	132	TRUE	FALSE	FALSE	#N/A	1	1	1	0	1	0	1	1	1	1	Y	Y	Y	+	Y	T	Y	Y	Y	Y	0.15876
A0AVK6	E2F8	13	158	FALSE	FALSE	FALSE	#N/A	1	1	1	1	1	1	1	1	1	1	Y	Y	Y	Y	Y	Y	Y	Y	Y	Y	0
A0AVK6	E2F8	13	178	FALSE	FALSE	FALSE	#N/A	1	1	1	1	1	1	1	1	1	1	Y	Y	Y	Y	Y	Y	Y	Y	Y	Y	0
A0AVK6	E2F8	13	202	FALSE	FALSE	FALSE	#N/A	1	1	1	1	1	1	1	1	1	1	Y	Y	Y	Y	Y	Y	Y	Y	Y	Y	0
A0AVK6	E2F8	13	214	FALSE	FALSE	FALSE	#N/A	1	1	1	0	1	1	1	1	1	1	Y	Y	Y	H	Y	Y	Y	Y	Y	Y	0.141182
A0AVK6	E2F8	13	224	FALSE	FALSE	FALSE	#N/A	1	1	0	0	1	0	0	1	0	0	Y	Y	C	C	Y	C	C	Y	K	K	0.458146
A0AVK6	E2F8	13	316	FALSE	FALSE	FALSE	#N/A	1	1	1	1	1	1	1	1	1	1	Y	Y	Y	Y	Y	Y	Y	Y	Y	Y	0
A0AVK6	E2F8	13	521	FALSE	FALSE	FALSE	#N/A	1	1	1	1	1	1	1	1	1	1	Y	Y	Y	Y	Y	Y	Y	Y	Y	Y	0
A0AVK6	E2F8	13	524	FALSE	FALSE	FALSE	#N/A	1	1	1	1	1	1	1	1	1	1	Y	Y	Y	Y	Y	Y	Y	Y	Y	Y	0
A0AVK6	E2F8	13	638	FALSE	FALSE	FALSE	#N/A	1	1	1	1	1	1	1	1	1	1	Y	Y	Y	Y	Y	Y	Y	Y	Y	Y	0
A0AVK6	E2F8	13	670	FALSE	FALSE	FALSE	#N/A	1	1	1	1	1	1	1	1	1	1	Y	Y	Y	Y	Y	Y	Y	Y	Y	Y	0
A0AVK6	E2F8	13	785	FALSE	FALSE	FALSE	#N/A	1	1	0	0	0	1	1	1	0	0	Y	Y	H	H	C	Y	Y	Y	H	H	0.409691
A0AVT1	UBA6	25	44	FALSE	FALSE	FALSE	#N/A	1	1	1	1	1	1	1	1	1	1	Y	Y	Y	Y	Y	Y	Y	Y	Y	Y	0
A0AVT1	UBA6	25	49	FALSE	FALSE	FALSE	#N/A	1	1	1	1	1	1	1	1	1	1	Y	Y	Y	Y	Y	Y	Y	Y	Y	Y	0
A0AVT1	UBA6	25	132	FALSE	FALSE	FALSE	#N/A	1	1	1	1	1	1	1	1	1	1	Y	Y	Y	Y	Y	Y	Y	Y	Y	Y	0
A0AVT1	UBA6	25	154	FALSE	FALSE	FALSE	#N/A	1	1	1	1	1	1	1	1	1	1	Y	Y	Y	Y	Y	Y	Y	Y	Y	Y	0
A0AVT1	UBA6	25	282	FALSE	FALSE	FALSE	#N/A	1	1	1	1	1	1	1	1	1	1	Y	Y	Y	Y	Y	Y	Y	Y	Y	Y	0
A0AVT1	UBA6	25	339	FALSE	FALSE	FALSE	#N/A	1	1	1	1	1	1	1	1	1	1	Y	Y	Y	Y	Y	Y	Y	Y	Y	Y	0
A0AVT1	UBA6	25	418	FALSE	FALSE	FALSE	#N/A	1	1	1	1	1	1	1	0	1	0	Y	Y	Y	Y	Y	Y	Y	I	Y	F	0.277528
A0AVT1	UBA6	25	443	FALSE	FALSE	FALSE	#N/A	1	1	1	1	1	1	1	1	1	1	Y	Y	Y	Y	Y	Y	Y	Y	Y	Y	0
A0AVT1	UBA6	25	523	FALSE	FALSE	FALSE	#N/A	1	1	1	1	0	1	1	1	1	0	Y	Y	Y	Y	C	Y	Y	Y	Y	C	0.217322
A0AVT1	UBA6	25	553	FALSE	FALSE	FALSE	#N/A	1	1	1	1	1	1	1	1	1	1	Y	Y	Y	Y	Y	Y	Y	Y	Y	Y	0
A0AVT1	UBA6	25	558	FALSE	FALSE	FALSE	#N/A	1	1	1	1	1	1	1	1	1	1	Y	Y	Y	Y	Y	Y	Y	Y	Y	Y	0
A0AVT1	UBA6	25	576	TRUE	FALSE	FALSE	#N/A	1	1	1	1	1	1	1	1	1	1	Y	Y	Y	Y	Y	Y	Y	Y	Y	Y	0
A0AVT1	UBA6	25	611	FALSE	FALSE	FALSE	#N/A	1	1	1	1	1	1	1	1	1	1	Y	Y	Y	Y	Y	Y	Y	Y	Y	Y	0
A0AVT1	UBA6	25	663	FALSE	FALSE	FALSE	#N/A	1	1	1	1	1	1	1	1	1	1	Y	Y	Y	Y	Y	Y	Y	Y	Y	Y	0
A0AVT1	UBA6	25	710	FALSE	FALSE	FALSE	#N/A	1	1	1	1	1	1	1	1	1	1	Y	Y	Y	Y	Y	Y	Y	Y	Y	Y	0
A0AVT1	UBA6	25	765	FALSE	FALSE	FALSE	#N/A	1	1	1	1	1	1	1	1	0	0	Y	Y	Y	Y	Y	Y	Y	Y	F	L	0.277528
A0AVT1	UBA6	25	769	FALSE	FALSE	FALSE	#N/A	1	1	1	1	1	1	1	1	1	1	Y	Y	Y	Y	Y	Y	Y	Y	Y	Y	0
A0AVT1	UBA6	25	873	FALSE	FALSE	FALSE	#N/A	1	1	1	1	1	0	1	1	1	1	Y	Y	Y	Y	Y	+	Y	Y	Y	Y	0
A0AVT1	UBA6	25	916	FALSE	FALSE	FALSE	#N/A	1	1	1	1	1	0	1	1	0	0	Y	Y	Y	Y	Y	+	Y	Y	H	H	0.24108
A0AVT1	UBA6	25	921	FALSE	FALSE	FALSE	#N/A	1	1	1	1	1	0	1	1	1	1	Y	Y	Y	Y	Y	+	Y	Y	Y	Y	0
A0AVT1	UBA6	25	979	FALSE	FALSE	FALSE	#N/A	1	1	1	1	1	0	1	1	1	1	Y	Y	Y	Y	Y	+	Y	Y	Y	Y	0
A0AVT1	UBA6	25	994	FALSE	FALSE	FALSE	#N/A	1	1	1	1	1	0	1	1	1	1	Y	Y	Y	Y	Y	+	Y	Y	Y	Y	0
A0AVT1	UBA6	25	1021	FALSE	FALSE	FALSE	#N/A	1	1	1	1	1	0	1	1	1	0	Y	Y	Y	Y	Y	+	Y	Y	Y	+	0
A0AVT1	UBA6	25	1045	FALSE	FALSE	FALSE	#N/A	1	1	1	1	1	0	1	1	1	0	Y	Y	Y	Y	Y	+	Y	Y	Y	+	0
A0AVT1	UBA6	25	1046	FALSE	FALSE	FALSE	#N/A	1	1	1	1	1	0	1	1	1	0	Y	Y	Y	Y	Y	+	Y	Y	Y	+	0
A0PG75	PLS5	6	60	FALSE	FALSE	FALSE	#N/A	1	1	1	1	1	1	1	1	1	1	Y	Y	Y	Y	Y	Y	Y	Y	Y	Y	0
A0PG75	PLS5	6	88	FALSE	FALSE	FALSE	#N/A	1	1	0	1	1	1	1	1	1	1	Y	Y	F	Y	Y	Y	Y	Y	Y	Y	0.141182
A0PG75	PLS5	6	99	FALSE	FALSE	FALSE	#N/A	1	1	1	1	1	1	1	1	1	1	Y	Y	Y	Y	Y	Y	Y	Y	Y	Y	0
A0PG75	PLS5	6	148	FALSE	FALSE	FALSE	#N/A	1	0	0	0	0	1	0	0	0	1	Y	C	C	C	C	Y	C	C	C	Y	0.265295
A0PG75	PLS5	6	164	FALSE	FALSE	FALSE	#N/A	1	1	1	1	1	1	1	1	1	1	Y	Y	Y	Y	Y	Y	Y	Y	Y	Y	0
A0PG75	PLS5	6	221	TRUE	FALSE	FALSE	#N/A	1	0	0	0	0	1	0	0	0	1	Y	H	Q	Q	H	Y	Q	Q	Q	Y	0.447173
A0PJW8	DAPL1	2	72	FALSE	FALSE	FALSE	#N/A	1	0	0	0	0	0	0	0	0	1	Y	H	H	H	H	H	H	H	H	Y	0.217322
A0PJW8	DAPL1	2	99	FALSE	FALSE	FALSE	#N/A	1	1	1	1	1	1	1	1	1	1	Y	Y	Y	Y	Y	Y	Y	Y	Y	Y	0
A0PJX0	CIB4	6	7	FALSE	FALSE	FALSE	#N/A	1	1	1	1	1	1	1	0	0	1	Y	Y	Y	Y	Y	Y	Y	H	H	Y	0.217322
A0PJX0	CIB4	6	17	FALSE	FALSE	FALSE	#N/A	1	1	1	1	1	1	1	1	1	1	Y	Y	Y	Y	Y	Y	Y	Y	Y	Y	0
A0PJX0	CIB4	6	44	FALSE	FALSE	FALSE	#N/A	1	1	0	0	1	1	1	1	1	1	Y	Y	H	H	Y	Y	Y	Y	Y	Y	0.217322
A0PJX0	CIB4	6	45	FALSE	FALSE	FALSE	#N/A	1	1	1	1	1	1	1	1	1	1	Y	Y	Y	Y	Y	Y	Y	Y	Y	Y	0
A0PJX0	CIB4	6	104	FALSE	FALSE	FALSE	#N/A	1	1	1	1	1	1	1	1	1	1	Y	Y	Y	Y	Y	Y	Y	Y	Y	Y	0
A0PJX0	CIB4	6	109	FALSE	FALSE	FALSE	#N/A	1	1	1	1	1	1	1	1	1	0	Y	Y	Y	Y	Y	Y	Y	Y	Y	F	0.141182
A0PJX8	TMM82	7	47	FALSE	FALSE	FALSE	#N/A	1	0	1	1	1	1	0	1	1	1	Y	+	Y	Y	Y	Y	+	Y	Y	Y	0
A0PJX8	TMM82	7	124	FALSE	FALSE	FALSE	#N/A	1	1	0	0	1	1	1	1	0	0	Y	Y	F	F	Y	Y	Y	Y	F	H	0.389973
A0PJX8	TMM82	7	129	FALSE	FALSE	FALSE	#N/A	1	1	0	0	1	1	1	1	1	1	Y	Y	F	F	Y	Y	Y	Y	Y	Y	0.217322
A0PJX8	TMM82	7	178	FALSE	FALSE	FALSE	#N/A	1	1	1	1	1	1	1	1	1	1	Y	Y	Y	Y	Y	Y	Y	Y	Y	Y	0
A0PJX8	TMM82	7	186	FALSE	FALSE	FALSE	#N/A	1	1	1	1	1	1	1	1	1	1	Y	Y	Y	Y	Y	Y	Y	Y	Y	Y	0
A0PJX8	TMM82	7	244	FALSE	FALSE	FALSE	#N/A	1	1	1	1	1	1	1	1	1	1	Y	Y	Y	Y	Y	Y	Y	Y	Y	Y	0
A0PJX8	TMM82	7	250	FALSE	FALSE	FALSE	#N/A	1	1	1	1	1	1	0	1	1	0	Y	Y	Y	Y	Y	Y	H	Y	Y	-	0.15876
A0PJZ3	GXLT2	17	164	FALSE	FALSE	FALSE	#N/A	1	1	1	1	0	1	1	1	1	0	Y	Y	Y	Y	+	Y	Y	Y	Y	+	0
A0PJZ3	GXLT2	17	173	FALSE	FALSE	FALSE	#N/A	1	1	1	1	0	1	1	1	1	0	Y	Y	Y	Y	+	Y	Y	Y	Y	+	0
A0PJZ3	GXLT2	17	211	FALSE	FALSE	FALSE	#N/A	1	1	1	1	1	1	1	1	1	0	Y	Y	Y	Y	Y	Y	Y	Y	Y	+	0
A0PJZ3	GXLT2	17	252	FALSE	FALSE	FALSE	#N/A	1	1	1	1	1	1	1	1	1	1	Y	Y	Y	Y	Y	Y	Y	Y	Y	Y	0
A0PJZ3	GXLT2	17	261	FALSE	FALSE	FALSE	#N/A	1	1	1	1	1	1	1	1	1	1	Y	Y	Y	Y	Y	Y	Y	Y	Y	Y	0
A0PJZ3	GXLT2	17	299	FALSE	FALSE	FALSE	#N/A	1	1	0	0	1	1	1	1	1	0	Y	Y	L	L	Y	Y	Y	Y	Y	F	0.348225
A0PJZ3	GXLT2	17	302	FALSE	FALSE	FALSE	#N/A	1	1	1	1	1	1	1	1	1	0	Y	Y	Y	Y	Y	Y	Y	Y	Y	K	0.141182
A0PJZ3	GXLT2	17	305	FALSE	FALSE	FALSE	#N/A	1	1	1	1	1	1	1	1	1	1	Y	Y	Y	Y	Y	Y	Y	Y	Y	Y	0
A0PJZ3	GXLT2	17	322	FALSE	FALSE	FALSE	#N/A	1	1	1	1	1	1	1	0	1	1	Y	Y	Y	Y	Y	Y	Y	S	Y	Y	0.141182
A0PJZ3	GXLT2	17	329	FALSE	FALSE	FALSE	#N/A	1	1	1	1	1	1	1	1	1	1	Y	Y	Y	Y	Y	Y	Y	Y	Y	Y	0
A0PJZ3	GXLT2	17	337	FALSE	FALSE	FALSE	#N/A	1	1	1	1	1	1	1	1	1	1	Y	Y	Y	Y	Y	Y	Y	Y	Y	Y	0
A0PJZ3	GXLT2	17	344	FALSE	FALSE	FALSE	#N/A	1	1	1	1	1	1	1	1	1	1	Y	Y	Y	Y	Y	Y	Y	Y	Y	Y	0
A0PJZ3	GXLT2	17	366	FALSE	FALSE	FALSE	#N/A	1	1	1	1	1	1	1	1	1	1	Y	Y	Y	Y	Y	Y	Y	Y	Y	Y	0
A0PJZ3	GXLT2	17	378	FALSE	FALSE	FALSE	#N/A	1	1	1	1	1	1	1	1	1	1	Y	Y	Y	Y	Y	Y	Y	Y	Y	Y	0
A0PJZ3	GXLT2	17	395	FALSE	FALSE	FALSE	#N/A	1	1	1	1	1	1	1	1	1	1	Y	Y	Y	Y	Y	Y	Y	Y	Y	Y	0
A0PJZ3	GXLT2	17	396	FALSE	FALSE	FALSE	#N/A	1	1	1	1	1	1	1	1	1	1	Y	Y	Y	Y	Y	Y	Y	Y	Y	Y	0
A0PJZ3	GXLT2	17	429	TRUE	FALSE	FALSE	#N/A	1	1	1	1	1	1	1	1	1	1	Y	Y	Y	Y	Y	Y	Y	Y	Y	Y	0
A0PK00	T120B	16	29	FALSE	FALSE	FALSE	#N/A	1	0	1	1	1	1	1	1	1	0	Y	+	Y	Y	Y	Y	Y	Y	Y	+	0
A0PK00	T120B	16	96	FALSE	FALSE	FALSE	#N/A	1	1	1	1	1	1	1	1	1	0	Y	Y	Y	Y	Y	Y	Y	Y	Y	+	0
A0PK00	T120B	16	104	FALSE	FALSE	FALSE	#N/A	1	0	1	1	1	1	1	1	1	0	Y	+	Y	Y	Y	Y	Y	Y	Y	+	0
A0PK00	T120B	16	125	FALSE	FALSE	FALSE	#N/A	1	0	1	1	1	1	1	1	1	0	Y	+	Y	Y	Y	Y	Y	Y	Y	+	0
A0PK00	T120B	16	129	FALSE	FALSE	FALSE	#N/A	1	0	1	1	1	1	1	1	1	0	Y	+	Y	Y	Y	Y	Y	Y	Y	+	0
A0PK00	T120B	16	135	FALSE	FALSE	FALSE	#N/A	1	0	1	1	1	1	1	1	1	0	Y	+	Y	Y	Y	Y	Y	Y	Y	+	0
A0PK00	T120B	16	153	FALSE	FALSE	FALSE	#N/A	1	0	0	0	1	1	0	1	1	0	Y	+	S	S	Y	Y	S	Y	Y	C	0.426396
A0PK00	T120B	16	167	FALSE	FALSE	FALSE	#N/A	1	0	1	1	1	1	1	1	1	0	Y	+	Y	Y	Y	Y	Y	Y	Y	S	0.15876
A0PK00	T120B	16	168	FALSE	FALSE	FALSE	#N/A	1	0	1	1	1	1	1	1	1	0	Y	+	Y	Y	Y	Y	Y	Y	Y	-	0
A0PK00	T120B	16	194	FALSE	FALSE	FALSE	#N/A	1	0	1	1	1	1	1	1	1	1	Y	+	Y	Y	Y	Y	Y	Y	Y	Y	0
A0PK00	T120B	16	212	FALSE	FALSE	FALSE	#N/A	1	1	1	1	1	1	1	1	1	1	Y	Y	Y	Y	Y	Y	Y	Y	Y	Y	0
A0PK00	T120B	16	234	FALSE	FALSE	FALSE	#N/A	1	1	1	1	1	1	1	1	1	1	Y	Y	Y	Y	Y	Y	Y	Y	Y	Y	0
A0PK00	T120B	16	235	FALSE	FALSE	FALSE	#N/A	1	1	1	1	1	1	1	1	1	1	Y	Y	Y	Y	Y	Y	Y	Y	Y	Y	0
A0PK00	T120B	16	236	FALSE	FALSE	FALSE	#N/A	1	1	1	1	1	1	1	1	1	1	Y	Y	Y	Y	Y	Y	Y	Y	Y	Y	0
A0PK00	T120B	16	242	FALSE	FALSE	FALSE	#N/A	1	1	1	1	1	1	1	1	1	1	Y	Y	Y	Y	Y	Y	Y	Y	Y	Y	0
A0PK00	T120B	16	284	FALSE	FALSE	FALSE	#N/A	1	0	0	0	1	1	0	1	1	1	Y	F	F	F	Y	Y	F	Y	Y	Y	0.292285
A1A4S6	RHG10	17	12	TRUE	FALSE	FALSE	#N/A	1	1	1	1	1	0	0	1	1	0	Y	Y	Y	Y	Y	+	+	Y	Y	+	0
A1A4S6	RHG10	17	142	TRUE	FALSE	FALSE	#N/A	1	1	1	1	1	1	1	1	1	1	Y	Y	Y	Y	Y	Y	Y	Y	Y	Y	0
A1A4S6	RHG10	17	175	FALSE	FALSE	FALSE	#N/A	1	1	1	1	1	1	1	1	1	1	Y	Y	Y	Y	Y	Y	Y	Y	Y	Y	0
A1A4S6	RHG10	17	181	FALSE	FALSE	FALSE	#N/A	1	1	1	1	1	1	1	1	1	1	Y	Y	Y	Y	Y	Y	Y	Y	Y	Y	0
A1A4S6	RHG10	17	211	FALSE	FALSE	FALSE	#N/A	1	1	1	1	1	1	1	1	1	1	Y	Y	Y	Y	Y	Y	Y	Y	Y	Y	0
A1A4S6	RHG10	17	224	FALSE	FALSE	FALSE	#N/A	1	1	1	1	1	1	1	1	1	1	Y	Y	Y	Y	Y	Y	Y	Y	Y	Y	0
A1A4S6	RHG10	17	271	FALSE	FALSE	FALSE	#N/A	1	1	1	1	1	1	1	1	1	1	Y	Y	Y	Y	Y	Y	Y	Y	Y	Y	0
A1A4S6	RHG10	17	273	FALSE	FALSE	FALSE	#N/A	1	1	1	1	1	1	1	1	1	1	Y	Y	Y	Y	Y	Y	Y	Y	Y	Y	0
A1A4S6	RHG10	17	290	FALSE	FALSE	FALSE	#N/A	1	1	1	1	1	1	1	1	1	1	Y	Y	Y	Y	Y	Y	Y	Y	Y	Y	0
A1A4S6	RHG10	17	293	FALSE	FALSE	FALSE	#N/A	1	1	1	1	1	1	1	1	1	1	Y	Y	Y	Y	Y	Y	Y	Y	Y	Y	0
A1A4S6	RHG10	17	417	FALSE	FALSE	FALSE	#N/A	1	1	1	1	0	1	1	1	1	1	Y	Y	Y	Y	A	Y	Y	Y	Y	Y	0.141182
A1A4S6	RHG10	17	462	FALSE	FALSE	FALSE	#N/A	1	1	1	1	0	1	1	1	1	1	Y	Y	Y	Y	P	Y	Y	Y	Y	Y	0.141182
A1A4S6	RHG10	17	473	FALSE	FALSE	FALSE	#N/A	1	1	1	1	1	1	1	1	1	1	Y	Y	Y	Y	Y	Y	Y	Y	Y	Y	0
A1A4S6	RHG10	17	614	FALSE	FALSE	FALSE	#N/A	1	1	1	1	1	1	1	1	0	1	Y	Y	Y	Y	Y	Y	Y	Y	F	Y	0.141182
A1A4S6	RHG10	17	627	TRUE	FALSE	FALSE	#N/A	1	1	0	0	0	0	0	0	0	0	Y	Y	S	S	S	+	N	N	S	T	0.57938
A1A4S6	RHG10	17	737	FALSE	FALSE	FALSE	#N/A	1	1	1	1	1	0	1	1	1	1	Y	Y	Y	Y	Y	+	Y	Y	Y	Y	0
A1A4S6	RHG10	17	782	TRUE	FALSE	FALSE	#N/A	1	1	1	1	1	0	1	1	1	1	Y	Y	Y	Y	Y	+	Y	Y	Y	Y	0
A1IGU5	ARH37	21	45	FALSE	FALSE	FALSE	#N/A	1	1	1	1	0	0	1	0	0	0	Y	Y	Y	Y	+	+	Y	+	+	+	0
A1IGU5	ARH37	21	118	TRUE	FALSE	FALSE	#N/A	1	1	1	1	0	0	1	0	0	0	Y	Y	Y	Y	+	+	Y	+	+	+	0
A1IGU5	ARH37	21	121	FALSE	FALSE	FALSE	#N/A	1	1	1	1	0	0	1	0	0	0	Y	Y	Y	Y	+	+	Y	+	+	+	0
A1IGU5	ARH37	21	125	FALSE	FALSE	FALSE	#N/A	1	1	1	1	0	0	1	0	0	0	Y	Y	Y	Y	+	+	Y	+	+	+	0
A1IGU5	ARH37	21	135	FALSE	FALSE	FALSE	#N/A	1	1	1	1	0	0	1	0	0	0	Y	Y	Y	Y	T	+	Y	S	+	+	0.409223
A1IGU5	ARH37	21	175	FALSE	FALSE	FALSE	#N/A	1	1	1	1	1	1	1	1	1	0	Y	Y	Y	Y	Y	Y	Y	Y	Y	+	0
A1IGU5	ARH37	21	193	FALSE	FALSE	FALSE	#N/A	1	1	0	0	1	1	1	1	1	0	Y	Y	H	H	Y	Y	Y	Y	Y	+	0.24108
A1IGU5	ARH37	21	213	FALSE	FALSE	FALSE	#N/A	1	1	1	1	1	1	1	1	1	0	Y	Y	Y	Y	Y	Y	Y	Y	Y	+	0
A1IGU5	ARH37	21	223	TRUE	FALSE	FALSE	#N/A	1	1	1	1	1	1	1	1	1	0	Y	Y	Y	Y	Y	Y	Y	Y	Y	+	0
A1IGU5	ARH37	21	293	TRUE	FALSE	FALSE	#N/A	1	1	0	1	1	0	1	1	1	0	Y	Y	F	Y	Y	H	Y	Y	Y	+	0.311183
A1IGU5	ARH37	21	302	FALSE	FALSE	FALSE	#N/A	1	1	0	0	0	0	0	0	0	0	Y	Y	S	C	R	R	H	R	R	S	0.638764
A1IGU5	ARH37	21	308	FALSE	FALSE	FALSE	#N/A	1	1	0	0	1	0	0	1	0	0	Y	Y	R	R	Y	S	C	Y	C	C	0.555834
A1IGU5	ARH37	21	320	FALSE	FALSE	FALSE	#N/A	1	1	1	1	1	1	1	1	1	1	Y	Y	Y	Y	Y	Y	Y	Y	Y	Y	0
A1IGU5	ARH37	21	386	FALSE	FALSE	FALSE	#N/A	1	1	0	1	1	1	1	1	1	1	Y	Y	W	Y	Y	Y	Y	Y	Y	Y	0.141182
A1IGU5	ARH37	21	395	FALSE	FALSE	FALSE	#N/A	1	1	1	1	1	1	1	1	1	1	Y	Y	Y	Y	Y	Y	Y	Y	Y	Y	0
A1IGU5	ARH37	21	505	FALSE	FALSE	FALSE	#N/A	1	0	1	1	1	1	1	1	1	0	Y	H	Y	Y	Y	Y	Y	Y	Y	H	0.217322
A1IGU5	ARH37	21	511	FALSE	FALSE	FALSE	#N/A	1	1	1	1	1	1	1	1	1	1	Y	Y	Y	Y	Y	Y	Y	Y	Y	Y	0
A1IGU5	ARH37	21	558	FALSE	FALSE	FALSE	#N/A	1	1	1	1	1	1	1	1	1	1	Y	Y	Y	Y	Y	Y	Y	Y	Y	Y	0
A1IGU5	ARH37	21	567	FALSE	FALSE	FALSE	#N/A	1	1	1	1	1	1	1	1	1	1	Y	Y	Y	Y	Y	Y	Y	Y	Y	Y	0
A1IGU5	ARH37	21	611	FALSE	FALSE	FALSE	#N/A	1	1	1	1	1	0	1	1	1	1	Y	Y	Y	Y	Y	C	Y	Y	Y	Y	0.141182
A1IGU5	ARH37	21	654	FALSE	FALSE	FALSE	#N/A	1	1	1	1	1	1	1	1	1	1	Y	Y	Y	Y	Y	Y	Y	Y	Y	Y	0
A1L0T0	ILVBL	9	40	FALSE	FALSE	FALSE	#N/A	1	1	1	1	1	0	0	1	0	0	Y	Y	Y	Y	Y	+	S	Y	+	+	0.210758
A1L0T0	ILVBL	9	214	FALSE	FALSE	FALSE	#N/A	1	1	1	1	1	0	1	1	1	0	Y	Y	Y	Y	Y	+	Y	Y	Y	S	0.15876
A1L0T0	ILVBL	9	216	FALSE	FALSE	FALSE	#N/A	1	1	1	1	1	0	1	1	1	0	Y	Y	Y	Y	Y	+	Y	Y	Y	Q	0.15876
A1L0T0	ILVBL	9	240	FALSE	FALSE	FALSE	#N/A	1	1	1	1	1	1	1	1	1	1	Y	Y	Y	Y	Y	Y	Y	Y	Y	Y	0
A1L0T0	ILVBL	9	244	FALSE	FALSE	FALSE	#N/A	1	1	0	0	0	0	0	0	0	0	Y	Y	C	C	S	H	H	H	H	H	0.530103
A1L0T0	ILVBL	9	360	FALSE	FALSE	FALSE	#N/A	1	1	1	1	1	1	1	1	1	0	Y	Y	Y	Y	Y	Y	Y	Y	Y	+	0
A1L0T0	ILVBL	9	526	FALSE	FALSE	FALSE	#N/A	1	1	1	1	1	1	1	1	0	0	Y	Y	Y	Y	Y	Y	Y	Y	+	+	0
A1L0T0	ILVBL	9	572	FALSE	FALSE	FALSE	#N/A	1	1	1	1	1	1	1	1	0	0	Y	Y	Y	Y	Y	Y	Y	Y	+	+	0
A1L0T0	ILVBL	9	575	FALSE	FALSE	FALSE	#N/A	1	1	1	1	1	1	1	1	0	0	Y	Y	Y	Y	Y	Y	Y	Y	+	+	0
A1L4K1	FSD2	29	22	FALSE	FALSE	FALSE	#N/A	1	1	0	1	0	1	1	0	1	0	Y	Y	+	Y	+	Y	Y	+	Y	+	0
A1L4K1	FSD2	29	27	FALSE	FALSE	FALSE	#N/A	1	1	1	1	1	1	1	1	1	0	Y	Y	Y	Y	Y	Y	Y	Y	Y	+	0
A1L4K1	FSD2	29	78	FALSE	FALSE	FALSE	#N/A	1	1	0	0	0	1	1	0	1	0	Y	Y	+	+	+	Y	Y	+	Y	+	0
A1L4K1	FSD2	29	103	FALSE	FALSE	FALSE	#N/A	1	1	1	1	1	1	1	0	1	0	Y	Y	Y	Y	Y	Y	Y	Q	Y	+	0.15876
A1L4K1	FSD2	29	106	FALSE	FALSE	FALSE	#N/A	1	1	1	1	1	1	1	0	0	0	Y	Y	Y	Y	Y	Y	Y	R	A	+	0.311183
A1L4K1	FSD2	29	150	FALSE	FALSE	FALSE	#N/A	1	1	1	1	1	1	1	1	1	1	Y	Y	Y	Y	Y	Y	Y	Y	Y	Y	0
A1L4K1	FSD2	29	152	FALSE	FALSE	FALSE	#N/A	1	1	1	1	1	1	1	1	1	0	Y	Y	Y	Y	Y	Y	Y	Y	Y	C	0.141182
A1L4K1	FSD2	29	161	FALSE	FALSE	FALSE	#N/A	1	1	1	1	1	1	1	1	1	0	Y	Y	Y	Y	Y	Y	Y	Y	Y	F	0.141182
A1L4K1	FSD2	29	164	FALSE	FALSE	FALSE	#N/A	1	1	1	1	1	1	1	1	1	1	Y	Y	Y	Y	Y	Y	Y	Y	Y	Y	0
A1L4K1	FSD2	29	221	TRUE	FALSE	FALSE	#N/A	1	1	0	0	1	1	1	0	0	0	Y	Y	C	C	Y	Y	Y	F	F	D	0.530103
A1L4K1	FSD2	29	259	FALSE	FALSE	FALSE	#N/A	1	1	1	1	1	1	1	1	1	1	Y	Y	Y	Y	Y	Y	Y	Y	Y	Y	0
A1L4K1	FSD2	29	270	TRUE	FALSE	FALSE	#N/A	1	1	1	1	1	1	1	1	1	1	Y	Y	Y	Y	Y	Y	Y	Y	Y	Y	0
A1L4K1	FSD2	29	289	FALSE	FALSE	FALSE	#N/A	1	1	1	1	1	1	1	1	1	1	Y	Y	Y	Y	Y	Y	Y	Y	Y	Y	0
A1L4K1	FSD2	29	397	FALSE	FALSE	FALSE	#N/A	1	1	1	1	1	1	1	1	0	0	Y	Y	Y	Y	Y	Y	Y	Y	F	F	0.217322
A1L4K1	FSD2	29	405	FALSE	FALSE	FALSE	#N/A	1	1	1	1	1	1	1	1	1	1	Y	Y	Y	Y	Y	Y	Y	Y	Y	Y	0
A1L4K1	FSD2	29	409	FALSE	FALSE	FALSE	#N/A	1	1	1	1	1	1	1	1	1	1	Y	Y	Y	Y	Y	Y	Y	Y	Y	Y	0
A1L4K1	FSD2	29	432	FALSE	FALSE	FALSE	#N/A	1	1	1	1	1	1	1	1	0	1	Y	Y	Y	Y	Y	Y	Y	Y	H	Y	0.141182
A1L4K1	FSD2	29	444	FALSE	FALSE	FALSE	#N/A	1	1	1	1	1	1	1	1	1	1	Y	Y	Y	Y	Y	Y	Y	Y	Y	Y	0
A1L4K1	FSD2	29	465	FALSE	FALSE	FALSE	#N/A	1	1	1	1	1	1	1	1	1	1	Y	Y	Y	Y	Y	Y	Y	Y	Y	Y	0
A1L4K1	FSD2	29	501	FALSE	FALSE	FALSE	#N/A	1	1	1	1	1	1	1	1	1	1	Y	Y	Y	Y	Y	Y	Y	Y	Y	Y	0
A1L4K1	FSD2	29	538	FALSE	FALSE	FALSE	#N/A	1	1	1	1	1	1	1	1	1	1	Y	Y	Y	Y	Y	Y	Y	Y	Y	Y	0
A1L4K1	FSD2	29	541	FALSE	FALSE	FALSE	#N/A	1	1	1	1	1	1	1	1	1	0	Y	Y	Y	Y	Y	Y	Y	Y	Y	H	0.141182
A1L4K1	FSD2	29	565	FALSE	FALSE	FALSE	#N/A	1	1	1	1	1	1	1	0	1	1	Y	Y	Y	Y	Y	Y	Y	C	Y	Y	0.141182
A1L4K1	FSD2	29	623	FALSE	FALSE	FALSE	#N/A	1	1	1	1	1	1	1	1	1	1	Y	Y	Y	Y	Y	Y	Y	Y	Y	Y	0
A1L4K1	FSD2	29	634	FALSE	FALSE	FALSE	#N/A	1	1	1	1	1	1	1	1	1	1	Y	Y	Y	Y	Y	Y	Y	Y	Y	Y	0
A1L4K1	FSD2	29	669	FALSE	FALSE	FALSE	#N/A	1	1	1	1	1	1	1	1	1	0	Y	Y	Y	Y	Y	Y	Y	Y	Y	+	0
A1L4K1	FSD2	29	695	FALSE	FALSE	FALSE	#N/A	1	1	1	1	1	1	1	1	1	0	Y	Y	Y	Y	Y	Y	Y	Y	Y	+	0
A1L4K1	FSD2	29	712	FALSE	FALSE	FALSE	#N/A	1	0	1	1	1	1	1	1	1	0	Y	+	Y	Y	Y	Y	Y	Y	Y	+	0
A1L4K1	FSD2	29	749	FALSE	FALSE	FALSE	#N/A	1	0	0	0	1	1	1	1	0	0	Y	+	F	F	Y	Y	Y	Y	F	+	0.318145
A1X283	SPD2B	20	25	FALSE	FALSE	FALSE	#N/A	1	1	1	1	0	0	0	0	0	0	Y	Y	Y	Y	Q	+	+	+	+	+	0.310918
A1X283	SPD2B	20	27	FALSE	FALSE	FALSE	#N/A	1	1	1	1	1	1	0	1	0	0	Y	Y	Y	Y	Y	Y	+	Y	+	+	0
A1X283	SPD2B	20	42	FALSE	FALSE	FALSE	#N/A	1	1	1	1	1	1	0	1	0	0	Y	Y	Y	Y	Y	Y	+	Y	+	+	0
A1X283	SPD2B	20	45	FALSE	FALSE	FALSE	#N/A	1	1	1	1	1	1	0	1	0	0	Y	Y	Y	Y	Y	Y	+	Y	+	+	0
A1X283	SPD2B	20	101	FALSE	FALSE	FALSE	#N/A	1	1	1	1	1	1	1	1	1	1	Y	Y	Y	Y	Y	Y	Y	Y	Y	Y	0
A1X283	SPD2B	20	111	FALSE	FALSE	FALSE	#N/A	1	1	1	1	1	1	1	1	1	1	Y	Y	Y	Y	Y	Y	Y	Y	Y	Y	0
A1X283	SPD2B	20	157	FALSE	FALSE	FALSE	#N/A	1	0	1	1	1	1	1	1	1	1	Y	S	Y	Y	Y	Y	Y	Y	Y	Y	0.141182
A1X283	SPD2B	20	163	TRUE	FALSE	FALSE	#N/A	1	1	1	1	1	1	1	1	1	1	Y	Y	Y	Y	Y	Y	Y	Y	Y	Y	0
A1X283	SPD2B	20	226	FALSE	FALSE	FALSE	#N/A	1	1	1	1	1	1	1	1	1	1	Y	Y	Y	Y	Y	Y	Y	Y	Y	Y	0
A1X283	SPD2B	20	230	FALSE	FALSE	FALSE	#N/A	1	1	1	1	1	0	1	1	1	1	Y	Y	Y	Y	Y	-	Y	Y	Y	Y	0
A1X283	SPD2B	20	232	FALSE	FALSE	FALSE	#N/A	1	1	1	1	1	1	1	1	1	1	Y	Y	Y	Y	Y	Y	Y	Y	Y	Y	0
A1X283	SPD2B	20	263	FALSE	FALSE	FALSE	#N/A	1	1	1	0	1	1	1	1	0	1	Y	Y	Y	F	Y	Y	Y	Y	F	Y	0.217322
A1X283	SPD2B	20	274	FALSE	FALSE	FALSE	#N/A	1	1	1	1	1	1	1	1	1	1	Y	Y	Y	Y	Y	Y	Y	Y	Y	Y	0
A1X283	SPD2B	20	373	FALSE	FALSE	FALSE	#N/A	1	1	1	1	1	1	1	1	1	1	Y	Y	Y	Y	Y	Y	Y	Y	Y	Y	0
A1X283	SPD2B	20	374	FALSE	FALSE	FALSE	#N/A	1	1	1	1	1	1	1	1	1	1	Y	Y	Y	Y	Y	Y	Y	Y	Y	Y	0
A1X283	SPD2B	20	407	FALSE	FALSE	FALSE	#N/A	1	1	1	1	1	1	1	1	1	1	Y	Y	Y	Y	Y	Y	Y	Y	Y	Y	0
A1X283	SPD2B	20	425	FALSE	FALSE	FALSE	#N/A	1	1	1	1	1	1	1	1	1	1	Y	Y	Y	Y	Y	Y	Y	Y	Y	Y	0
A1X283	SPD2B	20	508	FALSE	FALSE	FALSE	#N/A	1	1	1	1	1	1	1	1	1	1	Y	Y	Y	Y	Y	Y	Y	Y	Y	Y	0
A1X283	SPD2B	20	855	FALSE	FALSE	FALSE	#N/A	1	1	1	1	0	1	1	1	1	1	Y	Y	Y	Y	+	Y	Y	Y	Y	Y	0
A1X283	SPD2B	20	906	TRUE	FALSE	FALSE	#N/A	1	1	1	1	0	1	1	1	1	1	Y	Y	Y	Y	+	Y	Y	Y	Y	Y	0
A2A288	ZC12D	12	15	FALSE	FALSE	FALSE	#N/A	1	1	1	1	1	1	1	1	1	0	Y	Y	Y	Y	Y	Y	Y	Y	Y	+	0
A2A288	ZC12D	12	128	FALSE	FALSE	FALSE	#N/A	1	1	1	1	1	1	1	1	1	1	Y	Y	Y	Y	Y	Y	Y	Y	Y	Y	0
A2A288	ZC12D	12	164	FALSE	FALSE	FALSE	#N/A	1	1	1	1	1	1	1	1	1	0	Y	Y	Y	Y	Y	Y	Y	Y	Y	H	0.141182
A2A288	ZC12D	12	178	FALSE	FALSE	FALSE	#N/A	1	1	1	1	1	1	1	1	1	1	Y	Y	Y	Y	Y	Y	Y	Y	Y	Y	0
A2A288	ZC12D	12	182	FALSE	FALSE	FALSE	#N/A	1	1	1	1	1	1	1	1	1	1	Y	Y	Y	Y	Y	Y	Y	Y	Y	Y	0
A2A288	ZC12D	12	188	FALSE	FALSE	FALSE	#N/A	1	1	1	1	1	1	1	1	1	1	Y	Y	Y	Y	Y	Y	Y	Y	Y	Y	0
A2A288	ZC12D	12	200	FALSE	FALSE	FALSE	#N/A	1	1	1	1	1	1	1	1	1	1	Y	Y	Y	Y	Y	Y	Y	Y	Y	Y	0
A2A288	ZC12D	12	262	FALSE	FALSE	FALSE	#N/A	1	1	1	1	1	1	1	1	1	1	Y	Y	Y	Y	Y	Y	Y	Y	Y	Y	0
A2A288	ZC12D	12	268	FALSE	FALSE	FALSE	#N/A	1	1	1	1	1	1	0	0	1	0	Y	Y	Y	Y	Y	Y	+	+	Y	+	0
A2A288	ZC12D	12	275	FALSE	FALSE	FALSE	#N/A	1	1	1	1	1	1	0	0	1	0	Y	Y	Y	Y	Y	Y	+	+	Y	+	0
A2A288	ZC12D	12	468	FALSE	FALSE	FALSE	#N/A	1	1	0	0	0	0	0	0	0	0	Y	Y	S	S	+	+	+	+	+	+	0.5
A2A288	ZC12D	12	486	FALSE	FALSE	FALSE	#N/A	1	1	0	0	0	0	0	0	0	0	Y	Y	C	C	+	+	+	+	+	+	0.5
A2A3K4	PTPC1	15	13	TRUE	FALSE	FALSE	#N/A	1	1	1	1	0	0	1	0	0	1	Y	Y	Y	Y	V	+	Y	C	+	Y	0.353759
A2A3K4	PTPC1	15	37	FALSE	FALSE	FALSE	#N/A	1	1	1	1	1	1	1	1	1	1	Y	Y	Y	Y	Y	Y	Y	Y	Y	Y	0
A2A3K4	PTPC1	15	65	FALSE	FALSE	FALSE	#N/A	1	1	1	1	1	1	1	1	1	1	Y	Y	Y	Y	Y	Y	Y	Y	Y	Y	0
A2A3K4	PTPC1	15	82	FALSE	FALSE	FALSE	#N/A	1	1	1	1	1	1	1	1	1	1	Y	Y	Y	Y	Y	Y	Y	Y	Y	Y	0
A2A3K4	PTPC1	15	104	FALSE	FALSE	FALSE	#N/A	1	1	1	1	0	1	1	1	1	1	Y	Y	Y	Y	F	Y	Y	Y	Y	Y	0.141182
A2A3K4	PTPC1	15	142	FALSE	FALSE	FALSE	#N/A	1	1	1	1	1	1	1	1	1	1	Y	Y	Y	Y	Y	Y	Y	Y	Y	Y	0
A2A3K4	PTPC1	15	153	FALSE	FALSE	FALSE	#N/A	1	1	1	1	1	1	1	1	1	1	Y	Y	Y	Y	Y	Y	Y	Y	Y	Y	0
A2A3K4	PTPC1	15	155	FALSE	FALSE	FALSE	#N/A	1	1	1	1	1	1	1	1	1	1	Y	Y	Y	Y	Y	Y	Y	Y	Y	Y	0
A2A3K4	PTPC1	15	162	FALSE	FALSE	FALSE	#N/A	1	1	1	1	1	1	1	1	1	1	Y	Y	Y	Y	Y	Y	Y	Y	Y	Y	0
A2A3K4	PTPC1	15	204	TRUE	FALSE	FALSE	#N/A	1	1	1	1	1	1	1	1	1	1	Y	Y	Y	Y	Y	Y	Y	Y	Y	Y	0
A2A3K4	PTPC1	15	266	FALSE	FALSE	FALSE	#N/A	1	1	1	1	1	1	1	1	1	1	Y	Y	Y	Y	Y	Y	Y	Y	Y	Y	0
A2A3K4	PTPC1	15	277	FALSE	FALSE	FALSE	#N/A	1	1	1	1	1	1	1	1	1	1	Y	Y	Y	Y	Y	Y	Y	Y	Y	Y	0
A2A3K4	PTPC1	15	393	FALSE	FALSE	FALSE	#N/A	1	1	1	1	1	1	1	1	1	1	Y	Y	Y	Y	Y	Y	Y	Y	Y	Y	0
A2A3K4	PTPC1	15	434	TRUE	FALSE	FALSE	#N/A	1	1	1	0	1	1	0	0	0	1	Y	Y	Y	F	Y	Y	H	H	C	Y	0.472903
A2A3K4	PTPC1	15	728	FALSE	FALSE	FALSE	#N/A	1	1	1	1	1	1	1	1	1	1	Y	Y	Y	Y	Y	Y	Y	Y	Y	Y	0
A2BFH1	PAL4G	3	48	FALSE	FALSE	FALSE	#N/A	1	1	1	1	1	1	1	1	1	1	Y	Y	Y	Y	Y	Y	Y	Y	Y	Y	0
A2BFH1	PAL4G	3	79	FALSE	FALSE	FALSE	#N/A	1	1	1	1	1	1	1	1	1	1	Y	Y	Y	Y	Y	Y	Y	Y	Y	Y	0
A2BFH1	PAL4G	3	147	FALSE	FALSE	FALSE	#N/A	1	0	0	0	0	0	0	0	0	0	Y	S	S	S	S	S	S	S	S	S	0.141182
A2PYH4	HFM1	36	83	TRUE	FALSE	FALSE	#N/A	1	1	0	0	0	0	1	0	0	0	Y	Y	C	+	+	+	Y	+	+	+	0.405639
A2PYH4	HFM1	36	99	FALSE	FALSE	FALSE	#N/A	1	1	0	0	0	0	1	0	0	0	Y	Y	H	+	+	+	Y	+	+	+	0.405639
A2PYH4	HFM1	36	123	FALSE	FALSE	FALSE	#N/A	1	1	0	0	0	0	0	0	0	0	Y	Y	G	+	+	+	G	+	+	+	0.5
A2PYH4	HFM1	36	128	FALSE	FALSE	FALSE	#N/A	1	1	1	0	0	0	1	0	0	0	Y	Y	Y	+	+	+	Y	+	+	+	0
A2PYH4	HFM1	36	178	FALSE	FALSE	FALSE	#N/A	1	1	0	0	0	0	0	0	0	0	Y	Y	A	+	+	+	S	+	+	+	0.75
A2PYH4	HFM1	36	206	FALSE	FALSE	FALSE	#N/A	1	1	0	0	0	0	0	0	0	0	Y	Y	C	+	+	N	C	+	+	+	0.655459
A2PYH4	HFM1	36	215	FALSE	FALSE	FALSE	#N/A	1	1	1	0	0	0	0	0	0	0	Y	Y	Y	+	+	S	S	+	+	+	0.418166
A2PYH4	HFM1	36	280	FALSE	FALSE	FALSE	#N/A	1	1	1	1	0	1	1	0	0	0	Y	Y	Y	Y	+	Y	Y	+	+	+	0
A2PYH4	HFM1	36	283	FALSE	FALSE	FALSE	#N/A	1	1	1	1	0	1	1	0	0	0	Y	Y	Y	Y	+	Y	Y	+	+	+	0
A2PYH4	HFM1	36	294	FALSE	FALSE	FALSE	#N/A	1	1	1	1	0	1	1	0	0	0	Y	Y	Y	Y	+	Y	Y	+	+	+	0
A2PYH4	HFM1	36	335	FALSE	FALSE	FALSE	#N/A	1	1	1	1	0	1	1	0	0	0	Y	Y	Y	Y	+	Y	Y	+	+	+	0
A2PYH4	HFM1	36	515	FALSE	FALSE	FALSE	#N/A	1	1	1	1	0	1	1	0	0	0	Y	Y	Y	Y	+	Y	Y	+	+	+	0
A2PYH4	HFM1	36	524	FALSE	FALSE	FALSE	#N/A	1	1	1	1	0	1	1	0	0	0	Y	Y	Y	Y	+	Y	Y	+	+	+	0
A2PYH4	HFM1	36	566	TRUE	FALSE	FALSE	#N/A	1	1	0	0	0	0	0	0	0	0	Y	Y	S	S	+	C	C	+	+	+	0.613147
A2PYH4	HFM1	36	568	TRUE	FALSE	FALSE	#N/A	1	1	1	1	0	1	0	0	0	0	Y	Y	Y	Y	+	Y	H	+	+	+	0.251463
A2PYH4	HFM1	36	585	FALSE	FALSE	FALSE	#N/A	1	1	1	1	0	1	1	0	0	0	Y	Y	Y	Y	+	Y	Y	+	+	+	0
A2PYH4	HFM1	36	635	FALSE	FALSE	FALSE	#N/A	1	1	1	1	0	1	1	0	0	0	Y	Y	Y	Y	+	Y	Y	+	+	+	0
A2PYH4	HFM1	36	643	FALSE	FALSE	FALSE	#N/A	1	1	1	1	0	1	1	0	0	0	Y	Y	Y	Y	+	Y	Y	+	+	+	0
A2PYH4	HFM1	36	678	TRUE	FALSE	FALSE	#N/A	1	1	1	1	0	1	1	0	0	0	Y	Y	Y	Y	+	Y	Y	+	+	+	0
A2PYH4	HFM1	36	725	FALSE	FALSE	FALSE	#N/A	1	1	1	1	0	1	1	0	0	0	Y	Y	Y	Y	+	Y	Y	+	+	+	0
A2PYH4	HFM1	36	735	FALSE	FALSE	FALSE	#N/A	1	1	1	1	0	1	1	0	0	0	Y	Y	Y	Y	+	Y	Y	+	+	+	0
A2PYH4	HFM1	36	787	FALSE	FALSE	FALSE	#N/A	1	1	1	1	0	1	1	0	1	0	Y	Y	Y	Y	L	Y	Y	L	Y	+	0.24108
A2PYH4	HFM1	36	788	FALSE	FALSE	FALSE	#N/A	1	1	1	1	0	1	1	0	1	0	Y	Y	Y	Y	K	Y	Y	K	Y	+	0.24108
A2PYH4	HFM1	36	798	FALSE	FALSE	FALSE	#N/A	1	1	0	0	0	0	0	0	0	0	Y	Y	C	C	-	C	C	-	C	-	0.30745
A2PYH4	HFM1	36	984	FALSE	FALSE	FALSE	#N/A	1	1	0	1	0	0	1	0	0	0	Y	Y	H	Y	K	C	Y	K	H	K	0.555834
A2PYH4	HFM1	36	988	FALSE	FALSE	FALSE	#N/A	1	1	1	1	0	1	1	0	1	0	Y	Y	Y	Y	T	Y	Y	T	Y	T	0.265295
A2PYH4	HFM1	36	998	FALSE	FALSE	FALSE	#N/A	1	1	1	1	0	1	1	0	1	0	Y	Y	Y	Y	D	Y	Y	C	Y	G	0.408431
A2PYH4	HFM1	36	1028	FALSE	FALSE	FALSE	#N/A	1	1	1	1	0	1	1	0	1	0	Y	Y	Y	Y	-	Y	Y	-	Y	-	0
A2PYH4	HFM1	36	1042	FALSE	FALSE	FALSE	#N/A	1	1	0	0	0	0	0	0	0	0	Y	Y	F	C	I	F	F	I	F	T	0.638764
A2PYH4	HFM1	36	1176	TRUE	FALSE	FALSE	#N/A	1	1	1	1	0	1	1	0	1	0	Y	Y	Y	Y	L	Y	Y	L	Y	L	0.265295
A2PYH4	HFM1	36	1226	TRUE	FALSE	FALSE	#N/A	1	1	1	0	0	0	1	0	1	0	Y	Y	Y	+	+	C	Y	+	Y	+	0.251463
A2PYH4	HFM1	36	1244	FALSE	FALSE	FALSE	#N/A	1	1	1	0	0	1	0	0	0	0	Y	Y	Y	+	+	Y	C	+	N	+	0.484196
A2PYH4	HFM1	36	1254	FALSE	FALSE	FALSE	#N/A	1	1	1	0	0	1	1	0	0	0	Y	Y	Y	+	+	Y	Y	+	F	+	0.251463
A2PYH4	HFM1	36	1415	FALSE	FALSE	FALSE	#N/A	1	1	1	0	0	1	1	0	0	0	Y	Y	Y	+	+	Y	Y	+	-	+	0
A2RRP1	NBAS	85	24	FALSE	FALSE	FALSE	#N/A	1	1	1	0	1	0	1	1	0	0	Y	Y	Y	+	Y	+	Y	Y	+	+	0
A2RRP1	NBAS	85	66	FALSE	FALSE	FALSE	#N/A	1	1	1	0	1	0	1	1	0	0	Y	Y	Y	+	Y	+	Y	Y	+	+	0
A2RRP1	NBAS	85	69	FALSE	FALSE	FALSE	#N/A	1	1	1	0	1	0	1	1	0	0	Y	Y	Y	+	Y	+	Y	Y	+	+	0
A2RRP1	NBAS	85	142	FALSE	FALSE	FALSE	#N/A	1	1	1	0	1	0	1	1	0	0	Y	Y	Y	+	Y	+	Y	Y	+	+	0
A2RRP1	NBAS	85	149	FALSE	FALSE	FALSE	#N/A	1	1	1	0	1	0	1	1	0	0	Y	Y	Y	+	Y	+	Y	Y	+	+	0
A2RRP1	NBAS	85	181	FALSE	FALSE	FALSE	#N/A	1	1	1	0	1	0	1	1	0	0	Y	Y	Y	+	Y	+	Y	Y	+	C	0.210758
A2RRP1	NBAS	85	191	FALSE	FALSE	FALSE	#N/A	1	1	1	0	1	0	1	1	0	1	Y	Y	Y	+	Y	+	Y	Y	+	Y	0
A2RRP1	NBAS	85	206	FALSE	FALSE	FALSE	#N/A	1	1	1	0	1	0	1	1	0	1	Y	Y	Y	+	Y	+	Y	Y	+	Y	0
A2RRP1	NBAS	85	213	TRUE	FALSE	FALSE	#N/A	1	1	1	0	1	0	1	1	0	1	Y	Y	Y	+	Y	+	Y	Y	+	Y	0
A2RRP1	NBAS	85	223	FALSE	FALSE	FALSE	#N/A	1	1	1	0	1	0	1	1	0	1	Y	Y	Y	+	Y	+	Y	Y	+	Y	0
A2RRP1	NBAS	85	235	FALSE	FALSE	FALSE	#N/A	1	1	1	0	1	0	1	1	0	1	Y	Y	Y	+	Y	+	Y	Y	+	Y	0
A2RRP1	NBAS	85	244	FALSE	FALSE	FALSE	#N/A	1	1	1	0	1	0	1	1	0	1	Y	Y	Y	+	Y	+	Y	Y	+	Y	0
A2RRP1	NBAS	85	282	FALSE	FALSE	FALSE	#N/A	1	1	1	0	1	0	1	1	0	1	Y	Y	Y	+	Y	+	Y	Y	+	Y	0
A2RRP1	NBAS	85	283	FALSE	FALSE	FALSE	#N/A	1	1	1	0	1	0	1	1	0	1	Y	Y	Y	+	Y	+	Y	Y	+	Y	0
A2RRP1	NBAS	85	311	FALSE	FALSE	FALSE	#N/A	1	1	0	0	1	0	1	1	0	1	Y	Y	S	+	Y	+	Y	Y	+	Y	0.210758
A2RRP1	NBAS	85	364	FALSE	FALSE	FALSE	#N/A	1	1	1	0	1	1	1	1	0	0	Y	Y	Y	+	Y	Y	Y	Y	+	F	0.181188
A2RRP1	NBAS	85	388	FALSE	FALSE	FALSE	#N/A	1	1	1	0	1	1	1	1	0	1	Y	Y	Y	+	Y	Y	Y	Y	+	Y	0
A2RRP1	NBAS	85	477	TRUE	FALSE	FALSE	#N/A	1	0	0	0	0	0	0	0	0	0	Y	H	P	+	Q	Q	Q	Q	+	E	0.666667
A2RRP1	NBAS	85	485	FALSE	FALSE	FALSE	#N/A	1	1	1	0	1	1	1	1	0	1	Y	Y	Y	+	Y	Y	Y	Y	+	Y	0
A2RRP1	NBAS	85	488	FALSE	FALSE	FALSE	#N/A	1	1	1	0	1	1	1	1	0	1	Y	Y	Y	+	Y	Y	Y	Y	+	Y	0
A2RRP1	NBAS	85	494	FALSE	FALSE	FALSE	#N/A	1	1	1	1	1	1	1	1	0	1	Y	Y	Y	Y	Y	Y	Y	Y	+	Y	0
A2RRP1	NBAS	85	516	FALSE	FALSE	FALSE	#N/A	1	1	1	1	1	1	1	1	0	1	Y	Y	Y	Y	Y	Y	Y	Y	+	Y	0
A2RRP1	NBAS	85	530	FALSE	FALSE	FALSE	#N/A	1	1	1	1	1	1	1	1	0	1	Y	Y	Y	Y	Y	Y	Y	Y	+	Y	0
A2RRP1	NBAS	85	539	FALSE	FALSE	FALSE	#N/A	1	1	1	1	1	1	1	1	0	1	Y	Y	Y	Y	Y	Y	Y	Y	+	Y	0
A2RRP1	NBAS	85	549	FALSE	FALSE	FALSE	#N/A	1	1	1	1	1	1	1	1	0	1	Y	Y	Y	Y	Y	Y	Y	Y	+	Y	0
A2RRP1	NBAS	85	557	FALSE	FALSE	FALSE	#N/A	1	1	1	1	1	1	1	1	0	1	Y	Y	Y	Y	Y	Y	Y	Y	+	Y	0
A2RRP1	NBAS	85	574	FALSE	FALSE	FALSE	#N/A	1	1	1	1	1	1	1	1	0	1	Y	Y	Y	Y	Y	Y	Y	Y	+	Y	0
A2RRP1	NBAS	85	605	FALSE	FALSE	FALSE	#N/A	1	1	1	1	1	1	1	1	0	0	Y	Y	Y	Y	Y	Y	Y	Y	+	F	0.15876
A2RRP1	NBAS	85	640	FALSE	FALSE	FALSE	#N/A	1	1	1	1	1	1	1	1	0	1	Y	Y	Y	Y	Y	Y	Y	Y	+	Y	0
A2RRP1	NBAS	85	691	FALSE	FALSE	FALSE	#N/A	1	1	0	0	1	1	1	1	0	1	Y	Y	F	F	Y	Y	Y	Y	+	Y	0.24108
A2RRP1	NBAS	85	698	FALSE	FALSE	FALSE	#N/A	1	1	1	1	1	1	1	1	0	1	Y	Y	Y	Y	Y	Y	Y	Y	+	Y	0
A2RRP1	NBAS	85	712	FALSE	FALSE	FALSE	#N/A	1	1	1	1	1	1	1	1	0	1	Y	Y	Y	Y	Y	Y	Y	Y	+	Y	0
A2RRP1	NBAS	85	732	FALSE	FALSE	FALSE	#N/A	1	1	1	1	1	1	1	1	0	1	Y	Y	Y	Y	Y	Y	Y	Y	+	Y	0
A2RRP1	NBAS	85	747	FALSE	FALSE	FALSE	#N/A	1	1	1	1	1	1	1	1	0	1	Y	Y	Y	Y	Y	Y	Y	Y	+	Y	0
A2RRP1	NBAS	85	772	FALSE	FALSE	FALSE	#N/A	1	1	1	1	1	1	1	1	0	1	Y	Y	Y	Y	Y	Y	Y	Y	+	Y	0
A2RRP1	NBAS	85	823	FALSE	FALSE	FALSE	#N/A	1	1	1	1	1	1	1	1	0	1	Y	Y	Y	Y	Y	Y	Y	Y	+	Y	0
A2RRP1	NBAS	85	846	FALSE	FALSE	FALSE	#N/A	1	1	1	1	1	1	1	1	0	1	Y	Y	Y	Y	Y	Y	Y	Y	+	Y	0
A2RRP1	NBAS	85	856	FALSE	FALSE	FALSE	#N/A	1	1	0	0	1	0	1	1	0	1	Y	Y	H	H	Y	F	Y	Y	+	Y	0.386253
A2RRP1	NBAS	85	893	FALSE	FALSE	FALSE	#N/A	1	1	1	1	1	1	1	1	0	1	Y	Y	Y	Y	Y	Y	Y	Y	+	Y	0
A2RRP1	NBAS	85	927	FALSE	FALSE	FALSE	#N/A	1	1	1	1	1	1	1	1	0	1	Y	Y	Y	Y	Y	Y	Y	Y	+	Y	0
A2RRP1	NBAS	85	932	FALSE	FALSE	FALSE	#N/A	1	1	1	1	1	1	1	1	0	1	Y	Y	Y	Y	Y	Y	Y	Y	+	Y	0
A2RRP1	NBAS	85	957	FALSE	FALSE	FALSE	#N/A	1	1	1	1	1	1	1	1	0	1	Y	Y	Y	Y	Y	Y	Y	Y	+	Y	0
A2RRP1	NBAS	85	1000	FALSE	FALSE	FALSE	#N/A	1	1	1	1	1	1	1	1	0	1	Y	Y	Y	Y	Y	Y	Y	Y	+	Y	0
A2RRP1	NBAS	85	1012	FALSE	FALSE	FALSE	#N/A	1	1	1	1	1	1	1	1	0	1	Y	Y	Y	Y	Y	Y	Y	Y	+	Y	0
A2RRP1	NBAS	85	1023	FALSE	FALSE	FALSE	#N/A	1	1	0	0	1	1	1	1	0	1	Y	Y	C	C	Y	Y	Y	Y	+	Y	0.24108
A2RRP1	NBAS	85	1110	FALSE	FALSE	FALSE	#N/A	1	1	1	1	1	1	1	1	1	1	Y	Y	Y	Y	Y	Y	Y	Y	Y	Y	0
A2RRP1	NBAS	85	1119	FALSE	FALSE	FALSE	#N/A	1	1	1	1	1	1	1	1	1	1	Y	Y	Y	Y	Y	Y	Y	Y	Y	Y	0
A2RRP1	NBAS	85	1163	FALSE	FALSE	FALSE	#N/A	1	1	1	1	0	1	1	1	0	0	Y	Y	Y	Y	F	Y	Y	Y	C	D	0.408431
A2RRP1	NBAS	85	1167	FALSE	FALSE	FALSE	#N/A	1	1	1	1	1	1	1	1	1	1	Y	Y	Y	Y	Y	Y	Y	Y	Y	Y	0
A2RRP1	NBAS	85	1181	FALSE	FALSE	FALSE	#N/A	1	1	1	1	1	1	1	1	1	1	Y	Y	Y	Y	Y	Y	Y	Y	Y	Y	0
A2RRP1	NBAS	85	1256	FALSE	FALSE	FALSE	#N/A	1	1	1	1	1	1	1	1	1	1	Y	Y	Y	Y	Y	Y	Y	Y	Y	Y	0
A2RRP1	NBAS	85	1297	FALSE	FALSE	FALSE	#N/A	1	1	1	1	1	1	1	1	0	1	Y	Y	Y	Y	Y	Y	Y	Y	H	Y	0.141182
A2RRP1	NBAS	85	1312	FALSE	FALSE	FALSE	#N/A	1	1	1	1	1	1	1	1	1	1	Y	Y	Y	Y	Y	Y	Y	Y	Y	Y	0
A2RRP1	NBAS	85	1328	FALSE	FALSE	FALSE	#N/A	1	1	1	0	1	1	1	1	0	1	Y	Y	Y	F	Y	Y	Y	Y	F	Y	0.217322
A2RRP1	NBAS	85	1366	FALSE	FALSE	FALSE	#N/A	1	1	1	1	1	1	1	1	1	1	Y	Y	Y	Y	Y	Y	Y	Y	Y	Y	0
A2RRP1	NBAS	85	1444	FALSE	FALSE	FALSE	#N/A	1	1	1	1	1	0	1	1	1	1	Y	Y	Y	Y	Y	+	Y	Y	Y	Y	0
A2RRP1	NBAS	85	1457	FALSE	FALSE	FALSE	#N/A	1	1	1	1	1	0	1	1	1	1	Y	Y	Y	Y	Y	+	Y	Y	Y	Y	0
A2RRP1	NBAS	85	1476	FALSE	FALSE	FALSE	#N/A	1	1	1	1	1	0	1	1	1	1	Y	Y	Y	Y	Y	+	Y	Y	Y	Y	0
A2RRP1	NBAS	85	1492	FALSE	FALSE	FALSE	#N/A	1	1	0	0	1	0	1	1	1	1	Y	Y	+	+	Y	+	Y	Y	Y	Y	0
A2RRP1	NBAS	85	1495	FALSE	FALSE	FALSE	#N/A	1	1	0	0	1	0	1	0	1	1	Y	Y	+	+	Y	+	Y	H	Y	Y	0.210758
A2RRP1	NBAS	85	1547	FALSE	FALSE	FALSE	#N/A	1	1	1	1	1	0	1	1	1	1	Y	Y	Y	Y	Y	+	Y	Y	Y	Y	0
A2RRP1	NBAS	85	1576	FALSE	FALSE	FALSE	#N/A	1	1	1	1	1	0	1	1	1	1	Y	Y	Y	Y	Y	+	Y	Y	Y	Y	0
A2RRP1	NBAS	85	1577	FALSE	FALSE	FALSE	#N/A	1	1	1	1	1	0	1	1	1	0	Y	Y	Y	Y	Y	+	Y	Y	Y	F	0.15876
A2RRP1	NBAS	85	1578	FALSE	FALSE	FALSE	#N/A	1	1	1	1	1	0	1	1	1	1	Y	Y	Y	Y	Y	+	Y	Y	Y	Y	0
A2RRP1	NBAS	85	1583	FALSE	FALSE	FALSE	#N/A	1	1	1	1	1	0	1	1	1	1	Y	Y	Y	Y	Y	+	Y	Y	Y	Y	0
A2RRP1	NBAS	85	1598	FALSE	FALSE	FALSE	#N/A	1	1	1	1	1	0	1	1	1	1	Y	Y	Y	Y	Y	+	Y	Y	Y	Y	0
A2RRP1	NBAS	85	1635	FALSE	FALSE	FALSE	#N/A	1	1	1	1	1	0	1	1	1	1	Y	Y	Y	Y	Y	+	Y	Y	Y	Y	0
A2RRP1	NBAS	85	1666	FALSE	FALSE	FALSE	#N/A	1	1	1	1	1	0	1	1	1	1	Y	Y	Y	Y	Y	+	Y	Y	Y	Y	0
A2RRP1	NBAS	85	1683	FALSE	FALSE	FALSE	#N/A	1	1	1	1	1	0	1	1	1	0	Y	Y	Y	Y	Y	+	Y	Y	Y	I	0.15876
A2RRP1	NBAS	85	1693	FALSE	FALSE	FALSE	#N/A	1	1	1	1	1	0	1	1	1	0	Y	Y	Y	Y	Y	+	Y	Y	Y	F	0.15876
A2RRP1	NBAS	85	1746	FALSE	FALSE	FALSE	#N/A	1	1	1	1	1	0	1	1	0	1	Y	Y	Y	Y	Y	+	Y	Y	Q	Y	0.15876
A2RRP1	NBAS	85	1748	FALSE	FALSE	FALSE	#N/A	1	1	1	1	1	0	1	1	0	1	Y	Y	Y	Y	Y	+	Y	Y	H	Y	0.15876
A2RRP1	NBAS	85	1761	FALSE	FALSE	FALSE	#N/A	1	1	1	1	1	0	1	1	0	0	Y	Y	Y	Y	Y	+	Y	Y	H	C	0.311183
A2RRP1	NBAS	85	1762	FALSE	FALSE	FALSE	#N/A	1	1	1	1	1	0	1	1	0	1	Y	Y	Y	Y	Y	+	Y	Y	A	Y	0.15876
A2RRP1	NBAS	85	1800	FALSE	FALSE	FALSE	#N/A	1	1	1	1	1	0	1	1	0	1	Y	Y	Y	Y	Y	+	Y	Y	E	Y	0.15876
A2RRP1	NBAS	85	1847	FALSE	FALSE	FALSE	#N/A	1	1	1	1	1	0	1	1	0	1	Y	Y	Y	Y	Y	+	Y	Y	H	Y	0.15876
A2RRP1	NBAS	85	1877	FALSE	FALSE	FALSE	#N/A	1	1	0	1	1	0	1	1	0	1	Y	Y	C	Y	Y	+	Y	Y	M	Y	0.311183
A2RRP1	NBAS	85	1883	FALSE	FALSE	FALSE	#N/A	1	1	1	1	1	0	1	1	0	1	Y	Y	Y	Y	Y	+	Y	Y	H	Y	0.15876
A2RRP1	NBAS	85	1951	FALSE	FALSE	FALSE	#N/A	1	1	1	1	1	0	1	1	1	1	Y	Y	Y	Y	Y	+	Y	Y	Y	Y	0
A2RRP1	NBAS	85	1987	FALSE	FALSE	FALSE	#N/A	1	1	1	1	1	0	1	1	0	1	Y	Y	Y	Y	Y	+	Y	Y	H	Y	0.15876
A2RRP1	NBAS	85	1991	TRUE	FALSE	FALSE	#N/A	1	1	1	1	1	0	1	1	1	1	Y	Y	Y	Y	Y	+	Y	Y	Y	Y	0
A2RRP1	NBAS	85	2157	FALSE	FALSE	FALSE	#N/A	1	1	0	0	0	0	1	1	0	1	Y	Y	H	H	C	+	Y	Y	R	Y	0.52296
A2RRP1	NBAS	85	2190	FALSE	FALSE	FALSE	#N/A	1	1	0	0	1	0	1	0	0	0	Y	Y	C	C	Y	+	Y	S	A	D	0.649483
A2RRP1	NBAS	85	2228	FALSE	FALSE	FALSE	#N/A	1	1	1	1	1	0	1	1	1	1	Y	Y	Y	Y	Y	+	Y	Y	Y	Y	0
A2RRP1	NBAS	85	2309	FALSE	FALSE	FALSE	#N/A	1	1	1	1	1	0	1	1	1	1	Y	Y	Y	Y	Y	+	Y	Y	Y	Y	0
A2RTX5	SYTC2	24	41	FALSE	FALSE	FALSE	#N/A	1	0	0	0	0	0	0	0	0	0	Y	K	E	K	K	D	K	D	K	+	0.52296
A2RTX5	SYTC2	24	152	FALSE	FALSE	FALSE	#N/A	1	0	0	0	0	1	0	0	0	0	Y	K	Q	K	K	Y	K	N	K	-	0.52296
A2RTX5	SYTC2	24	182	FALSE	FALSE	FALSE	#N/A	1	1	1	1	1	1	1	1	1	1	Y	Y	Y	Y	Y	Y	Y	Y	Y	Y	0
A2RTX5	SYTC2	24	232	FALSE	FALSE	FALSE	#N/A	1	1	1	1	1	1	1	1	1	1	Y	Y	Y	Y	Y	Y	Y	Y	Y	Y	0
A2RTX5	SYTC2	24	247	FALSE	FALSE	FALSE	#N/A	1	0	1	0	0	0	0	1	0	1	Y	V	Y	V	V	H	V	Y	V	Y	0.409691
A2RTX5	SYTC2	24	248	FALSE	FALSE	FALSE	#N/A	1	1	1	1	1	0	1	1	1	1	Y	Y	Y	Y	Y	F	Y	Y	Y	Y	0.141182
A2RTX5	SYTC2	24	254	FALSE	FALSE	FALSE	#N/A	1	1	1	1	1	0	1	1	1	1	Y	Y	Y	Y	Y	C	Y	Y	Y	Y	0.141182
A2RTX5	SYTC2	24	263	FALSE	FALSE	FALSE	#N/A	1	1	1	1	1	1	1	1	1	1	Y	Y	Y	Y	Y	Y	Y	Y	Y	Y	0
A2RTX5	SYTC2	24	264	FALSE	FALSE	FALSE	#N/A	1	1	1	1	1	0	1	1	1	1	Y	Y	Y	Y	Y	C	Y	Y	Y	Y	0.141182
A2RTX5	SYTC2	24	311	FALSE	FALSE	FALSE	#N/A	1	1	1	1	1	1	1	1	1	1	Y	Y	Y	Y	Y	Y	Y	Y	Y	Y	0
A2RTX5	SYTC2	24	331	FALSE	FALSE	FALSE	#N/A	1	1	1	1	1	1	1	1	1	1	Y	Y	Y	Y	Y	Y	Y	Y	Y	Y	0
A2RTX5	SYTC2	24	363	FALSE	FALSE	FALSE	#N/A	1	1	1	1	1	1	1	1	1	1	Y	Y	Y	Y	Y	Y	Y	Y	Y	Y	0
A2RTX5	SYTC2	24	377	TRUE	FALSE	FALSE	#N/A	1	1	1	1	1	1	1	1	1	1	Y	Y	Y	Y	Y	Y	Y	Y	Y	Y	0
A2RTX5	SYTC2	24	432	FALSE	FALSE	FALSE	#N/A	1	1	1	1	1	1	1	1	1	1	Y	Y	Y	Y	Y	Y	Y	Y	Y	Y	0
A2RTX5	SYTC2	24	443	TRUE	FALSE	FALSE	#N/A	1	1	1	1	1	1	1	1	1	1	Y	Y	Y	Y	Y	Y	Y	Y	Y	Y	0
A2RTX5	SYTC2	24	457	TRUE	FALSE	FALSE	#N/A	1	0	1	0	1	1	1	0	1	1	Y	F	Y	F	Y	Y	Y	F	Y	Y	0.265295
A2RTX5	SYTC2	24	471	FALSE	FALSE	FALSE	#N/A	1	1	1	1	1	1	1	1	1	1	Y	Y	Y	Y	Y	Y	Y	Y	Y	Y	0
A2RTX5	SYTC2	24	566	FALSE	FALSE	FALSE	#N/A	1	1	1	1	1	1	1	1	1	1	Y	Y	Y	Y	Y	Y	Y	Y	Y	Y	0
A2RTX5	SYTC2	24	619	FALSE	FALSE	FALSE	#N/A	1	1	1	1	1	1	1	1	1	0	Y	Y	Y	Y	Y	Y	Y	Y	Y	+	0
A2RTX5	SYTC2	24	634	FALSE	FALSE	FALSE	#N/A	1	1	1	1	1	1	1	1	1	1	Y	Y	Y	Y	Y	Y	Y	Y	Y	Y	0
A2RTX5	SYTC2	24	654	FALSE	FALSE	FALSE	#N/A	1	1	1	1	0	1	0	1	1	1	Y	Y	Y	Y	F	Y	F	Y	Y	Y	0.217322
A2RTX5	SYTC2	24	687	FALSE	FALSE	FALSE	#N/A	1	1	1	1	1	1	1	1	1	1	Y	Y	Y	Y	Y	Y	Y	Y	Y	Y	0
A2RTX5	SYTC2	24	712	FALSE	FALSE	FALSE	#N/A	1	1	1	1	1	1	1	1	1	1	Y	Y	Y	Y	Y	Y	Y	Y	Y	Y	0
A2RTX5	SYTC2	24	749	FALSE	FALSE	FALSE	#N/A	1	1	1	1	1	1	1	1	1	1	Y	Y	Y	Y	Y	Y	Y	Y	Y	Y	0
A2RU67	K1467	14	22	FALSE	FALSE	FALSE	#N/A	1	1	1	1	0	1	1	1	1	1	Y	Y	Y	Y	+	Y	Y	Y	Y	Y	0
A2RU67	K1467	14	82	FALSE	FALSE	FALSE	#N/A	1	0	0	0	0	1	1	1	1	1	Y	+	F	F	+	Y	Y	Y	Y	Y	0.270426
A2RU67	K1467	14	101	FALSE	FALSE	FALSE	#N/A	1	0	1	1	0	1	1	1	0	1	Y	+	Y	Y	+	Y	Y	Y	H	Y	0.181188
A2RU67	K1467	14	251	FALSE	FALSE	FALSE	#N/A	1	1	0	1	0	0	1	1	0	0	Y	Y	H	Y	+	L	Y	Y	H	Q	0.52296
A2RU67	K1467	14	306	FALSE	FALSE	FALSE	#N/A	1	1	1	1	1	1	1	1	1	1	Y	Y	Y	Y	Y	Y	Y	Y	Y	Y	0
A2RU67	K1467	14	320	FALSE	FALSE	FALSE	#N/A	1	1	1	1	1	1	1	1	0	0	Y	Y	Y	Y	Y	Y	Y	Y	F	H	0.277528
A2RU67	K1467	14	328	FALSE	FALSE	FALSE	#N/A	1	1	1	1	1	1	1	1	1	1	Y	Y	Y	Y	Y	Y	Y	Y	Y	Y	0
A2RU67	K1467	14	380	FALSE	FALSE	FALSE	#N/A	1	1	1	1	1	1	1	1	1	1	Y	Y	Y	Y	Y	Y	Y	Y	Y	Y	0
A2RU67	K1467	14	419	FALSE	FALSE	FALSE	#N/A	1	1	0	0	0	0	1	0	0	0	Y	Y	H	H	S	S	Y	S	H	L	0.570591
A2RU67	K1467	14	435	FALSE	FALSE	FALSE	#N/A	1	1	1	1	1	1	1	1	1	1	Y	Y	Y	Y	Y	Y	Y	Y	Y	Y	0
A2RU67	K1467	14	471	FALSE	FALSE	FALSE	#N/A	1	0	1	1	1	1	1	1	0	0	Y	+	Y	Y	Y	Y	Y	Y	S	A	0.311183
A2RU67	K1467	14	523	FALSE	FALSE	FALSE	#N/A	1	1	1	1	1	1	1	1	1	1	Y	Y	Y	Y	Y	Y	Y	Y	Y	Y	0
A2RU67	K1467	14	559	FALSE	FALSE	FALSE	#N/A	1	1	1	1	1	1	1	1	1	0	Y	Y	Y	Y	Y	Y	Y	Y	Y	F	0.141182
A2RU67	K1467	14	620	FALSE	FALSE	FALSE	#N/A	1	1	1	1	1	1	1	0	0	0	Y	Y	Y	Y	Y	Y	Y	H	Q	H	0.348225
A2RUB1	CQ104	35	62	FALSE	FALSE	FALSE	#N/A	1	0	1	1	1	1	1	0	0	0	Y	+	Y	Y	Y	Y	Y	+	+	+	0
A2RUB1	CQ104	35	65	FALSE	FALSE	FALSE	#N/A	1	0	1	1	1	1	1	0	0	0	Y	+	Y	Y	Y	Y	Y	+	+	+	0
A2RUB1	CQ104	35	79	FALSE	FALSE	FALSE	#N/A	1	0	0	0	1	1	1	0	0	0	Y	+	C	C	Y	Y	Y	+	+	+	0.355245
A2RUB1	CQ104	35	87	TRUE	FALSE	FALSE	#N/A	1	0	1	1	1	1	1	0	0	0	Y	+	Y	Y	Y	Y	Y	+	+	+	0
A2RUB1	CQ104	35	103	FALSE	FALSE	FALSE	#N/A	1	0	1	1	1	1	1	0	0	0	Y	+	Y	Y	Y	Y	Y	+	+	+	0
A2RUB1	CQ104	35	128	FALSE	FALSE	FALSE	#N/A	1	0	1	1	1	1	1	0	0	0	Y	+	Y	Y	Y	Y	Y	+	+	+	0
A2RUB1	CQ104	35	135	FALSE	FALSE	FALSE	#N/A	1	0	1	1	1	1	1	0	0	0	Y	+	Y	Y	Y	Y	Y	+	+	+	0
A2RUB1	CQ104	35	151	FALSE	FALSE	FALSE	#N/A	1	0	1	1	1	1	1	0	0	0	Y	+	Y	Y	Y	Y	Y	+	+	+	0
A2RUB1	CQ104	35	196	FALSE	FALSE	FALSE	#N/A	1	0	1	1	1	1	1	0	0	0	Y	+	Y	Y	Y	Y	Y	+	+	+	0
A2RUB1	CQ104	35	208	TRUE	FALSE	FALSE	#N/A	1	1	1	1	1	1	1	1	1	0	Y	Y	Y	Y	Y	Y	Y	Y	Y	A	0.141182
A2RUB1	CQ104	35	238	FALSE	FALSE	FALSE	#N/A	1	1	1	1	1	1	1	1	1	1	Y	Y	Y	Y	Y	Y	Y	Y	Y	Y	0
A2RUB1	CQ104	35	263	FALSE	FALSE	FALSE	#N/A	1	1	1	1	1	1	1	1	1	0	Y	Y	Y	Y	Y	Y	Y	Y	Y	G	0.141182
A2RUB1	CQ104	35	288	FALSE	FALSE	FALSE	#N/A	1	1	1	1	1	1	1	1	1	0	Y	Y	Y	Y	Y	Y	Y	Y	Y	H	0.141182
A2RUB1	CQ104	35	290	FALSE	FALSE	FALSE	#N/A	1	1	1	1	1	1	1	1	1	1	Y	Y	Y	Y	Y	Y	Y	Y	Y	Y	0
A2RUB1	CQ104	35	319	FALSE	FALSE	FALSE	#N/A	1	1	1	0	1	1	1	1	1	0	Y	Y	Y	F	Y	Y	Y	Y	Y	L	0.277528
A2RUB1	CQ104	35	325	FALSE	FALSE	FALSE	#N/A	1	1	1	1	1	1	1	1	1	1	Y	Y	Y	Y	Y	Y	Y	Y	Y	Y	0
A2RUB1	CQ104	35	328	FALSE	FALSE	FALSE	#N/A	1	0	1	1	1	1	1	1	1	1	Y	D	Y	Y	Y	Y	Y	Y	Y	Y	0.141182
A2RUB1	CQ104	35	331	FALSE	FALSE	FALSE	#N/A	1	1	1	1	1	1	1	1	1	1	Y	Y	Y	Y	Y	Y	Y	Y	Y	Y	0
A2RUB1	CQ104	35	368	FALSE	FALSE	FALSE	#N/A	1	1	1	1	1	1	1	1	1	1	Y	Y	Y	Y	Y	Y	Y	Y	Y	Y	0
A2RUB1	CQ104	35	422	FALSE	FALSE	FALSE	#N/A	1	1	1	1	1	1	1	1	1	1	Y	Y	Y	Y	Y	Y	Y	Y	Y	Y	0
A2RUB1	CQ104	35	454	FALSE	FALSE	FALSE	#N/A	1	1	1	1	1	1	1	1	1	0	Y	Y	Y	Y	Y	Y	Y	Y	Y	F	0.141182
A2RUB1	CQ104	35	491	FALSE	FALSE	FALSE	#N/A	1	1	1	1	1	1	0	1	1	1	Y	Y	Y	Y	Y	Y	F	Y	Y	Y	0.141182
A2RUB1	CQ104	35	535	FALSE	FALSE	FALSE	#N/A	1	1	1	1	1	1	1	1	1	1	Y	Y	Y	Y	Y	Y	Y	Y	Y	Y	0
A2RUB1	CQ104	35	550	FALSE	FALSE	FALSE	#N/A	1	1	1	1	1	1	0	1	1	0	Y	Y	Y	Y	Y	Y	F	Y	Y	S	0.277528
A2RUB1	CQ104	35	592	FALSE	FALSE	FALSE	#N/A	1	1	1	0	0	1	1	1	1	0	Y	Y	Y	C	+	Y	Y	Y	Y	F	0.311183
A2RUB1	CQ104	35	597	FALSE	FALSE	FALSE	#N/A	1	1	1	1	0	1	1	1	1	1	Y	Y	Y	Y	+	Y	Y	Y	Y	Y	0
A2RUB1	CQ104	35	617	FALSE	FALSE	FALSE	#N/A	1	1	1	1	0	1	1	1	1	0	Y	Y	Y	Y	+	Y	Y	Y	Y	G	0.15876
A2RUB1	CQ104	35	634	FALSE	FALSE	FALSE	#N/A	1	1	1	1	0	1	1	1	1	1	Y	Y	Y	Y	+	Y	Y	Y	Y	Y	0
A2RUB1	CQ104	35	669	FALSE	FALSE	FALSE	#N/A	1	1	1	1	0	1	1	1	1	0	Y	Y	Y	Y	+	Y	Y	Y	Y	F	0.15876
A2RUB1	CQ104	35	707	FALSE	FALSE	FALSE	#N/A	1	1	1	1	0	1	1	1	1	0	Y	Y	Y	Y	+	Y	Y	Y	Y	C	0.15876
A2RUB1	CQ104	35	712	FALSE	FALSE	FALSE	#N/A	1	1	1	1	0	1	1	1	1	1	Y	Y	Y	Y	+	Y	Y	Y	Y	Y	0
A2RUB1	CQ104	35	719	FALSE	FALSE	FALSE	#N/A	1	1	1	1	0	1	1	1	1	0	Y	Y	Y	Y	+	Y	Y	Y	Y	S	0.15876
A2RUB1	CQ104	35	721	FALSE	FALSE	FALSE	#N/A	1	1	1	1	0	1	1	1	1	1	Y	Y	Y	Y	+	Y	Y	Y	Y	Y	0
A2RUB1	CQ104	35	726	FALSE	FALSE	FALSE	#N/A	1	1	1	1	0	1	1	1	1	0	Y	Y	Y	Y	+	Y	Y	Y	Y	Q	0.15876
A2RUB1	CQ104	35	783	FALSE	FALSE	FALSE	#N/A	1	1	1	1	0	1	1	1	1	1	Y	Y	Y	Y	+	Y	Y	Y	Y	Y	0
A2RUC4	TYW5	15	24	FALSE	FALSE	FALSE	#N/A	1	1	1	1	1	1	1	0	0	0	Y	Y	Y	Y	Y	Y	Y	+	+	+	0
A2RUC4	TYW5	15	48	FALSE	FALSE	FALSE	#N/A	1	1	1	1	1	1	1	0	0	0	Y	Y	Y	Y	Y	Y	Y	+	+	+	0
A2RUC4	TYW5	15	77	FALSE	FALSE	FALSE	#N/A	1	1	1	1	1	1	1	0	0	0	Y	Y	Y	Y	Y	Y	Y	+	+	+	0
A2RUC4	TYW5	15	105	FALSE	FALSE	FALSE	#N/A	1	1	1	1	1	1	1	0	0	0	Y	Y	Y	Y	Y	Y	Y	+	+	+	0
A2RUC4	TYW5	15	106	FALSE	FALSE	FALSE	#N/A	1	1	1	1	1	1	1	0	0	0	Y	Y	Y	Y	Y	Y	Y	+	+	+	0
A2RUC4	TYW5	15	161	FALSE	FALSE	FALSE	#N/A	1	1	1	1	1	1	1	0	0	0	Y	Y	Y	Y	Y	Y	Y	+	+	+	0
A2RUC4	TYW5	15	187	FALSE	FALSE	FALSE	#N/A	1	1	1	1	1	1	1	1	1	1	Y	Y	Y	Y	Y	Y	Y	Y	Y	Y	0
A2RUC4	TYW5	15	189	TRUE	FALSE	FALSE	#N/A	1	1	1	1	1	1	1	1	1	1	Y	Y	Y	Y	Y	Y	Y	Y	Y	Y	0
A2RUC4	TYW5	15	208	FALSE	FALSE	FALSE	#N/A	1	1	1	1	1	1	1	1	1	0	Y	Y	Y	Y	Y	Y	Y	Y	Y	F	0.141182
A2RUC4	TYW5	15	217	FALSE	FALSE	FALSE	#N/A	1	1	1	1	1	1	1	1	0	1	Y	Y	Y	Y	Y	Y	Y	Y	F	Y	0.141182
A2RUC4	TYW5	15	258	FALSE	FALSE	FALSE	#N/A	1	1	1	1	1	1	1	1	1	1	Y	Y	Y	Y	Y	Y	Y	Y	Y	Y	0
A2RUC4	TYW5	15	264	FALSE	FALSE	FALSE	#N/A	1	1	1	1	1	1	1	1	1	1	Y	Y	Y	Y	Y	Y	Y	Y	Y	Y	0
A2RUC4	TYW5	15	293	FALSE	FALSE	FALSE	#N/A	1	1	1	1	1	1	1	1	1	1	Y	Y	Y	Y	Y	Y	Y	Y	Y	Y	0
A2RUC4	TYW5	15	297	FALSE	FALSE	FALSE	#N/A	1	1	1	1	1	1	1	1	1	1	Y	Y	Y	Y	Y	Y	Y	Y	Y	Y	0
A2RUC4	TYW5	15	310	TRUE	FALSE	FALSE	#N/A	1	1	1	1	0	1	1	1	0	1	Y	Y	Y	Y	+	Y	Y	Y	F	Y	0.15876
A2VDJ0	T131L	42	12	FALSE	FALSE	FALSE	#N/A	1	0	1	1	0	0	0	0	0	0	Y	+	Y	Y	+	+	+	+	+	+	0
A2VDJ0	T131L	42	116	FALSE	FALSE	FALSE	#N/A	1	0	1	1	1	1	1	0	0	0	Y	+	Y	Y	Y	Y	Y	+	H	H	0.270426
A2VDJ0	T131L	42	177	FALSE	FALSE	FALSE	#N/A	1	1	0	0	0	0	1	1	1	1	Y	Y	H	H	H	H	Y	Y	Y	Y	0.292285
A2VDJ0	T131L	42	182	FALSE	FALSE	FALSE	#N/A	1	1	1	1	1	1	1	1	1	1	Y	Y	Y	Y	Y	Y	Y	Y	Y	Y	0
A2VDJ0	T131L	42	205	FALSE	FALSE	FALSE	#N/A	1	1	1	0	1	1	1	1	0	1	Y	Y	Y	H	Y	Y	Y	Y	H	Y	0.217322
A2VDJ0	T131L	42	249	FALSE	FALSE	FALSE	#N/A	1	1	0	1	1	1	1	1	1	0	Y	Y	S	Y	Y	Y	Y	Y	Y	C	0.277528
A2VDJ0	T131L	42	288	FALSE	FALSE	FALSE	#N/A	1	1	1	1	1	1	1	1	1	1	Y	Y	Y	Y	Y	Y	Y	Y	Y	Y	0
A2VDJ0	T131L	42	305	FALSE	FALSE	FALSE	#N/A	1	1	1	1	1	1	1	1	1	1	Y	Y	Y	Y	Y	Y	Y	Y	Y	Y	0
A2VDJ0	T131L	42	386	FALSE	FALSE	FALSE	#N/A	1	1	1	1	1	1	1	1	1	1	Y	Y	Y	Y	Y	Y	Y	Y	Y	Y	0
A2VDJ0	T131L	42	412	FALSE	FALSE	FALSE	#N/A	1	1	1	1	1	1	1	1	1	0	Y	Y	Y	Y	Y	Y	Y	Y	Y	L	0.141182
A2VDJ0	T131L	42	488	FALSE	FALSE	FALSE	#N/A	1	1	0	0	1	0	1	1	1	1	Y	Y	F	F	Y	+	Y	Y	Y	Y	0.24108
A2VDJ0	T131L	42	509	FALSE	FALSE	FALSE	#N/A	1	1	1	1	1	0	1	1	1	1	Y	Y	Y	Y	Y	+	Y	Y	Y	Y	0
A2VDJ0	T131L	42	543	FALSE	FALSE	FALSE	#N/A	1	1	1	1	1	0	1	1	1	0	Y	Y	Y	Y	Y	+	Y	Y	Y	F	0.15876
A2VDJ0	T131L	42	549	FALSE	FALSE	FALSE	#N/A	1	1	1	1	0	0	0	0	0	0	Y	Y	Y	Y	L	+	F	F	I	I	0.57938
A2VDJ0	T131L	42	606	FALSE	FALSE	FALSE	#N/A	1	1	1	1	1	0	1	1	1	1	Y	Y	Y	Y	Y	+	Y	Y	Y	Y	0
A2VDJ0	T131L	42	627	FALSE	FALSE	FALSE	#N/A	1	1	1	1	1	0	1	1	1	1	Y	Y	Y	Y	Y	+	Y	Y	Y	Y	0
A2VDJ0	T131L	42	663	FALSE	FALSE	FALSE	#N/A	1	1	1	1	1	0	1	1	0	0	Y	Y	Y	Y	Y	+	Y	Y	H	H	0.24108
A2VDJ0	T131L	42	697	FALSE	FALSE	FALSE	#N/A	1	1	1	1	1	0	1	1	1	1	Y	Y	Y	Y	Y	+	Y	Y	Y	Y	0
A2VDJ0	T131L	42	789	FALSE	FALSE	FALSE	#N/A	1	1	0	1	1	0	1	1	1	1	Y	Y	+	Y	Y	+	Y	Y	Y	Y	0
A2VDJ0	T131L	42	794	FALSE	FALSE	FALSE	#N/A	1	1	0	1	1	0	1	1	1	1	Y	Y	+	Y	Y	+	Y	Y	Y	Y	0
A2VDJ0	T131L	42	895	FALSE	FALSE	FALSE	#N/A	1	1	0	1	1	0	1	1	1	1	Y	Y	+	Y	Y	+	Y	Y	Y	Y	0
A2VDJ0	T131L	42	928	FALSE	FALSE	FALSE	#N/A	1	1	0	0	0	0	0	0	1	1	Y	Y	+	H	H	+	H	H	Y	Y	0.333333
A2VDJ0	T131L	42	939	FALSE	FALSE	FALSE	#N/A	1	1	0	1	1	0	1	1	1	1	Y	Y	+	Y	Y	+	Y	Y	Y	Y	0
A2VDJ0	T131L	42	971	FALSE	FALSE	FALSE	#N/A	1	1	0	1	0	0	1	1	0	1	Y	Y	+	Y	C	+	Y	Y	C	Y	0.270426
A2VDJ0	T131L	42	983	FALSE	FALSE	FALSE	#N/A	1	1	0	1	1	0	1	1	1	1	Y	Y	+	Y	Y	+	Y	Y	Y	Y	0
A2VDJ0	T131L	42	984	FALSE	FALSE	FALSE	#N/A	1	1	0	1	1	0	1	1	1	1	Y	Y	+	Y	Y	+	Y	Y	Y	Y	0
A2VDJ0	T131L	42	1034	FALSE	FALSE	FALSE	#N/A	1	1	0	1	0	0	1	1	1	1	Y	Y	+	Y	C	+	Y	Y	Y	Y	0.181188
A2VDJ0	T131L	42	1125	FALSE	FALSE	FALSE	#N/A	1	1	0	1	0	0	0	1	0	0	Y	Y	+	Y	C	+	L	Y	H	P	0.666667
A2VDJ0	T131L	42	1193	FALSE	FALSE	FALSE	#N/A	1	1	0	1	1	0	1	1	0	1	Y	Y	+	Y	Y	+	Y	Y	-	Y	0
A2VDJ0	T131L	42	1288	FALSE	FALSE	FALSE	#N/A	1	1	0	0	1	0	1	1	0	0	Y	Y	+	S	Y	+	Y	Y	H	F	0.516265
A2VDJ0	T131L	42	1289	TRUE	FALSE	FALSE	#N/A	1	1	0	1	0	0	0	0	1	1	Y	Y	+	Y	F	+	C	C	Y	Y	0.432932
A2VDJ0	T131L	42	1382	FALSE	FALSE	FALSE	#N/A	1	1	0	0	0	0	1	1	1	1	Y	Y	+	F	P	+	Y	Y	Y	Y	0.353759
A2VDJ0	T131L	42	1404	FALSE	FALSE	FALSE	#N/A	1	1	0	1	0	0	1	1	1	1	Y	Y	+	Y	C	+	Y	Y	Y	Y	0.181188
A2VDJ0	T131L	42	1458	FALSE	FALSE	FALSE	#N/A	1	1	0	1	1	0	1	1	1	1	Y	Y	+	Y	Y	+	Y	Y	Y	Y	0
A2VDJ0	T131L	42	1466	FALSE	FALSE	FALSE	#N/A	1	1	0	1	1	0	1	1	1	1	Y	Y	+	Y	Y	+	Y	Y	Y	Y	0
A2VDJ0	T131L	42	1476	FALSE	FALSE	FALSE	#N/A	1	1	0	1	1	0	1	1	1	1	Y	Y	+	Y	Y	+	Y	Y	Y	Y	0
A2VDJ0	T131L	42	1520	FALSE	FALSE	FALSE	#N/A	1	1	0	1	1	0	1	1	1	1	Y	Y	+	Y	Y	+	Y	Y	Y	Y	0
A2VDJ0	T131L	42	1545	FALSE	FALSE	FALSE	#N/A	1	1	0	1	1	0	1	1	1	1	Y	Y	+	Y	Y	+	Y	Y	Y	Y	0
A2VDJ0	T131L	42	1571	FALSE	FALSE	FALSE	#N/A	1	1	0	1	1	0	1	1	0	0	Y	Y	+	Y	Y	+	Y	Y	E	E	0.270426
A2VDJ0	T131L	42	1572	FALSE	FALSE	FALSE	#N/A	1	1	0	1	1	0	1	1	1	0	Y	Y	+	Y	Y	+	Y	Y	Y	-	0
A2VDJ0	T131L	42	1581	FALSE	FALSE	FALSE	#N/A	1	1	0	1	1	0	1	1	1	1	Y	Y	+	Y	Y	+	Y	Y	Y	Y	0
A2VDJ0	T131L	42	1605	TRUE	FALSE	FALSE	#N/A	1	1	0	1	1	0	1	1	1	1	Y	Y	+	Y	Y	+	Y	Y	Y	Y	0
A3KN83	SBNO1	35	242	FALSE	FALSE	FALSE	#N/A	1	1	1	1	1	1	1	1	0	0	Y	Y	Y	Y	Y	Y	Y	Y	F	+	0.15876
A3KN83	SBNO1	35	245	TRUE	FALSE	FALSE	#N/A	1	1	1	1	1	1	1	1	1	0	Y	Y	Y	Y	Y	Y	Y	Y	Y	+	0
A3KN83	SBNO1	35	276	FALSE	FALSE	FALSE	#N/A	1	1	1	1	1	1	1	1	1	0	Y	Y	Y	Y	Y	Y	Y	Y	Y	+	0
A3KN83	SBNO1	35	300	FALSE	FALSE	FALSE	#N/A	1	1	1	1	1	1	1	1	1	0	Y	Y	Y	Y	Y	Y	Y	Y	Y	+	0
A3KN83	SBNO1	35	336	FALSE	FALSE	FALSE	#N/A	1	1	1	1	1	1	1	1	1	0	Y	Y	Y	Y	Y	Y	Y	Y	Y	+	0
A3KN83	SBNO1	35	339	FALSE	FALSE	FALSE	#N/A	1	1	1	1	1	1	1	1	1	0	Y	Y	Y	Y	Y	Y	Y	Y	Y	+	0
A3KN83	SBNO1	35	357	FALSE	FALSE	FALSE	#N/A	1	1	1	1	1	1	1	1	1	0	Y	Y	Y	Y	Y	Y	Y	Y	Y	+	0
A3KN83	SBNO1	35	381	FALSE	FALSE	FALSE	#N/A	1	1	1	1	1	1	1	1	1	0	Y	Y	Y	Y	Y	Y	Y	Y	Y	+	0
A3KN83	SBNO1	35	401	FALSE	FALSE	FALSE	#N/A	1	1	1	1	1	1	1	1	1	0	Y	Y	Y	Y	Y	Y	Y	Y	Y	+	0
A3KN83	SBNO1	35	414	FALSE	FALSE	FALSE	#N/A	1	1	1	1	1	1	1	1	1	0	Y	Y	Y	Y	Y	Y	Y	Y	Y	+	0
A3KN83	SBNO1	35	473	FALSE	FALSE	FALSE	#N/A	1	1	1	1	1	1	1	1	1	0	Y	Y	Y	Y	Y	Y	Y	Y	Y	+	0
A3KN83	SBNO1	35	487	FALSE	FALSE	FALSE	#N/A	1	1	1	1	1	1	1	1	1	0	Y	Y	Y	Y	Y	Y	Y	Y	Y	+	0
A3KN83	SBNO1	35	531	FALSE	FALSE	FALSE	#N/A	1	1	1	1	1	1	1	1	1	0	Y	Y	Y	Y	Y	Y	Y	Y	Y	+	0
A3KN83	SBNO1	35	554	FALSE	FALSE	FALSE	#N/A	1	1	1	1	1	1	1	1	1	0	Y	Y	Y	Y	Y	Y	Y	Y	Y	+	0
A3KN83	SBNO1	35	558	TRUE	FALSE	FALSE	#N/A	1	1	1	1	1	1	1	1	1	0	Y	Y	Y	Y	Y	Y	Y	Y	Y	+	0
A3KN83	SBNO1	35	603	FALSE	FALSE	FALSE	#N/A	1	1	1	1	1	1	1	1	1	0	Y	Y	Y	Y	Y	Y	Y	Y	Y	+	0
A3KN83	SBNO1	35	678	FALSE	FALSE	FALSE	#N/A	1	1	1	1	1	1	1	1	0	0	Y	Y	Y	Y	Y	Y	Y	Y	F	+	0.15876
A3KN83	SBNO1	35	747	FALSE	FALSE	FALSE	#N/A	1	1	1	1	1	1	1	1	1	0	Y	Y	Y	Y	Y	Y	Y	Y	Y	+	0
A3KN83	SBNO1	35	907	FALSE	FALSE	FALSE	#N/A	1	1	1	1	1	1	1	1	1	0	Y	Y	Y	Y	Y	Y	Y	Y	Y	+	0
A3KN83	SBNO1	35	992	FALSE	FALSE	FALSE	#N/A	1	1	1	1	1	1	1	1	1	0	Y	Y	Y	Y	Y	Y	Y	Y	Y	+	0
A3KN83	SBNO1	35	1041	FALSE	FALSE	FALSE	#N/A	1	1	1	1	1	1	1	1	1	1	Y	Y	Y	Y	Y	Y	Y	Y	Y	Y	0
A3KN83	SBNO1	35	1067	TRUE	FALSE	FALSE	#N/A	1	1	1	1	1	1	1	1	1	1	Y	Y	Y	Y	Y	Y	Y	Y	Y	Y	0
A3KN83	SBNO1	35	1100	FALSE	FALSE	FALSE	#N/A	1	1	1	1	1	1	1	1	1	1	Y	Y	Y	Y	Y	Y	Y	Y	Y	Y	0
A3KN83	SBNO1	35	1124	FALSE	FALSE	FALSE	#N/A	1	1	1	1	1	1	1	1	1	1	Y	Y	Y	Y	Y	Y	Y	Y	Y	Y	0
A3KN83	SBNO1	35	1142	FALSE	FALSE	FALSE	#N/A	1	1	1	1	1	1	1	1	1	1	Y	Y	Y	Y	Y	Y	Y	Y	Y	Y	0
A3KN83	SBNO1	35	1169	FALSE	FALSE	FALSE	#N/A	1	1	1	1	1	1	1	1	1	1	Y	Y	Y	Y	Y	Y	Y	Y	Y	Y	0
A3KN83	SBNO1	35	1178	FALSE	FALSE	FALSE	#N/A	1	1	1	1	1	1	1	1	1	1	Y	Y	Y	Y	Y	Y	Y	Y	Y	Y	0
A3KN83	SBNO1	35	1206	TRUE	FALSE	FALSE	#N/A	1	1	1	1	1	1	1	1	1	1	Y	Y	Y	Y	Y	Y	Y	Y	Y	Y	0
A3KN83	SBNO1	35	1234	FALSE	FALSE	FALSE	#N/A	1	1	1	1	1	1	1	1	1	0	Y	Y	Y	Y	Y	Y	Y	Y	Y	H	0.141182
A3KN83	SBNO1	35	1247	TRUE	FALSE	FALSE	#N/A	1	1	1	1	1	1	1	1	0	1	Y	Y	Y	Y	Y	Y	Y	Y	L	Y	0.141182
A3KN83	SBNO1	35	1254	TRUE	FALSE	FALSE	#N/A	1	1	1	1	1	1	1	1	1	1	Y	Y	Y	Y	Y	Y	Y	Y	Y	Y	0
A3KN83	SBNO1	35	1270	FALSE	FALSE	FALSE	#N/A	1	1	1	1	1	1	1	1	1	1	Y	Y	Y	Y	Y	Y	Y	Y	Y	Y	0
A3KN83	SBNO1	35	1281	FALSE	FALSE	FALSE	#N/A	1	1	1	1	1	1	1	1	1	1	Y	Y	Y	Y	Y	Y	Y	Y	Y	Y	0
A3KN83	SBNO1	35	1304	FALSE	FALSE	FALSE	#N/A	1	1	1	1	1	0	1	1	1	1	Y	Y	Y	Y	Y	L	Y	Y	Y	Y	0.141182
A3KN83	SBNO1	35	1305	FALSE	FALSE	FALSE	#N/A	1	1	1	1	1	0	1	1	1	1	Y	Y	Y	Y	Y	T	Y	Y	Y	Y	0.141182
A4D0V7	CG058	31	30	FALSE	FALSE	FALSE	#N/A	1	1	1	1	0	1	1	0	1	1	Y	Y	Y	Y	+	Y	Y	+	Y	Y	0
A4D0V7	CG058	31	102	FALSE	FALSE	FALSE	#N/A	1	1	0	0	0	1	1	1	0	0	Y	Y	H	H	+	Y	Y	Y	F	H	0.426396
A4D0V7	CG058	31	107	FALSE	FALSE	FALSE	#N/A	1	1	0	0	0	0	1	0	1	0	Y	Y	S	S	+	S	Y	F	Y	H	0.55292
A4D0V7	CG058	31	124	FALSE	FALSE	FALSE	#N/A	1	1	1	1	0	1	1	1	1	1	Y	Y	Y	Y	+	Y	Y	Y	Y	Y	0
A4D0V7	CG058	31	275	FALSE	FALSE	FALSE	#N/A	1	1	1	1	1	1	1	1	1	1	Y	Y	Y	Y	Y	Y	Y	Y	Y	Y	0
A4D0V7	CG058	31	373	FALSE	FALSE	FALSE	#N/A	1	1	1	0	1	0	1	0	0	0	Y	Y	Y	N	Y	S	Y	H	N	D	0.590309
A4D0V7	CG058	31	388	FALSE	FALSE	FALSE	#N/A	1	0	0	0	0	0	0	0	0	0	Y	N	D	D	D	D	D	D	D	D	0.277528
A4D0V7	CG058	31	428	FALSE	FALSE	FALSE	#N/A	1	1	0	0	1	1	1	1	1	0	Y	Y	D	E	Y	Y	Y	Y	Y	F	0.408431
A4D0V7	CG058	31	438	FALSE	FALSE	FALSE	#N/A	1	1	1	1	1	1	1	1	0	0	Y	Y	Y	Y	Y	Y	Y	Y	X	H	0.15876
A4D0V7	CG058	31	486	FALSE	FALSE	FALSE	#N/A	1	1	1	1	1	1	1	1	1	0	Y	Y	Y	Y	Y	Y	Y	Y	Y	N	0.141182
A4D0V7	CG058	31	502	FALSE	FALSE	FALSE	#N/A	1	1	1	1	1	1	1	0	0	1	Y	Y	Y	Y	Y	Y	Y	S	H	Y	0.277528
A4D0V7	CG058	31	596	FALSE	FALSE	FALSE	#N/A	1	1	1	1	1	1	1	1	0	1	Y	Y	Y	Y	Y	Y	Y	Y	L	Y	0.141182
A4D0V7	CG058	31	597	FALSE	FALSE	FALSE	#N/A	1	1	1	1	1	1	1	1	1	0	Y	Y	Y	Y	Y	Y	Y	Y	Y	S	0.141182
A4D0V7	CG058	31	623	FALSE	FALSE	FALSE	#N/A	1	1	0	0	0	0	0	0	1	0	Y	Y	Q	Q	Q	H	R	H	Y	D	0.653521
A4D0V7	CG058	31	633	FALSE	FALSE	FALSE	#N/A	1	1	1	1	1	1	1	1	0	1	Y	Y	Y	Y	Y	Y	Y	Y	V	Y	0.141182
A4D0V7	CG058	31	660	FALSE	FALSE	FALSE	#N/A	1	1	1	1	1	1	1	1	0	1	Y	Y	Y	Y	Y	Y	Y	Y	F	Y	0.141182
A4D0V7	CG058	31	665	FALSE	FALSE	FALSE	#N/A	1	1	1	1	1	1	1	1	1	1	Y	Y	Y	Y	Y	Y	Y	Y	Y	Y	0
A4D0V7	CG058	31	706	TRUE	FALSE	FALSE	#N/A	1	1	1	1	1	1	1	1	1	1	Y	Y	Y	Y	Y	Y	Y	Y	Y	Y	0
A4D0V7	CG058	31	754	FALSE	FALSE	FALSE	#N/A	1	1	0	0	1	1	1	0	1	0	Y	Y	H	H	Y	Y	Y	V	Y	F	0.472903
A4D0V7	CG058	31	784	FALSE	FALSE	FALSE	#N/A	1	1	1	1	1	1	1	1	1	1	Y	Y	Y	Y	Y	Y	Y	Y	Y	Y	0
A4D0V7	CG058	31	785	FALSE	FALSE	FALSE	#N/A	1	1	1	1	1	1	1	1	1	1	Y	Y	Y	Y	Y	Y	Y	Y	Y	Y	0
A4D0V7	CG058	31	806	FALSE	FALSE	FALSE	#N/A	1	1	1	1	1	1	1	1	1	1	Y	Y	Y	Y	Y	Y	Y	Y	Y	Y	0
A4D0V7	CG058	31	818	FALSE	FALSE	FALSE	#N/A	1	1	1	1	1	1	1	1	1	1	Y	Y	Y	Y	Y	Y	Y	Y	Y	Y	0
A4D0V7	CG058	31	820	FALSE	FALSE	FALSE	#N/A	1	1	1	1	1	1	1	1	1	1	Y	Y	Y	Y	Y	Y	Y	Y	Y	Y	0
A4D0V7	CG058	31	821	FALSE	FALSE	FALSE	#N/A	1	1	1	1	1	1	1	1	1	1	Y	Y	Y	Y	Y	Y	Y	Y	Y	Y	0
A4D0V7	CG058	31	929	FALSE	FALSE	FALSE	#N/A	1	1	1	1	1	1	1	1	1	0	Y	Y	Y	Y	Y	Y	Y	Y	Y	F	0.141182
A4D0V7	CG058	31	942	FALSE	FALSE	FALSE	#N/A	1	1	0	0	0	1	1	1	1	0	Y	Y	H	H	H	Y	Y	Y	Y	H	0.292285
A4D0V7	CG058	31	966	FALSE	FALSE	FALSE	#N/A	1	1	0	0	0	1	1	1	1	0	Y	Y	+	H	D	Y	Y	Y	Y	H	0.386253
A4D0V7	CG058	31	982	FALSE	FALSE	FALSE	#N/A	1	1	0	1	1	1	1	1	1	1	Y	Y	-	Y	Y	Y	Y	Y	Y	Y	0
A4D0V7	CG058	31	1001	FALSE	FALSE	FALSE	#N/A	1	1	0	1	0	1	1	1	1	1	Y	Y	+	Y	F	Y	Y	Y	Y	Y	0.15876
A4D1P6	WDR91	20	15	TRUE	FALSE	FALSE	#N/A	1	1	1	1	1	1	1	1	1	0	Y	Y	Y	Y	Y	Y	Y	Y	Y	+	0
A4D1P6	WDR91	20	56	FALSE	FALSE	FALSE	#N/A	1	1	1	1	1	1	1	1	1	1	Y	Y	Y	Y	Y	Y	Y	Y	Y	Y	0
A4D1P6	WDR91	20	64	FALSE	FALSE	FALSE	#N/A	1	1	1	1	1	1	1	1	1	1	Y	Y	Y	Y	Y	Y	Y	Y	Y	Y	0
A4D1P6	WDR91	20	67	FALSE	FALSE	FALSE	#N/A	1	1	1	1	1	1	1	1	1	1	Y	Y	Y	Y	Y	Y	Y	Y	Y	Y	0
A4D1P6	WDR91	20	80	FALSE	FALSE	FALSE	#N/A	1	1	1	1	1	1	1	1	1	1	Y	Y	Y	Y	Y	Y	Y	Y	Y	Y	0
A4D1P6	WDR91	20	95	FALSE	FALSE	FALSE	#N/A	1	1	1	1	1	1	1	1	1	1	Y	Y	Y	Y	Y	Y	Y	Y	Y	Y	0
A4D1P6	WDR91	20	98	FALSE	FALSE	FALSE	#N/A	1	1	1	1	1	1	1	1	1	1	Y	Y	Y	Y	Y	Y	Y	Y	Y	Y	0
A4D1P6	WDR91	20	146	FALSE	FALSE	FALSE	#N/A	1	1	1	1	1	1	1	1	1	1	Y	Y	Y	Y	Y	Y	Y	Y	Y	Y	0
A4D1P6	WDR91	20	230	FALSE	FALSE	FALSE	#N/A	1	1	1	1	1	1	1	1	1	0	Y	Y	Y	Y	Y	Y	Y	Y	Y	L	0.141182
A4D1P6	WDR91	20	404	FALSE	FALSE	FALSE	#N/A	1	1	1	1	1	1	1	1	1	1	Y	Y	Y	Y	Y	Y	Y	Y	Y	Y	0
A4D1P6	WDR91	20	478	FALSE	FALSE	FALSE	#N/A	1	1	1	1	1	1	1	1	1	1	Y	Y	Y	Y	Y	Y	Y	Y	Y	Y	0
A4D1P6	WDR91	20	604	FALSE	FALSE	FALSE	#N/A	1	1	0	0	0	0	0	0	0	0	Y	Y	C	C	C	C	C	C	S	V	0.472903
A4D1P6	WDR91	20	608	FALSE	FALSE	FALSE	#N/A	1	1	1	1	1	1	1	1	1	0	Y	Y	Y	Y	Y	Y	Y	Y	Y	L	0.141182
A4D1P6	WDR91	20	614	FALSE	FALSE	FALSE	#N/A	1	1	0	1	1	1	1	1	1	0	Y	Y	C	Y	Y	Y	Y	Y	Y	D	0.277528
A4D1P6	WDR91	20	620	FALSE	FALSE	FALSE	#N/A	1	1	1	0	1	1	1	1	1	0	Y	Y	Y	N	Y	Y	Y	Y	Y	A	0.277528
A4D1P6	WDR91	20	643	FALSE	FALSE	FALSE	#N/A	1	1	0	1	1	1	1	1	1	0	Y	Y	S	Y	Y	Y	Y	Y	Y	C	0.277528
A4D1P6	WDR91	20	658	FALSE	FALSE	FALSE	#N/A	1	1	1	1	1	1	1	1	1	1	Y	Y	Y	Y	Y	Y	Y	Y	Y	Y	0
A4D1P6	WDR91	20	661	TRUE	FALSE	FALSE	#N/A	1	1	1	1	1	1	1	1	1	1	Y	Y	Y	Y	Y	Y	Y	Y	Y	Y	0
A4D1P6	WDR91	20	680	FALSE	FALSE	FALSE	#N/A	1	1	1	1	1	1	1	1	1	1	Y	Y	Y	Y	Y	Y	Y	Y	Y	Y	0
A4D1P6	WDR91	20	692	FALSE	FALSE	FALSE	#N/A	1	1	1	1	1	1	1	1	1	0	Y	Y	Y	Y	Y	Y	Y	Y	Y	H	0.141182
A4D1U4	LCHN	19	124	FALSE	FALSE	FALSE	#N/A	1	1	1	1	1	1	1	1	1	0	Y	Y	Y	Y	Y	Y	Y	Y	Y	-	0
A4D1U4	LCHN	19	161	FALSE	FALSE	FALSE	#N/A	1	1	1	1	1	1	1	1	1	0	Y	Y	Y	Y	Y	Y	Y	Y	Y	I	0.141182
A4D1U4	LCHN	19	165	FALSE	FALSE	FALSE	#N/A	1	1	1	1	1	1	1	1	1	0	Y	Y	Y	Y	Y	Y	Y	Y	Y	X	0
A4D1U4	LCHN	19	167	FALSE	FALSE	FALSE	#N/A	1	1	1	1	0	1	1	1	1	1	Y	Y	Y	Y	H	Y	Y	Y	Y	Y	0.141182
A4D1U4	LCHN	19	185	FALSE	FALSE	FALSE	#N/A	1	1	1	1	1	1	1	1	1	1	Y	Y	Y	Y	Y	Y	Y	Y	Y	Y	0
A4D1U4	LCHN	19	192	FALSE	FALSE	FALSE	#N/A	1	1	1	1	1	1	1	1	1	1	Y	Y	Y	Y	Y	Y	Y	Y	Y	Y	0
A4D1U4	LCHN	19	213	FALSE	FALSE	FALSE	#N/A	1	1	1	1	1	1	1	1	0	0	Y	Y	Y	Y	Y	Y	Y	Y	H	H	0.217322
A4D1U4	LCHN	19	221	FALSE	FALSE	FALSE	#N/A	1	1	1	1	1	1	1	1	1	1	Y	Y	Y	Y	Y	Y	Y	Y	Y	Y	0
A4D1U4	LCHN	19	223	FALSE	FALSE	FALSE	#N/A	1	1	1	1	1	1	1	1	1	1	Y	Y	Y	Y	Y	Y	Y	Y	Y	Y	0
A4D1U4	LCHN	19	272	FALSE	FALSE	FALSE	#N/A	1	1	1	1	1	1	1	1	1	1	Y	Y	Y	Y	Y	Y	Y	Y	Y	Y	0
A4D1U4	LCHN	19	275	FALSE	FALSE	FALSE	#N/A	1	1	1	1	1	1	1	1	1	1	Y	Y	Y	Y	Y	Y	Y	Y	Y	Y	0
A4D1U4	LCHN	19	300	FALSE	FALSE	FALSE	#N/A	1	1	1	1	1	1	1	1	1	1	Y	Y	Y	Y	Y	Y	Y	Y	Y	Y	0
A4D1U4	LCHN	19	315	FALSE	FALSE	FALSE	#N/A	1	1	1	1	1	1	1	1	1	1	Y	Y	Y	Y	Y	Y	Y	Y	Y	Y	0
A4D1U4	LCHN	19	331	TRUE	FALSE	FALSE	#N/A	1	1	1	1	1	1	1	1	1	1	Y	Y	Y	Y	Y	Y	Y	Y	Y	Y	0
A4D1U4	LCHN	19	334	TRUE	FALSE	FALSE	#N/A	1	1	1	1	1	1	1	1	1	1	Y	Y	Y	Y	Y	Y	Y	Y	Y	Y	0
A4D1U4	LCHN	19	361	FALSE	FALSE	FALSE	#N/A	1	1	1	1	1	1	1	1	1	1	Y	Y	Y	Y	Y	Y	Y	Y	Y	Y	0
A4D1U4	LCHN	19	373	FALSE	FALSE	FALSE	#N/A	1	1	1	1	1	1	1	1	1	1	Y	Y	Y	Y	Y	Y	Y	Y	Y	Y	0
A4D1U4	LCHN	19	381	TRUE	FALSE	FALSE	#N/A	1	1	1	1	1	1	1	1	0	0	Y	Y	Y	Y	Y	Y	Y	Y	C	S	0.277528
A4D1U4	LCHN	19	441	FALSE	FALSE	FALSE	#N/A	1	1	1	1	1	1	1	1	1	1	Y	Y	Y	Y	Y	Y	Y	Y	Y	Y	0
A4D263	CG072	18	29	FALSE	FALSE	FALSE	#N/A	1	0	0	0	0	1	1	0	0	0	Y	+	F	+	+	Y	Y	+	+	+	0.405639
A4D263	CG072	18	32	FALSE	FALSE	FALSE	#N/A	1	0	0	0	0	0	1	0	0	0	Y	+	K	+	+	H	Y	+	+	+	0.75
A4D263	CG072	18	53	FALSE	FALSE	FALSE	#N/A	1	0	0	0	0	1	1	1	0	1	Y	T	T	C	T	Y	Y	Y	F	Y	0.507379
A4D263	CG072	18	70	FALSE	FALSE	FALSE	#N/A	1	0	0	1	0	1	1	1	1	0	Y	S	T	Y	S	Y	Y	Y	Y	H	0.472903
A4D263	CG072	18	78	FALSE	FALSE	FALSE	#N/A	1	1	1	1	1	1	1	1	1	0	Y	Y	Y	Y	Y	Y	Y	Y	Y	+	0
A4D263	CG072	18	84	FALSE	FALSE	FALSE	#N/A	1	0	0	1	0	1	1	1	1	0	Y	V	S	Y	F	Y	Y	Y	Y	+	0.456357
A4D263	CG072	18	88	FALSE	FALSE	FALSE	#N/A	1	0	0	0	0	1	1	1	0	0	Y	M	D	F	L	Y	Y	Y	P	+	0.719587
A4D263	CG072	18	92	FALSE	FALSE	FALSE	#N/A	1	0	0	1	0	1	1	1	1	0	Y	-	N	Y	-	Y	Y	Y	Y	+	0.210758
A4D263	CG072	18	237	FALSE	FALSE	FALSE	#N/A	1	0	0	0	0	0	1	0	0	0	Y	+	+	+	+	+	Y	+	+	+	0
A4D263	CG072	18	245	TRUE	FALSE	FALSE	#N/A	1	0	0	0	0	0	1	0	0	0	Y	+	+	+	+	+	Y	+	+	+	0
A4D263	CG072	18	281	FALSE	FALSE	FALSE	#N/A	1	0	0	0	0	0	0	0	0	0	Y	+	+	+	+	+	K	+	+	+	1
A4D263	CG072	18	321	TRUE	FALSE	FALSE	#N/A	1	0	0	0	0	0	0	0	0	0	Y	+	+	+	+	+	I	+	+	+	1
A4D263	CG072	18	325	FALSE	FALSE	FALSE	#N/A	1	0	0	0	0	0	0	0	0	0	Y	+	+	+	+	+	T	+	+	+	1
A4D263	CG072	18	352	FALSE	FALSE	FALSE	#N/A	1	0	0	0	0	0	0	0	0	0	Y	+	+	+	+	+	S	+	+	+	1
A4D263	CG072	18	357	FALSE	FALSE	FALSE	#N/A	1	0	0	0	0	0	0	0	0	0	Y	+	+	+	+	+	T	+	+	+	1
A4D263	CG072	18	369	FALSE	FALSE	FALSE	#N/A	1	0	0	0	0	0	0	0	0	0	Y	+	+	+	+	+	T	+	+	+	1
A4D263	CG072	18	425	TRUE	FALSE	FALSE	#N/A	1	0	0	0	0	0	0	0	0	0	Y	+	+	+	+	+	N	+	+	+	1
A4IF30	S35F4	11	63	FALSE	FALSE	FALSE	#N/A	1	0	1	0	0	0	0	0	0	0	Y	+	Y	+	+	T	+	+	+	+	0.57938
A4IF30	S35F4	11	189	FALSE	FALSE	FALSE	#N/A	1	1	1	1	1	1	1	1	0	0	Y	Y	Y	Y	Y	Y	Y	Y	L	+	0.15876
A4IF30	S35F4	11	193	FALSE	FALSE	FALSE	#N/A	1	1	1	1	1	1	1	1	0	0	Y	Y	Y	Y	Y	Y	Y	Y	V	+	0.15876
A4IF30	S35F4	11	213	FALSE	FALSE	FALSE	#N/A	1	1	1	1	1	1	1	1	1	1	Y	Y	Y	Y	Y	Y	Y	Y	Y	Y	0
A4IF30	S35F4	11	214	FALSE	FALSE	FALSE	#N/A	1	1	1	1	1	1	1	1	1	1	Y	Y	Y	Y	Y	Y	Y	Y	Y	Y	0
A4IF30	S35F4	11	264	FALSE	FALSE	FALSE	#N/A	1	1	1	1	1	1	1	1	1	1	Y	Y	Y	Y	Y	Y	Y	Y	Y	Y	0
A4IF30	S35F4	11	266	FALSE	FALSE	FALSE	#N/A	1	1	1	1	1	1	1	1	1	1	Y	Y	Y	Y	Y	Y	Y	Y	Y	Y	0
A4IF30	S35F4	11	321	FALSE	FALSE	FALSE	#N/A	1	1	1	1	1	1	1	1	1	1	Y	Y	Y	Y	Y	Y	Y	Y	Y	Y	0
A4IF30	S35F4	11	346	FALSE	FALSE	FALSE	#N/A	1	1	1	1	1	1	1	1	1	1	Y	Y	Y	Y	Y	Y	Y	Y	Y	Y	0
A4IF30	S35F4	11	385	FALSE	FALSE	FALSE	#N/A	1	1	1	1	1	1	1	1	1	1	Y	Y	Y	Y	Y	Y	Y	Y	Y	Y	0
A4IF30	S35F4	11	425	FALSE	FALSE	FALSE	#N/A	1	1	1	1	1	1	1	1	1	1	Y	Y	Y	Y	Y	Y	Y	Y	Y	Y	0
A5D6W6	FITM1	9	37	FALSE	FALSE	FALSE	#N/A	1	1	1	1	1	1	1	1	1	0	Y	Y	Y	Y	Y	Y	Y	Y	Y	+	0
A5D6W6	FITM1	9	56	FALSE	FALSE	FALSE	#N/A	1	1	1	1	1	1	1	1	1	0	Y	Y	Y	Y	Y	Y	Y	Y	Y	+	0
A5D6W6	FITM1	9	181	FALSE	FALSE	FALSE	#N/A	1	1	1	1	1	1	0	1	1	0	Y	Y	Y	Y	Y	Y	+	Y	Y	+	0
A5D6W6	FITM1	9	207	FALSE	FALSE	FALSE	#N/A	1	1	1	1	1	1	0	1	1	1	Y	Y	Y	Y	Y	Y	H	Y	Y	Y	0.141182
A5D6W6	FITM1	9	242	FALSE	FALSE	FALSE	#N/A	1	1	1	1	1	1	1	1	1	1	Y	Y	Y	Y	Y	Y	Y	Y	Y	Y	0
A5D6W6	FITM1	9	246	FALSE	FALSE	FALSE	#N/A	1	1	1	1	1	1	0	1	1	1	Y	Y	Y	Y	Y	Y	T	Y	Y	Y	0.141182
A5D6W6	FITM1	9	261	FALSE	FALSE	FALSE	#N/A	1	1	1	1	1	1	1	1	1	1	Y	Y	Y	Y	Y	Y	Y	Y	Y	Y	0
A5D6W6	FITM1	9	264	FALSE	FALSE	FALSE	#N/A	1	1	1	1	1	1	0	1	1	1	Y	Y	Y	Y	Y	Y	S	Y	Y	Y	0.141182
A5D6W6	FITM1	9	268	FALSE	FALSE	FALSE	#N/A	1	1	1	1	1	1	0	1	1	1	Y	Y	Y	Y	Y	Y	+	Y	Y	Y	0
A5D8V6	VP37C	14	71	FALSE	FALSE	FALSE	#N/A	1	1	1	1	1	1	1	1	1	1	Y	Y	Y	Y	Y	Y	Y	Y	Y	Y	0
A5D8V6	VP37C	14	203	FALSE	FALSE	FALSE	#N/A	1	1	1	1	1	1	1	1	0	0	Y	Y	Y	Y	Y	Y	Y	Y	+	F	0.15876
A5D8V6	VP37C	14	207	FALSE	FALSE	FALSE	#N/A	1	1	1	1	1	1	1	1	0	1	Y	Y	Y	Y	Y	Y	Y	Y	+	Y	0
A5D8V6	VP37C	14	245	FALSE	FALSE	FALSE	#N/A	1	1	1	1	1	1	1	1	0	1	Y	Y	Y	Y	Y	Y	Y	Y	+	Y	0
A5D8V6	VP37C	14	258	FALSE	FALSE	FALSE	#N/A	1	1	1	1	1	1	1	1	0	1	Y	Y	Y	Y	Y	Y	Y	Y	+	Y	0
A5D8V6	VP37C	14	272	FALSE	FALSE	FALSE	#N/A	1	1	1	1	1	1	1	1	0	1	Y	Y	Y	Y	Y	Y	Y	Y	+	Y	0
A5D8V6	VP37C	14	284	FALSE	FALSE	FALSE	#N/A	1	1	1	1	1	1	1	1	0	1	Y	Y	Y	Y	Y	Y	Y	Y	+	Y	0
A5D8V6	VP37C	14	296	FALSE	FALSE	FALSE	#N/A	1	1	1	1	1	1	1	1	0	1	Y	Y	Y	Y	Y	Y	Y	Y	+	Y	0
A5D8V6	VP37C	14	302	FALSE	FALSE	FALSE	#N/A	1	1	1	1	1	1	1	1	0	1	Y	Y	Y	Y	Y	Y	Y	Y	+	Y	0
A5D8V6	VP37C	14	311	FALSE	FALSE	FALSE	#N/A	1	1	1	1	1	1	1	1	0	0	Y	Y	Y	Y	Y	Y	Y	Y	+	L	0.15876
A5D8V6	VP37C	14	334	FALSE	FALSE	FALSE	#N/A	1	1	1	1	1	1	1	1	0	0	Y	Y	Y	Y	Y	Y	Y	Y	+	R	0.15876
A5D8V6	VP37C	14	342	FALSE	FALSE	FALSE	#N/A	1	1	1	1	1	1	1	1	0	0	Y	Y	Y	Y	Y	Y	Y	Y	+	+	0
A5D8V6	VP37C	14	355	TRUE	FALSE	FALSE	#N/A	1	1	1	1	1	1	1	1	0	0	Y	Y	Y	Y	Y	Y	Y	Y	+	+	0
A5D8W1	CG063	20	78	FALSE	FALSE	FALSE	#N/A	1	1	1	1	1	1	1	1	1	0	Y	Y	Y	Y	Y	Y	Y	Y	Y	+	0
A5D8W1	CG063	20	112	FALSE	FALSE	FALSE	#N/A	1	1	0	0	1	0	1	0	0	0	Y	Y	S	S	Y	F	Y	F	C	+	0.57938
A5D8W1	CG063	20	133	FALSE	FALSE	FALSE	#N/A	1	1	1	1	1	1	1	1	1	0	Y	Y	Y	Y	Y	Y	Y	Y	Y	+	0
A5D8W1	CG063	20	167	FALSE	FALSE	FALSE	#N/A	1	1	1	1	1	1	1	1	1	0	Y	Y	Y	Y	Y	Y	Y	Y	Y	+	0
A5D8W1	CG063	20	179	FALSE	FALSE	FALSE	#N/A	1	1	1	1	1	1	1	1	1	0	Y	Y	Y	Y	Y	Y	Y	Y	Y	+	0
A5D8W1	CG063	20	186	FALSE	FALSE	FALSE	#N/A	1	1	1	0	1	1	1	1	1	0	Y	Y	Y	F	Y	Y	Y	Y	Y	+	0.15876
A5D8W1	CG063	20	304	FALSE	FALSE	FALSE	#N/A	1	1	1	1	1	1	1	1	1	0	Y	Y	Y	Y	Y	Y	Y	Y	Y	+	0
A5D8W1	CG063	20	361	FALSE	FALSE	FALSE	#N/A	1	1	1	1	1	1	1	1	1	0	Y	Y	Y	Y	Y	Y	Y	Y	Y	N	0.141182
A5D8W1	CG063	20	399	FALSE	FALSE	FALSE	#N/A	1	1	1	1	1	1	1	1	1	1	Y	Y	Y	Y	Y	Y	Y	Y	Y	Y	0
A5D8W1	CG063	20	438	TRUE	FALSE	FALSE	#N/A	1	1	1	1	1	1	1	1	1	1	Y	Y	Y	Y	Y	Y	Y	Y	Y	Y	0
A5D8W1	CG063	20	482	FALSE	FALSE	FALSE	#N/A	1	1	1	1	1	1	1	1	1	1	Y	Y	Y	Y	Y	Y	Y	Y	Y	Y	0
A5D8W1	CG063	20	492	FALSE	FALSE	FALSE	#N/A	1	1	1	1	1	1	1	1	0	0	Y	Y	Y	Y	Y	Y	Y	Y	S	S	0.217322
A5D8W1	CG063	20	580	FALSE	FALSE	FALSE	#N/A	1	1	1	1	1	1	1	1	0	0	Y	Y	Y	Y	Y	Y	Y	Y	H	H	0.217322
A5D8W1	CG063	20	599	FALSE	FALSE	FALSE	#N/A	1	1	1	1	1	1	1	1	1	1	Y	Y	Y	Y	Y	Y	Y	Y	Y	Y	0
A5D8W1	CG063	20	604	FALSE	FALSE	FALSE	#N/A	1	1	1	1	1	1	1	1	1	1	Y	Y	Y	Y	Y	Y	Y	Y	Y	Y	0
A5D8W1	CG063	20	723	FALSE	FALSE	FALSE	#N/A	1	1	1	1	1	1	1	1	0	1	Y	Y	Y	Y	Y	Y	Y	Y	+	Y	0
A5D8W1	CG063	20	751	FALSE	FALSE	FALSE	#N/A	1	1	1	1	1	1	1	1	1	1	Y	Y	Y	Y	Y	Y	Y	Y	Y	Y	0
A5D8W1	CG063	20	764	FALSE	FALSE	FALSE	#N/A	1	1	0	0	1	1	1	1	0	0	Y	Y	S	S	Y	Y	Y	Y	N	S	0.389973
A5D8W1	CG063	20	819	TRUE	FALSE	FALSE	#N/A	1	1	1	1	1	1	1	1	0	1	Y	Y	Y	Y	Y	Y	Y	Y	+	Y	0
A5D8W1	CG063	20	865	FALSE	FALSE	FALSE	#N/A	1	1	1	1	1	1	1	1	0	0	Y	Y	Y	Y	Y	Y	Y	Y	+	S	0.15876
A5PKW4	PSD1	19	40	FALSE	FALSE	FALSE	#N/A	1	1	1	1	1	1	0	1	0	0	Y	Y	Y	Y	Y	Y	+	Y	+	+	0
A5PKW4	PSD1	19	189	FALSE	FALSE	FALSE	#N/A	1	1	1	1	1	1	0	1	1	0	Y	Y	Y	Y	Y	Y	H	Y	Y	F	0.277528
A5PKW4	PSD1	19	244	FALSE	FALSE	FALSE	#N/A	1	1	1	1	1	1	0	1	0	1	Y	Y	Y	Y	Y	Y	+	Y	F	Y	0.15876
A5PKW4	PSD1	19	283	FALSE	FALSE	FALSE	#N/A	1	1	1	1	1	1	0	1	1	1	Y	Y	Y	Y	Y	Y	+	Y	Y	Y	0
A5PKW4	PSD1	19	296	FALSE	FALSE	FALSE	#N/A	1	1	1	1	1	1	0	1	1	1	Y	Y	Y	Y	Y	Y	W	Y	Y	Y	0.141182
A5PKW4	PSD1	19	329	FALSE	FALSE	FALSE	#N/A	1	0	0	0	0	0	0	0	0	0	Y	H	Q	Q	R	R	+	R	+	A	0.718546
A5PKW4	PSD1	19	420	FALSE	FALSE	FALSE	#N/A	1	1	1	1	1	1	1	1	1	1	Y	Y	Y	Y	Y	Y	Y	Y	Y	Y	0
A5PKW4	PSD1	19	566	FALSE	FALSE	FALSE	#N/A	1	1	1	1	1	1	1	1	1	1	Y	Y	Y	Y	Y	Y	Y	Y	Y	Y	0
A5PKW4	PSD1	19	594	FALSE	FALSE	FALSE	#N/A	1	1	1	1	1	1	1	1	1	1	Y	Y	Y	Y	Y	Y	Y	Y	Y	Y	0
A5PKW4	PSD1	19	636	FALSE	FALSE	FALSE	#N/A	1	0	1	1	1	1	1	1	1	0	Y	+	Y	Y	Y	Y	Y	Y	Y	F	0.15876
A5PKW4	PSD1	19	700	FALSE	FALSE	FALSE	#N/A	1	1	1	1	1	0	1	1	1	0	Y	Y	Y	Y	Y	+	Y	Y	Y	+	0
A5PKW4	PSD1	19	758	FALSE	FALSE	FALSE	#N/A	1	1	1	1	1	0	1	1	1	0	Y	Y	Y	Y	Y	+	Y	Y	Y	+	0
A5PKW4	PSD1	19	796	FALSE	FALSE	FALSE	#N/A	1	1	1	1	1	0	1	1	1	0	Y	Y	Y	Y	Y	+	Y	Y	Y	+	0
A5PKW4	PSD1	19	802	FALSE	FALSE	FALSE	#N/A	1	1	1	1	1	0	1	1	1	0	Y	Y	Y	Y	Y	+	Y	Y	Y	+	0
A5PKW4	PSD1	19	830	FALSE	FALSE	FALSE	#N/A	1	1	1	1	1	0	1	1	1	0	Y	Y	Y	Y	Y	+	Y	Y	Y	+	0
A5PKW4	PSD1	19	838	FALSE	FALSE	FALSE	#N/A	1	1	1	1	1	0	1	1	1	0	Y	Y	Y	Y	Y	+	Y	Y	Y	+	0
A5PKW4	PSD1	19	944	TRUE	FALSE	FALSE	#N/A	1	1	1	1	1	0	1	1	1	0	Y	Y	Y	Y	Y	+	Y	Y	Y	+	0
A5PKW4	PSD1	19	952	FALSE	FALSE	FALSE	#N/A	1	1	1	1	1	0	1	1	1	0	Y	Y	Y	Y	Y	+	Y	Y	Y	+	0
A5PKW4	PSD1	19	955	TRUE	FALSE	FALSE	#N/A	1	1	1	1	1	0	1	1	1	0	Y	Y	Y	Y	Y	+	Y	Y	Y	+	0
A5PLN7	F149A	10	78	FALSE	FALSE	FALSE	#N/A	1	0	0	0	0	0	0	0	0	0	Y	-	A	A	R	R	S	+	+	+	0.742098
A5PLN7	F149A	10	224	TRUE	FALSE	FALSE	#N/A	1	1	0	0	1	1	1	1	0	0	Y	Y	F	F	Y	Y	Y	Y	+	+	0.270426
A5PLN7	F149A	10	267	FALSE	FALSE	FALSE	#N/A	1	1	0	0	1	1	1	1	0	1	Y	Y	S	S	Y	Y	Y	Y	+	Y	0.24108
A5PLN7	F149A	10	402	TRUE	FALSE	FALSE	#N/A	1	1	1	1	0	1	1	1	0	0	Y	Y	Y	Y	F	Y	Y	Y	+	I	0.311183
A5PLN7	F149A	10	411	FALSE	FALSE	FALSE	#N/A	1	1	1	1	1	1	1	1	0	1	Y	Y	Y	Y	Y	Y	Y	Y	+	Y	0
A5PLN7	F149A	10	543	FALSE	FALSE	FALSE	#N/A	1	0	1	1	1	1	1	1	0	1	Y	+	Y	Y	Y	Y	Y	Y	N	Y	0.15876
A5PLN7	F149A	10	563	FALSE	FALSE	FALSE	#N/A	1	0	1	1	0	1	1	1	0	0	Y	+	Y	Y	C	Y	Y	Y	N	G	0.456357
A5PLN7	F149A	10	629	FALSE	FALSE	FALSE	#N/A	1	0	1	1	1	1	0	1	0	1	Y	+	Y	Y	Y	Y	C	Y	H	Y	0.311183
A5PLN7	F149A	10	753	TRUE	FALSE	FALSE	#N/A	1	1	1	1	1	1	1	0	0	0	Y	Y	Y	Y	Y	Y	Y	H	H	N	0.348225
A5PLN9	CE044	11	83	TRUE	FALSE	FALSE	#N/A	1	1	1	1	1	1	1	1	1	0	Y	Y	Y	Y	Y	Y	Y	Y	Y	+	0
A5PLN9	CE044	11	150	FALSE	FALSE	FALSE	#N/A	1	1	1	1	1	1	1	1	1	1	Y	Y	Y	Y	Y	Y	Y	Y	Y	Y	0
A5PLN9	CE044	11	159	FALSE	FALSE	FALSE	#N/A	1	1	1	1	1	0	1	1	1	1	Y	Y	Y	Y	Y	F	Y	Y	Y	Y	0.141182
A5PLN9	CE044	11	179	FALSE	FALSE	FALSE	#N/A	1	1	1	1	1	1	1	1	1	0	Y	Y	Y	Y	Y	Y	Y	Y	Y	S	0.141182
A5PLN9	CE044	11	219	FALSE	FALSE	FALSE	#N/A	1	1	1	1	1	1	1	1	1	1	Y	Y	Y	Y	Y	Y	Y	Y	Y	Y	0
A5PLN9	CE044	11	242	FALSE	FALSE	FALSE	#N/A	1	1	1	1	1	0	1	1	1	1	Y	Y	Y	Y	Y	F	Y	Y	Y	Y	0.141182
A5PLN9	CE044	11	251	FALSE	FALSE	FALSE	#N/A	1	1	1	1	1	1	1	1	1	1	Y	Y	Y	Y	Y	Y	Y	Y	Y	Y	0
A5PLN9	CE044	11	253	FALSE	FALSE	FALSE	#N/A	1	1	1	1	1	1	1	1	1	1	Y	Y	Y	Y	Y	Y	Y	Y	Y	Y	0
A5PLN9	CE044	11	398	FALSE	FALSE	FALSE	#N/A	1	1	1	1	1	1	1	1	1	1	Y	Y	Y	Y	Y	Y	Y	Y	Y	Y	0
A5PLN9	CE044	11	400	TRUE	FALSE	FALSE	#N/A	1	1	1	1	1	0	1	1	1	1	Y	Y	Y	Y	Y	C	Y	Y	Y	Y	0.141182
A5YKK6	CNOT1	66	15	FALSE	FALSE	FALSE	#N/A	1	1	0	1	0	1	1	1	0	0	Y	Y	+	Y	+	Y	Y	Y	+	+	0
A5YKK6	CNOT1	66	25	FALSE	FALSE	FALSE	#N/A	1	1	0	1	0	1	1	1	0	0	Y	Y	+	Y	+	Y	Y	Y	+	+	0
A5YKK6	CNOT1	66	93	FALSE	FALSE	FALSE	#N/A	1	1	0	1	0	1	1	1	0	0	Y	Y	+	Y	+	Y	Y	Y	+	+	0
A5YKK6	CNOT1	66	101	FALSE	FALSE	FALSE	#N/A	1	1	0	1	0	1	1	1	0	0	Y	Y	+	Y	+	Y	Y	Y	+	+	0
A5YKK6	CNOT1	66	160	TRUE	FALSE	FALSE	#N/A	1	1	0	1	0	1	1	1	0	0	Y	Y	+	Y	+	Y	Y	Y	+	+	0
A5YKK6	CNOT1	66	228	FALSE	FALSE	FALSE	#N/A	1	1	0	1	0	1	1	1	0	0	Y	Y	+	Y	+	Y	Y	Y	+	+	0
A5YKK6	CNOT1	66	264	FALSE	FALSE	FALSE	#N/A	1	1	0	1	1	1	1	1	1	1	Y	Y	+	Y	Y	Y	Y	Y	Y	Y	0
A5YKK6	CNOT1	66	359	FALSE	FALSE	FALSE	#N/A	1	1	0	1	1	1	1	1	1	1	Y	Y	+	Y	Y	Y	Y	Y	Y	Y	0
A5YKK6	CNOT1	66	379	FALSE	FALSE	FALSE	#N/A	1	1	0	1	1	1	1	1	1	1	Y	Y	+	Y	Y	Y	Y	Y	Y	Y	0
A5YKK6	CNOT1	66	396	FALSE	FALSE	FALSE	#N/A	1	1	0	1	1	1	1	1	1	1	Y	Y	+	Y	Y	Y	Y	Y	Y	Y	0
A5YKK6	CNOT1	66	424	FALSE	FALSE	FALSE	#N/A	1	1	0	1	1	1	1	1	1	1	Y	Y	+	Y	Y	Y	Y	Y	Y	Y	0
A5YKK6	CNOT1	66	466	FALSE	FALSE	FALSE	#N/A	1	1	0	1	1	1	1	1	1	1	Y	Y	+	Y	Y	Y	Y	Y	Y	Y	0
A5YKK6	CNOT1	66	523	FALSE	FALSE	FALSE	#N/A	1	1	0	1	1	1	1	1	1	1	Y	Y	+	Y	Y	Y	Y	Y	Y	Y	0
A5YKK6	CNOT1	66	546	FALSE	FALSE	FALSE	#N/A	1	1	0	1	1	1	1	1	1	1	Y	Y	+	Y	Y	Y	Y	Y	Y	Y	0
A5YKK6	CNOT1	66	552	FALSE	FALSE	FALSE	#N/A	1	1	0	1	1	1	1	1	1	1	Y	Y	+	Y	Y	Y	Y	Y	Y	Y	0
A5YKK6	CNOT1	66	594	FALSE	FALSE	FALSE	#N/A	1	1	0	1	1	1	1	1	1	1	Y	Y	+	Y	Y	Y	Y	Y	Y	Y	0
A5YKK6	CNOT1	66	851	FALSE	FALSE	FALSE	#N/A	1	1	0	1	1	1	1	1	1	1	Y	Y	+	Y	Y	Y	Y	Y	Y	Y	0
A5YKK6	CNOT1	66	856	FALSE	FALSE	FALSE	#N/A	1	1	0	1	1	1	1	1	1	1	Y	Y	+	Y	Y	Y	Y	Y	Y	Y	0
A5YKK6	CNOT1	66	899	FALSE	FALSE	FALSE	#N/A	1	1	0	1	1	1	1	1	1	1	Y	Y	+	Y	Y	Y	Y	Y	Y	Y	0
A5YKK6	CNOT1	66	905	FALSE	FALSE	FALSE	#N/A	1	1	0	1	1	1	1	1	1	1	Y	Y	+	Y	Y	Y	Y	Y	Y	Y	0
A5YKK6	CNOT1	66	928	FALSE	FALSE	FALSE	#N/A	1	1	0	1	1	1	1	1	1	1	Y	Y	+	Y	Y	Y	Y	Y	Y	Y	0
A5YKK6	CNOT1	66	937	FALSE	FALSE	FALSE	#N/A	1	1	0	1	1	1	1	1	1	1	Y	Y	+	Y	Y	Y	Y	Y	Y	Y	0
A5YKK6	CNOT1	66	951	FALSE	FALSE	FALSE	#N/A	1	1	0	1	1	1	1	1	1	1	Y	Y	+	Y	Y	Y	Y	Y	Y	Y	0
A5YKK6	CNOT1	66	952	FALSE	FALSE	FALSE	#N/A	1	1	0	1	1	1	1	1	0	1	Y	Y	+	Y	Y	Y	Y	Y	F	Y	0.15876
A5YKK6	CNOT1	66	968	FALSE	FALSE	FALSE	#N/A	1	1	0	1	1	1	1	1	1	1	Y	Y	+	Y	Y	Y	Y	Y	Y	Y	0
A5YKK6	CNOT1	66	971	FALSE	FALSE	FALSE	#N/A	1	1	0	1	1	1	1	1	1	1	Y	Y	+	Y	Y	Y	Y	Y	Y	Y	0
A5YKK6	CNOT1	66	991	TRUE	FALSE	FALSE	#N/A	1	1	0	1	1	1	1	1	1	1	Y	Y	+	Y	Y	Y	Y	Y	Y	Y	0
A5YKK6	CNOT1	66	994	FALSE	FALSE	FALSE	#N/A	1	1	0	1	1	1	1	1	1	1	Y	Y	+	Y	Y	Y	Y	Y	Y	Y	0
A5YKK6	CNOT1	66	1133	FALSE	FALSE	FALSE	#N/A	1	1	0	1	1	1	1	1	1	1	Y	Y	+	Y	Y	Y	Y	Y	Y	Y	0
A5YKK6	CNOT1	66	1149	FALSE	FALSE	FALSE	#N/A	1	1	0	1	1	1	1	1	1	1	Y	Y	+	Y	Y	Y	Y	Y	Y	Y	0
A5YKK6	CNOT1	66	1170	FALSE	FALSE	FALSE	#N/A	1	1	0	1	1	1	1	1	1	1	Y	Y	+	Y	Y	Y	Y	Y	Y	Y	0
A5YKK6	CNOT1	66	1225	FALSE	FALSE	FALSE	#N/A	1	1	0	1	1	1	1	1	1	1	Y	Y	+	Y	Y	Y	Y	Y	Y	Y	0
A5YKK6	CNOT1	66	1234	FALSE	FALSE	FALSE	#N/A	1	1	0	1	1	1	1	1	1	1	Y	Y	+	Y	Y	Y	Y	Y	Y	Y	0
A5YKK6	CNOT1	66	1357	TRUE	FALSE	FALSE	#N/A	1	1	0	1	1	1	1	1	1	1	Y	Y	+	Y	Y	Y	Y	Y	Y	Y	0
A5YKK6	CNOT1	66	1359	FALSE	FALSE	FALSE	#N/A	1	1	0	1	1	1	1	1	1	1	Y	Y	+	Y	Y	Y	Y	Y	Y	Y	0
A5YKK6	CNOT1	66	1365	FALSE	FALSE	FALSE	#N/A	1	1	0	1	1	1	1	1	1	1	Y	Y	+	Y	Y	Y	Y	Y	Y	Y	0
A5YKK6	CNOT1	66	1540	FALSE	FALSE	FALSE	#N/A	1	1	0	1	1	1	1	1	1	1	Y	Y	+	Y	Y	Y	Y	Y	Y	Y	0
A5YKK6	CNOT1	66	1548	FALSE	FALSE	FALSE	#N/A	1	1	0	1	1	1	1	1	1	1	Y	Y	+	Y	Y	Y	Y	Y	Y	Y	0
A5YKK6	CNOT1	66	1572	FALSE	FALSE	FALSE	#N/A	1	1	0	1	1	1	1	1	1	1	Y	Y	+	Y	Y	Y	Y	Y	Y	Y	0
A5YKK6	CNOT1	66	1612	TRUE	FALSE	FALSE	#N/A	1	1	0	1	1	1	1	1	1	1	Y	Y	+	Y	Y	Y	Y	Y	Y	Y	0
A5YKK6	CNOT1	66	1684	FALSE	FALSE	FALSE	#N/A	1	1	0	1	1	1	1	1	1	1	Y	Y	+	Y	Y	Y	Y	Y	Y	Y	0
A5YKK6	CNOT1	66	1701	TRUE	FALSE	FALSE	#N/A	1	1	0	1	1	1	1	1	1	1	Y	Y	+	Y	Y	Y	Y	Y	Y	Y	0
A5YKK6	CNOT1	66	1721	FALSE	FALSE	FALSE	#N/A	1	1	0	1	1	1	1	1	1	1	Y	Y	+	Y	Y	Y	Y	Y	Y	Y	0
A5YKK6	CNOT1	66	1723	FALSE	FALSE	FALSE	#N/A	1	1	0	1	1	1	1	1	1	1	Y	Y	+	Y	Y	Y	Y	Y	Y	Y	0
A5YKK6	CNOT1	66	1742	FALSE	FALSE	FALSE	#N/A	1	1	0	1	1	1	1	1	1	1	Y	Y	+	Y	Y	Y	Y	Y	Y	Y	0
A5YKK6	CNOT1	66	1817	FALSE	FALSE	FALSE	#N/A	1	1	0	1	1	1	1	1	1	1	Y	Y	+	Y	Y	Y	Y	Y	Y	Y	0
A5YKK6	CNOT1	66	1842	FALSE	FALSE	FALSE	#N/A	1	1	0	1	1	1	1	1	1	1	Y	Y	+	Y	Y	Y	Y	Y	Y	Y	0
A5YKK6	CNOT1	66	1854	FALSE	FALSE	FALSE	#N/A	1	1	0	1	1	1	1	1	1	1	Y	Y	+	Y	Y	Y	Y	Y	Y	Y	0
A5YKK6	CNOT1	66	1863	FALSE	FALSE	FALSE	#N/A	1	1	0	1	1	1	1	1	1	1	Y	Y	+	Y	Y	Y	Y	Y	Y	Y	0
A5YKK6	CNOT1	66	1911	FALSE	FALSE	FALSE	#N/A	1	1	0	1	1	1	1	1	1	1	Y	Y	+	Y	Y	Y	Y	Y	Y	Y	0
A5YKK6	CNOT1	66	1933	FALSE	FALSE	FALSE	#N/A	1	1	0	1	1	1	1	1	1	1	Y	Y	+	Y	Y	Y	Y	Y	Y	Y	0
A5YKK6	CNOT1	66	1990	FALSE	FALSE	FALSE	#N/A	1	1	0	1	1	1	1	1	1	1	Y	Y	+	Y	Y	Y	Y	Y	Y	Y	0
A5YKK6	CNOT1	66	2036	FALSE	FALSE	FALSE	#N/A	1	1	0	1	1	1	1	1	1	1	Y	Y	+	Y	Y	Y	Y	Y	Y	Y	0
A5YKK6	CNOT1	66	2064	FALSE	FALSE	FALSE	#N/A	1	1	0	1	1	1	1	1	1	1	Y	Y	+	Y	Y	Y	Y	Y	Y	Y	0
A5YKK6	CNOT1	66	2074	FALSE	FALSE	FALSE	#N/A	1	1	0	1	1	1	1	1	1	1	Y	Y	+	Y	Y	Y	Y	Y	Y	Y	0
A5YKK6	CNOT1	66	2092	FALSE	FALSE	FALSE	#N/A	1	1	0	1	1	1	1	1	1	1	Y	Y	+	Y	Y	Y	Y	Y	Y	Y	0
A5YKK6	CNOT1	66	2113	FALSE	FALSE	FALSE	#N/A	1	1	0	1	1	1	1	1	1	1	Y	Y	+	Y	Y	Y	Y	Y	Y	Y	0
A5YKK6	CNOT1	66	2115	FALSE	FALSE	FALSE	#N/A	1	1	0	1	1	1	1	1	1	1	Y	Y	+	Y	Y	Y	Y	Y	Y	Y	0
A5YKK6	CNOT1	66	2183	FALSE	FALSE	FALSE	#N/A	1	1	0	1	1	1	1	1	1	1	Y	Y	+	Y	Y	Y	Y	Y	Y	Y	0
A5YKK6	CNOT1	66	2210	FALSE	FALSE	FALSE	#N/A	1	1	1	1	1	1	1	1	1	1	Y	Y	Y	Y	Y	Y	Y	Y	Y	Y	0
A5YKK6	CNOT1	66	2221	FALSE	FALSE	FALSE	#N/A	1	1	1	1	1	1	1	1	1	1	Y	Y	Y	Y	Y	Y	Y	Y	Y	Y	0
A5YKK6	CNOT1	66	2264	FALSE	FALSE	FALSE	#N/A	1	1	1	1	1	1	1	1	1	1	Y	Y	Y	Y	Y	Y	Y	Y	Y	Y	0
A5YKK6	CNOT1	66	2276	FALSE	FALSE	FALSE	#N/A	1	1	1	1	1	1	1	1	1	1	Y	Y	Y	Y	Y	Y	Y	Y	Y	Y	0
A5YKK6	CNOT1	66	2283	FALSE	FALSE	FALSE	#N/A	1	1	1	1	1	1	1	1	1	1	Y	Y	Y	Y	Y	Y	Y	Y	Y	Y	0
A5YKK6	CNOT1	66	2290	FALSE	FALSE	FALSE	#N/A	1	1	1	1	1	1	1	1	1	1	Y	Y	Y	Y	Y	Y	Y	Y	Y	Y	0
A5YM69	ARG35	5	48	FALSE	FALSE	FALSE	#N/A	1	1	1	1	0	0	0	0	0	0	Y	Y	Y	Y	C	+	S	S	W	+	0.583333
A5YM69	ARG35	5	70	FALSE	FALSE	FALSE	#N/A	1	1	0	0	0	0	1	0	0	0	Y	Y	H	H	R	+	Y	C	T	+	0.718546
A5YM69	ARG35	5	182	FALSE	FALSE	FALSE	#N/A	1	1	0	0	0	0	0	0	0	0	Y	Y	S	F	H	+	F	S	T	+	0.75
A5YM69	ARG35	5	183	TRUE	FALSE	FALSE	#N/A	1	1	0	0	0	0	0	0	0	0	Y	Y	W	W	R	+	W	G	Q	+	0.718546
A5YM69	ARG35	5	427	FALSE	FALSE	FALSE	#N/A	1	1	0	0	0	0	0	0	0	0	Y	Y	L	L	S	+	F	S	F	+	0.666667
A6H8M9	CDHR4	17	47	FALSE	FALSE	FALSE	#N/A	1	1	1	1	1	0	0	0	0	0	Y	Y	Y	Y	Y	H	H	H	C	T	0.507379
A6H8M9	CDHR4	17	77	FALSE	FALSE	FALSE	#N/A	1	1	1	1	1	1	1	1	1	0	Y	Y	Y	Y	Y	Y	Y	Y	Y	F	0.141182
A6H8M9	CDHR4	17	97	FALSE	FALSE	FALSE	#N/A	1	1	1	1	1	1	1	1	1	1	Y	Y	Y	Y	Y	Y	Y	Y	Y	Y	0
A6H8M9	CDHR4	17	152	FALSE	FALSE	FALSE	#N/A	1	0	1	1	1	1	1	0	0	0	Y	S	Y	Y	Y	Y	Y	A	F	L	0.533109
A6H8M9	CDHR4	17	267	FALSE	FALSE	FALSE	#N/A	1	0	0	1	0	1	1	0	0	0	Y	+	+	Y	+	Y	Y	+	+	+	0
A6H8M9	CDHR4	17	374	FALSE	FALSE	FALSE	#N/A	1	0	0	1	0	1	1	0	0	0	Y	+	+	Y	+	Y	Y	+	+	+	0
A6H8M9	CDHR4	17	390	FALSE	FALSE	FALSE	#N/A	1	0	0	0	0	0	0	0	0	0	Y	+	+	R	+	Q	R	+	+	+	0.75
A6H8M9	CDHR4	17	472	FALSE	FALSE	FALSE	#N/A	1	0	0	0	0	1	1	0	0	0	Y	+	+	H	+	Y	Y	+	+	+	0.405639
A6H8M9	CDHR4	17	479	FALSE	FALSE	FALSE	#N/A	1	0	0	1	0	1	1	0	0	0	Y	+	+	Y	+	Y	Y	+	+	+	0
A6H8M9	CDHR4	17	480	FALSE	FALSE	FALSE	#N/A	1	0	0	0	0	1	0	0	0	0	Y	+	+	H	+	Y	H	+	+	+	0.5
A6H8M9	CDHR4	17	505	FALSE	FALSE	FALSE	#N/A	1	0	0	1	0	1	1	0	0	0	Y	+	+	Y	+	Y	Y	+	+	+	0
A6H8M9	CDHR4	17	511	FALSE	FALSE	FALSE	#N/A	1	0	0	1	0	1	1	0	0	0	Y	+	+	Y	+	Y	Y	+	+	+	0
A6H8M9	CDHR4	17	560	FALSE	FALSE	FALSE	#N/A	1	0	0	1	0	0	0	0	0	0	Y	+	+	Y	+	H	H	+	+	+	0.5
A6H8M9	CDHR4	17	585	FALSE	FALSE	FALSE	#N/A	1	0	0	0	0	0	0	0	0	0	Y	+	+	L	+	F	F	+	+	+	0.75
A6H8M9	CDHR4	17	587	FALSE	FALSE	FALSE	#N/A	1	0	0	1	0	1	1	0	0	0	Y	+	+	Y	+	Y	Y	+	+	+	0
A6H8M9	CDHR4	17	623	FALSE	FALSE	FALSE	#N/A	1	0	0	0	0	1	1	0	0	0	Y	+	+	H	+	Y	Y	+	+	+	0.405639
A6H8M9	CDHR4	17	776	FALSE	FALSE	FALSE	#N/A	1	0	0	1	0	1	1	0	0	0	Y	+	+	Y	+	Y	Y	+	+	+	0
A6H8Y1	BDP1	22	143	FALSE	FALSE	FALSE	#N/A	1	1	1	0	1	0	1	1	1	0	Y	Y	Y	+	Y	F	Y	Y	Y	+	0.181188
A6H8Y1	BDP1	22	146	FALSE	FALSE	FALSE	#N/A	1	1	1	0	1	1	1	1	0	0	Y	Y	Y	+	Y	Y	Y	Y	L	+	0.181188
A6H8Y1	BDP1	22	170	FALSE	FALSE	FALSE	#N/A	1	1	0	0	1	0	0	1	1	0	Y	Y	F	+	Y	H	C	Y	Y	+	0.516265
A6H8Y1	BDP1	22	191	FALSE	FALSE	FALSE	#N/A	1	1	1	0	1	1	1	1	1	0	Y	Y	Y	+	Y	Y	Y	Y	Y	+	0
A6H8Y1	BDP1	22	192	FALSE	FALSE	FALSE	#N/A	1	1	1	0	1	1	1	1	1	0	Y	Y	Y	+	Y	Y	Y	Y	Y	+	0
A6H8Y1	BDP1	22	291	FALSE	FALSE	FALSE	#N/A	1	1	1	0	1	1	1	1	1	0	Y	Y	Y	+	Y	Y	Y	Y	Y	+	0
A6H8Y1	BDP1	22	298	FALSE	FALSE	FALSE	#N/A	1	1	1	0	1	1	1	1	1	0	Y	Y	Y	+	Y	Y	Y	Y	Y	+	0
A6H8Y1	BDP1	22	299	FALSE	FALSE	FALSE	#N/A	1	1	1	0	1	1	1	1	1	0	Y	Y	Y	+	Y	Y	Y	Y	Y	+	0
A6H8Y1	BDP1	22	1460	TRUE	FALSE	FALSE	#N/A	1	1	0	0	0	0	0	0	0	0	Y	Y	C	C	H	+	S	H	D	+	0.75
A6H8Y1	BDP1	22	1462	FALSE	FALSE	FALSE	#N/A	1	1	0	0	0	0	0	0	0	0	Y	Y	P	P	P	+	P	R	S	+	0.583333
A6H8Y1	BDP1	22	1642	TRUE	FALSE	FALSE	#N/A	1	1	0	0	0	0	0	1	0	0	Y	Y	S	N	S	+	S	Y	C	+	0.603759
A6H8Y1	BDP1	22	1670	TRUE	FALSE	FALSE	#N/A	1	1	1	1	1	0	0	0	0	0	Y	Y	Y	Y	Y	+	C	S	H	+	0.516265
A6H8Y1	BDP1	22	1790	FALSE	FALSE	FALSE	#N/A	1	1	0	0	0	0	0	0	0	0	Y	Y	S	S	C	+	H	C	F	+	0.75
A6H8Y1	BDP1	22	1806	TRUE	FALSE	FALSE	#N/A	1	1	1	1	0	0	1	1	0	0	Y	Y	Y	Y	N	+	Y	Y	C	+	0.353759
A6H8Y1	BDP1	22	1823	TRUE	FALSE	FALSE	#N/A	1	1	0	0	0	0	0	0	0	0	Y	Y	C	C	R	+	C	C	C	+	0.432932
A6H8Y1	BDP1	22	1885	FALSE	FALSE	FALSE	#N/A	1	1	1	1	1	0	1	1	1	0	Y	Y	Y	Y	Y	+	Y	Y	Y	+	0
A6H8Y1	BDP1	22	1890	FALSE	FALSE	FALSE	#N/A	1	1	1	0	1	0	1	1	1	0	Y	Y	Y	C	Y	+	Y	Y	Y	+	0.181188
A6H8Y1	BDP1	22	2119	FALSE	FALSE	FALSE	#N/A	1	1	0	0	0	0	0	0	0	0	Y	Y	H	H	H	+	H	H	R	Q	0.52296
A6H8Y1	BDP1	22	2249	FALSE	FALSE	FALSE	#N/A	1	1	0	0	0	0	0	0	0	0	Y	Y	S	S	C	+	C	G	C	+	0.635213
A6H8Y1	BDP1	22	2397	FALSE	FALSE	FALSE	#N/A	1	1	0	0	1	0	1	1	0	0	Y	Y	C	C	Y	+	Y	Y	I	S	0.52296
A6H8Y1	BDP1	22	2611	FALSE	FALSE	FALSE	#N/A	1	1	0	0	1	0	1	1	1	0	Y	Y	F	F	Y	+	Y	Y	Y	Q	0.386253
A6NCI4	VWA3A	29	4	FALSE	FALSE	FALSE	#N/A	1	1	0	0	0	0	0	0	0	0	Y	Y	+	+	+	+	+	+	+	+	0
A6NCI4	VWA3A	29	148	TRUE	FALSE	FALSE	#N/A	1	1	1	1	1	0	1	0	1	1	Y	Y	Y	Y	Y	+	Y	+	Y	Y	0
A6NCI4	VWA3A	29	283	FALSE	FALSE	FALSE	#N/A	1	1	0	0	1	0	1	0	1	1	Y	Y	F	F	Y	+	Y	+	Y	Y	0.270426
A6NCI4	VWA3A	29	300	FALSE	FALSE	FALSE	#N/A	1	1	1	1	1	0	1	0	1	1	Y	Y	Y	Y	Y	+	Y	+	Y	Y	0
A6NCI4	VWA3A	29	321	FALSE	FALSE	FALSE	#N/A	1	1	1	0	1	0	1	0	0	0	Y	Y	Y	H	Y	+	Y	+	R	R	0.432932
A6NCI4	VWA3A	29	322	FALSE	FALSE	FALSE	#N/A	1	1	1	1	1	0	1	0	1	1	Y	Y	Y	Y	Y	+	Y	+	Y	Y	0
A6NCI4	VWA3A	29	325	FALSE	FALSE	FALSE	#N/A	1	1	1	1	1	0	1	0	1	1	Y	Y	Y	Y	Y	+	Y	+	Y	Y	0
A6NCI4	VWA3A	29	332	FALSE	FALSE	FALSE	#N/A	1	1	1	1	0	0	0	0	0	0	Y	Y	Y	Y	C	+	C	+	S	F	0.583333
A6NCI4	VWA3A	29	424	FALSE	FALSE	FALSE	#N/A	1	1	1	1	1	1	1	0	0	1	Y	Y	Y	Y	Y	Y	Y	F	F	Y	0.217322
A6NCI4	VWA3A	29	476	FALSE	FALSE	FALSE	#N/A	1	1	0	0	1	1	1	0	1	1	Y	Y	F	F	Y	Y	Y	H	Y	Y	0.348225
A6NCI4	VWA3A	29	478	FALSE	FALSE	FALSE	#N/A	1	1	1	1	1	1	1	0	1	1	Y	Y	Y	Y	Y	Y	Y	F	Y	Y	0.141182
A6NCI4	VWA3A	29	489	TRUE	FALSE	FALSE	#N/A	1	1	1	1	1	1	1	1	1	1	Y	Y	Y	Y	Y	Y	Y	Y	Y	Y	0
A6NCI4	VWA3A	29	525	FALSE	FALSE	FALSE	#N/A	1	1	1	0	1	1	1	0	1	1	Y	Y	Y	F	Y	Y	Y	Q	Y	Y	0.277528
A6NCI4	VWA3A	29	613	FALSE	FALSE	FALSE	#N/A	1	1	1	1	1	1	1	0	1	1	Y	Y	Y	Y	Y	Y	Y	F	Y	Y	0.141182
A6NCI4	VWA3A	29	630	FALSE	FALSE	FALSE	#N/A	1	1	0	1	1	1	1	0	1	1	Y	Y	T	Y	Y	Y	Y	+	Y	Y	0.15876
A6NCI4	VWA3A	29	648	FALSE	FALSE	FALSE	#N/A	1	1	0	1	1	1	1	0	0	0	Y	Y	+	Y	Y	Y	Y	+	H	H	0.270426
A6NCI4	VWA3A	29	662	FALSE	FALSE	FALSE	#N/A	1	1	0	1	1	1	1	0	1	1	Y	Y	+	Y	Y	Y	Y	+	Y	Y	0
A6NCI4	VWA3A	29	672	TRUE	FALSE	FALSE	#N/A	1	1	0	1	1	1	1	0	1	0	Y	Y	+	Y	Y	Y	Y	+	Y	F	0.181188
A6NCI4	VWA3A	29	692	FALSE	FALSE	FALSE	#N/A	1	1	0	1	1	1	1	0	0	1	Y	Y	+	Y	Y	Y	Y	+	F	Y	0.181188
A6NCI4	VWA3A	29	710	FALSE	FALSE	FALSE	#N/A	1	1	0	1	1	1	1	0	1	0	Y	Y	+	Y	Y	Y	Y	+	Y	F	0.181188
A6NCI4	VWA3A	29	824	FALSE	FALSE	FALSE	#N/A	1	1	0	0	1	1	1	0	0	1	Y	Y	+	+	Y	Y	Y	+	V	Y	0.210758
A6NCI4	VWA3A	29	835	FALSE	FALSE	FALSE	#N/A	1	1	0	0	1	1	1	0	0	1	Y	Y	+	+	Y	Y	Y	+	H	Y	0.210758
A6NCI4	VWA3A	29	838	FALSE	FALSE	FALSE	#N/A	1	1	0	0	1	1	1	0	0	1	Y	Y	+	+	Y	Y	Y	+	N	Y	0.210758
A6NCI4	VWA3A	29	869	FALSE	FALSE	FALSE	#N/A	1	1	0	0	1	1	1	0	0	1	Y	Y	+	+	Y	Y	Y	+	C	Y	0.210758
A6NCI4	VWA3A	29	926	FALSE	FALSE	FALSE	#N/A	1	1	0	0	1	1	1	0	1	1	Y	Y	+	+	Y	Y	Y	+	Y	Y	0
A6NCI4	VWA3A	29	937	FALSE	FALSE	FALSE	#N/A	1	1	0	0	1	1	1	1	1	1	Y	Y	+	+	Y	Y	Y	Y	Y	Y	0
A6NCI4	VWA3A	29	973	TRUE	FALSE	FALSE	#N/A	1	1	0	0	1	1	1	0	0	0	Y	Y	+	+	Y	Y	Y	+	H	S	0.409223
A6NCI4	VWA3A	29	1055	FALSE	FALSE	FALSE	#N/A	1	1	0	0	1	1	1	0	1	1	Y	Y	+	+	Y	Y	Y	+	Y	Y	0
A6NCI4	VWA3A	29	1111	FALSE	FALSE	FALSE	#N/A	1	1	0	0	1	1	1	1	1	0	Y	Y	+	+	Y	Y	Y	Y	Y	H	0.181188
A6NCI8	CB078	22	34	FALSE	FALSE	FALSE	#N/A	1	1	0	0	0	0	0	0	0	0	Y	Y	N	N	N	N	N	N	N	N	0.217322
A6NCI8	CB078	22	97	FALSE	FALSE	FALSE	#N/A	1	1	0	1	1	1	1	1	1	1	Y	Y	+	Y	Y	Y	Y	Y	Y	Y	0
A6NCI8	CB078	22	99	FALSE	FALSE	FALSE	#N/A	1	1	0	0	1	1	1	1	1	0	Y	Y	+	N	Y	Y	Y	Y	Y	F	0.311183
A6NCI8	CB078	22	165	FALSE	FALSE	FALSE	#N/A	1	1	0	0	1	1	1	1	1	1	Y	Y	+	C	Y	Y	Y	Y	Y	Y	0.15876
A6NCI8	CB078	22	166	FALSE	FALSE	FALSE	#N/A	1	1	0	0	0	0	0	0	0	0	Y	Y	+	D	D	D	D	D	E	V	0.52296
A6NCI8	CB078	22	178	FALSE	FALSE	FALSE	#N/A	1	1	0	1	1	1	1	1	1	1	Y	Y	+	Y	Y	Y	Y	Y	Y	Y	0
A6NCI8	CB078	22	212	FALSE	FALSE	FALSE	#N/A	1	1	0	1	1	1	1	1	1	1	Y	Y	+	Y	Y	Y	Y	Y	Y	Y	0
A6NCI8	CB078	22	213	FALSE	FALSE	FALSE	#N/A	1	1	0	1	1	1	1	1	1	1	Y	Y	+	Y	Y	Y	Y	Y	Y	Y	0
A6NCI8	CB078	22	214	FALSE	FALSE	FALSE	#N/A	1	1	0	1	1	1	1	1	1	1	Y	Y	+	Y	Y	Y	Y	Y	Y	Y	0
A6NCI8	CB078	22	229	TRUE	FALSE	FALSE	#N/A	1	1	0	0	1	1	0	1	1	1	Y	Y	+	H	Y	Y	C	Y	Y	Y	0.311183
A6NCI8	CB078	22	234	FALSE	FALSE	FALSE	#N/A	1	1	0	1	1	1	1	1	1	1	Y	Y	+	Y	Y	Y	Y	Y	Y	Y	0
A6NCI8	CB078	22	237	FALSE	FALSE	FALSE	#N/A	1	1	0	0	0	0	0	0	0	0	Y	Y	+	S	S	S	A	S	G	S	0.52296
A6NCI8	CB078	22	268	FALSE	FALSE	FALSE	#N/A	1	1	0	0	1	1	1	1	1	1	Y	Y	+	S	Y	Y	Y	Y	Y	Y	0.15876
A6NCI8	CB078	22	269	FALSE	FALSE	FALSE	#N/A	1	1	0	1	1	1	1	1	1	1	Y	Y	+	Y	Y	Y	Y	Y	Y	Y	0
A6NCI8	CB078	22	452	FALSE	FALSE	FALSE	#N/A	1	1	0	0	0	0	0	0	0	0	Y	Y	Q	Q	H	S	H	H	R	Q	0.653521
A6NCI8	CB078	22	750	FALSE	FALSE	FALSE	#N/A	1	1	1	0	1	0	0	0	0	0	Y	Y	Y	H	Y	C	D	H	N	D	0.638764
A6NCI8	CB078	22	815	FALSE	FALSE	FALSE	#N/A	1	1	1	0	1	1	1	1	0	0	Y	Y	Y	H	Y	Y	Y	Y	L	N	0.408431
A6NCI8	CB078	22	896	FALSE	FALSE	FALSE	#N/A	1	1	0	0	1	1	1	1	1	1	Y	Y	N	N	Y	Y	Y	Y	Y	Y	0.217322
A6NCI8	CB078	22	917	FALSE	FALSE	FALSE	#N/A	1	1	1	1	1	1	1	1	0	1	Y	Y	Y	Y	Y	Y	Y	Y	R	Y	0.141182
A6NCI8	CB078	22	918	TRUE	FALSE	FALSE	#N/A	1	1	1	1	1	1	1	1	1	1	Y	Y	Y	Y	Y	Y	Y	Y	Y	Y	0
A6NCI8	CB078	22	920	TRUE	FALSE	FALSE	#N/A	1	1	1	1	1	1	1	1	1	1	Y	Y	Y	Y	Y	Y	Y	Y	Y	Y	0
A6NCL1	GEMC1	12	11	FALSE	FALSE	FALSE	#N/A	1	1	1	1	1	1	1	1	0	0	Y	Y	Y	Y	Y	Y	Y	Y	H	+	0.15876
A6NCL1	GEMC1	12	18	TRUE	FALSE	FALSE	#N/A	1	1	1	0	1	1	1	1	0	0	Y	Y	Y	S	Y	Y	Y	Y	D	+	0.311183
A6NCL1	GEMC1	12	22	FALSE	FALSE	FALSE	#N/A	1	1	1	1	1	1	1	1	0	0	Y	Y	Y	Y	Y	Y	Y	Y	H	K	0.277528
A6NCL1	GEMC1	12	85	FALSE	FALSE	FALSE	#N/A	1	1	1	1	1	1	1	1	1	1	Y	Y	Y	Y	Y	Y	Y	Y	Y	Y	0
A6NCL1	GEMC1	12	114	TRUE	FALSE	FALSE	#N/A	1	1	1	1	1	1	1	1	1	1	Y	Y	Y	Y	Y	Y	Y	Y	Y	Y	0
A6NCL1	GEMC1	12	140	TRUE	FALSE	FALSE	#N/A	1	0	0	0	0	0	0	0	1	0	Y	C	F	F	C	C	W	C	Y	+	0.57938
A6NCL1	GEMC1	12	155	FALSE	FALSE	FALSE	#N/A	1	1	0	0	1	1	1	1	1	0	Y	Y	H	H	Y	Y	Y	Y	Y	F	0.348225
A6NCL1	GEMC1	12	209	FALSE	FALSE	FALSE	#N/A	1	1	1	1	1	1	1	1	1	1	Y	Y	Y	Y	Y	Y	Y	Y	Y	Y	0
A6NCL1	GEMC1	12	233	FALSE	FALSE	FALSE	#N/A	1	1	1	1	1	1	1	1	1	0	Y	Y	Y	Y	Y	Y	Y	Y	Y	F	0.141182
A6NCL1	GEMC1	12	245	FALSE	FALSE	FALSE	#N/A	1	1	1	1	1	0	1	1	1	1	Y	Y	Y	Y	Y	-	Y	Y	Y	Y	0
A6NCL1	GEMC1	12	282	FALSE	FALSE	FALSE	#N/A	1	1	0	0	1	0	1	1	1	1	Y	Y	H	H	Y	+	Y	Y	Y	Y	0.24108
A6ND36	FA83G	17	27	FALSE	FALSE	FALSE	#N/A	1	1	1	1	1	0	1	1	1	1	Y	Y	Y	Y	Y	+	Y	Y	Y	Y	0
A6ND36	FA83G	17	47	FALSE	FALSE	FALSE	#N/A	1	1	1	1	1	0	1	1	1	1	Y	Y	Y	Y	Y	+	Y	Y	Y	Y	0
A6ND36	FA83G	17	74	FALSE	FALSE	FALSE	#N/A	1	1	1	1	1	0	1	1	1	1	Y	Y	Y	Y	Y	+	Y	Y	Y	Y	0
A6ND36	FA83G	17	119	FALSE	FALSE	FALSE	#N/A	1	1	1	1	1	0	1	1	1	1	Y	Y	Y	Y	Y	+	Y	Y	Y	Y	0
A6ND36	FA83G	17	141	FALSE	FALSE	FALSE	#N/A	1	1	1	1	1	0	1	1	1	1	Y	Y	Y	Y	Y	+	Y	Y	Y	Y	0
A6ND36	FA83G	17	150	FALSE	FALSE	FALSE	#N/A	1	1	1	1	1	0	1	1	1	1	Y	Y	Y	Y	Y	+	Y	Y	Y	Y	0
A6ND36	FA83G	17	204	FALSE	FALSE	FALSE	#N/A	1	1	1	1	1	1	1	1	1	1	Y	Y	Y	Y	Y	Y	Y	Y	Y	Y	0
A6ND36	FA83G	17	214	FALSE	FALSE	FALSE	#N/A	1	1	1	1	1	1	1	1	1	1	Y	Y	Y	Y	Y	Y	Y	Y	Y	Y	0
A6ND36	FA83G	17	271	FALSE	FALSE	FALSE	#N/A	1	1	1	1	1	1	1	1	1	1	Y	Y	Y	Y	Y	Y	Y	Y	Y	Y	0
A6ND36	FA83G	17	304	FALSE	FALSE	FALSE	#N/A	1	1	1	1	1	1	1	1	1	1	Y	Y	Y	Y	Y	Y	Y	Y	Y	Y	0
A6ND36	FA83G	17	349	FALSE	FALSE	FALSE	#N/A	1	1	1	1	1	1	1	1	1	1	Y	Y	Y	Y	Y	Y	Y	Y	Y	Y	0
A6ND36	FA83G	17	410	FALSE	FALSE	FALSE	#N/A	1	1	1	1	1	1	1	1	1	1	Y	Y	Y	Y	Y	Y	Y	Y	Y	Y	0
A6ND36	FA83G	17	428	FALSE	FALSE	FALSE	#N/A	1	1	1	1	1	1	1	1	1	1	Y	Y	Y	Y	Y	Y	Y	Y	Y	Y	0
A6ND36	FA83G	17	587	TRUE	FALSE	FALSE	#N/A	1	1	1	1	1	1	1	1	1	1	Y	Y	Y	Y	Y	Y	Y	Y	Y	Y	0
A6ND36	FA83G	17	619	FALSE	FALSE	FALSE	#N/A	1	1	1	1	1	1	1	1	1	1	Y	Y	Y	Y	Y	Y	Y	Y	Y	Y	0
A6ND36	FA83G	17	720	FALSE	FALSE	FALSE	#N/A	1	1	0	1	0	1	0	1	0	1	Y	Y	F	Y	F	Y	C	Y	L	Y	0.472903
A6ND36	FA83G	17	787	FALSE	FALSE	FALSE	#N/A	1	1	1	1	1	1	1	1	0	1	Y	Y	Y	Y	Y	Y	Y	Y	+	Y	0
A6NDA9	LRIT2	12	7	TRUE	FALSE	FALSE	#N/A	1	1	0	0	1	1	1	1	0	0	Y	Y	C	C	Y	Y	Y	Y	F	M	0.472903
A6NDA9	LRIT2	12	83	FALSE	FALSE	FALSE	#N/A	1	1	1	1	1	1	1	0	0	1	Y	Y	Y	Y	Y	Y	Y	H	F	Y	0.277528
A6NDA9	LRIT2	12	155	FALSE	FALSE	FALSE	#N/A	1	1	1	1	1	1	1	1	1	1	Y	Y	Y	Y	Y	Y	Y	Y	Y	Y	0
A6NDA9	LRIT2	12	177	FALSE	FALSE	FALSE	#N/A	1	1	1	1	1	1	1	1	1	1	Y	Y	Y	Y	Y	Y	Y	Y	Y	Y	0
A6NDA9	LRIT2	12	228	FALSE	FALSE	FALSE	#N/A	1	1	1	1	1	1	1	1	1	1	Y	Y	Y	Y	Y	Y	Y	Y	Y	Y	0
A6NDA9	LRIT2	12	288	FALSE	FALSE	FALSE	#N/A	1	1	1	1	1	1	1	1	1	1	Y	Y	Y	Y	Y	Y	Y	Y	Y	Y	0
A6NDA9	LRIT2	12	325	TRUE	FALSE	FALSE	#N/A	1	1	1	1	1	1	1	1	1	0	Y	Y	Y	Y	Y	Y	Y	Y	Y	W	0.141182
A6NDA9	LRIT2	12	365	TRUE	FALSE	FALSE	#N/A	1	1	1	1	1	1	1	1	1	0	Y	Y	Y	Y	Y	Y	Y	Y	Y	S	0.141182
A6NDA9	LRIT2	12	397	TRUE	FALSE	FALSE	#N/A	1	1	1	1	1	1	1	1	1	0	Y	Y	Y	Y	Y	Y	Y	Y	Y	S	0.141182
A6NDA9	LRIT2	12	418	FALSE	FALSE	FALSE	#N/A	1	1	1	1	1	1	1	1	1	1	Y	Y	Y	Y	Y	Y	Y	Y	Y	Y	0
A6NDA9	LRIT2	12	429	FALSE	FALSE	FALSE	#N/A	1	1	1	1	1	1	1	1	1	1	Y	Y	Y	Y	Y	Y	Y	Y	Y	Y	0
A6NDA9	LRIT2	12	482	FALSE	FALSE	FALSE	#N/A	1	1	1	1	1	1	1	1	1	1	Y	Y	Y	Y	Y	Y	Y	Y	Y	Y	0
A6NDG6	PGP	8	77	TRUE	FALSE	FALSE	#N/A	1	1	1	1	1	1	0	0	1	0	Y	Y	Y	Y	Y	Y	+	+	Y	+	0
A6NDG6	PGP	8	103	FALSE	FALSE	FALSE	#N/A	1	1	1	1	1	1	0	1	1	0	Y	Y	Y	Y	Y	Y	+	Y	Y	+	0
A6NDG6	PGP	8	108	FALSE	FALSE	FALSE	#N/A	1	1	1	1	1	1	0	1	1	0	Y	Y	Y	Y	Y	Y	+	Y	Y	+	0
A6NDG6	PGP	8	122	FALSE	FALSE	FALSE	#N/A	1	1	1	1	1	1	0	1	1	0	Y	Y	Y	Y	Y	Y	+	Y	Y	+	0
A6NDG6	PGP	8	178	FALSE	FALSE	FALSE	#N/A	1	1	1	1	1	1	0	1	1	0	Y	Y	Y	Y	Y	Y	+	Y	Y	+	0
A6NDG6	PGP	8	187	FALSE	FALSE	FALSE	#N/A	1	1	1	1	1	1	0	1	1	0	Y	Y	Y	Y	Y	Y	+	Y	Y	+	0
A6NDG6	PGP	8	248	FALSE	FALSE	FALSE	#N/A	1	1	1	1	1	1	1	1	0	1	Y	Y	Y	Y	Y	Y	Y	Y	F	Y	0.141182
A6NDG6	PGP	8	308	TRUE	FALSE	FALSE	#N/A	1	1	1	1	1	1	1	1	1	1	Y	Y	Y	Y	Y	Y	Y	Y	Y	Y	0
A6NDU8	CE051	12	67	FALSE	FALSE	FALSE	#N/A	1	1	1	1	1	1	1	1	1	1	Y	Y	Y	Y	Y	Y	Y	Y	Y	Y	0
A6NDU8	CE051	12	76	FALSE	FALSE	FALSE	#N/A	1	1	1	1	1	1	1	1	1	1	Y	Y	Y	Y	Y	Y	Y	Y	Y	Y	0
A6NDU8	CE051	12	140	FALSE	FALSE	FALSE	#N/A	1	1	1	1	1	1	1	1	1	1	Y	Y	Y	Y	Y	Y	Y	Y	Y	Y	0
A6NDU8	CE051	12	142	FALSE	FALSE	FALSE	#N/A	1	1	1	1	1	1	1	1	1	1	Y	Y	Y	Y	Y	Y	Y	Y	Y	Y	0
A6NDU8	CE051	12	163	FALSE	FALSE	FALSE	#N/A	1	1	1	1	1	1	1	1	0	0	Y	Y	Y	Y	Y	Y	Y	Y	C	D	0.277528
A6NDU8	CE051	12	170	FALSE	FALSE	FALSE	#N/A	1	1	1	1	1	1	1	1	1	0	Y	Y	Y	Y	Y	Y	Y	Y	Y	F	0.141182
A6NDU8	CE051	12	177	FALSE	FALSE	FALSE	#N/A	1	1	1	1	0	0	1	1	0	0	Y	Y	Y	Y	F	F	Y	Y	F	F	0.292285
A6NDU8	CE051	12	213	FALSE	FALSE	FALSE	#N/A	1	1	1	1	1	1	1	1	1	1	Y	Y	Y	Y	Y	Y	Y	Y	Y	Y	0
A6NDU8	CE051	12	219	FALSE	FALSE	FALSE	#N/A	1	1	1	0	1	1	1	1	1	1	Y	Y	Y	+	Y	Y	Y	Y	Y	Y	0
A6NDU8	CE051	12	224	FALSE	FALSE	FALSE	#N/A	1	1	0	0	0	0	0	0	1	1	Y	Y	H	+	H	H	H	H	Y	Y	0.31265
A6NDU8	CE051	12	247	FALSE	FALSE	FALSE	#N/A	1	1	0	0	0	1	0	0	0	0	Y	Y	H	I	H	Y	H	Q	L	Q	0.653521
A6NDU8	CE051	12	264	FALSE	FALSE	FALSE	#N/A	1	1	1	0	1	1	1	1	1	1	Y	Y	Y	F	Y	Y	Y	Y	Y	Y	0.141182
A6NF89	OR6C6	13	33	FALSE	FALSE	FALSE	#N/A	1	1	1	1	1	1	1	1	1	1	Y	Y	Y	Y	Y	Y	Y	Y	Y	Y	0
A6NF89	OR6C6	13	58	FALSE	FALSE	FALSE	#N/A	1	1	1	1	1	1	1	1	1	1	Y	Y	Y	Y	Y	Y	Y	Y	Y	Y	0
A6NF89	OR6C6	13	92	FALSE	FALSE	FALSE	#N/A	1	1	1	1	1	1	1	1	1	1	Y	Y	Y	Y	Y	Y	Y	Y	Y	Y	0
A6NF89	OR6C6	13	111	FALSE	FALSE	FALSE	#N/A	1	1	0	0	1	1	0	0	1	0	Y	Y	F	F	Y	Y	F	F	Y	F	0.30103
A6NF89	OR6C6	13	118	FALSE	FALSE	FALSE	#N/A	1	0	1	1	1	1	1	1	1	0	Y	C	Y	Y	Y	Y	Y	Y	Y	C	0.217322
A6NF89	OR6C6	13	121	FALSE	FALSE	FALSE	#N/A	1	1	1	1	1	1	1	1	1	1	Y	Y	Y	Y	Y	Y	Y	Y	Y	Y	0
A6NF89	OR6C6	13	130	FALSE	FALSE	FALSE	#N/A	1	1	1	1	1	1	1	1	1	1	Y	Y	Y	Y	Y	Y	Y	Y	Y	Y	0
A6NF89	OR6C6	13	140	FALSE	FALSE	FALSE	#N/A	1	1	0	0	0	0	0	0	0	0	Y	Y	T	T	T	I	I	N	T	T	0.530103
A6NF89	OR6C6	13	216	FALSE	FALSE	FALSE	#N/A	1	1	1	1	1	1	1	1	1	1	Y	Y	Y	Y	Y	Y	Y	Y	Y	Y	0
A6NF89	OR6C6	13	250	FALSE	FALSE	FALSE	#N/A	1	1	1	1	1	1	1	1	1	1	Y	Y	Y	Y	Y	Y	Y	Y	Y	Y	0
A6NF89	OR6C6	13	257	FALSE	FALSE	FALSE	#N/A	1	1	1	1	1	1	1	1	1	1	Y	Y	Y	Y	Y	Y	Y	Y	Y	Y	0
A6NF89	OR6C6	13	276	FALSE	FALSE	FALSE	#N/A	1	0	0	0	0	0	0	0	0	1	Y	N	N	N	N	N	N	S	N	Y	0.348225
A6NF89	OR6C6	13	288	FALSE	FALSE	FALSE	#N/A	1	1	1	1	1	1	1	1	1	1	Y	Y	Y	Y	Y	Y	Y	Y	Y	Y	0
A6NFE3	EFC10	4	13	TRUE	FALSE	FALSE	#N/A	1	1	1	1	1	1	0	1	1	1	Y	Y	Y	Y	Y	Y	L	Y	Y	Y	0.141182
A6NFE3	EFC10	4	25	FALSE	FALSE	FALSE	#N/A	1	1	0	0	1	1	1	1	0	0	Y	Y	Q	Q	Y	Y	Y	Y	N	G	0.472903
A6NFE3	EFC10	4	41	FALSE	FALSE	FALSE	#N/A	1	1	1	1	1	1	1	1	0	0	Y	Y	Y	Y	Y	Y	Y	Y	F	F	0.217322
A6NFE3	EFC10	4	88	FALSE	FALSE	FALSE	#N/A	1	1	1	1	1	1	1	1	0	0	Y	Y	Y	Y	Y	Y	Y	Y	F	L	0.277528
A6NFK2	GRCR2	9	27	FALSE	FALSE	FALSE	#N/A	1	1	1	1	1	1	1	1	1	0	Y	Y	Y	Y	Y	Y	Y	Y	Y	S	0.141182
A6NFK2	GRCR2	9	49	FALSE	FALSE	FALSE	#N/A	1	1	1	1	1	1	1	1	1	0	Y	Y	Y	Y	Y	Y	Y	Y	Y	S	0.141182
A6NFK2	GRCR2	9	65	FALSE	FALSE	FALSE	#N/A	1	1	1	1	1	1	1	1	1	0	Y	Y	Y	Y	Y	Y	Y	Y	Y	S	0.141182
A6NFK2	GRCR2	9	94	FALSE	FALSE	FALSE	#N/A	1	1	1	1	1	1	1	1	1	1	Y	Y	Y	Y	Y	Y	Y	Y	Y	Y	0
A6NFK2	GRCR2	9	106	FALSE	FALSE	FALSE	#N/A	1	1	1	1	1	1	1	1	1	0	Y	Y	Y	Y	Y	Y	Y	Y	Y	F	0.141182
A6NFK2	GRCR2	9	125	FALSE	FALSE	FALSE	#N/A	1	1	1	1	1	1	1	1	1	1	Y	Y	Y	Y	Y	Y	Y	Y	Y	Y	0
A6NFK2	GRCR2	9	164	TRUE	FALSE	FALSE	#N/A	1	1	0	0	0	0	1	1	0	0	Y	Y	D	D	C	C	Y	Y	D	A	0.555834
A6NFK2	GRCR2	9	186	FALSE	FALSE	FALSE	#N/A	1	1	0	0	1	1	0	1	1	0	Y	Y	H	H	Y	Y	L	Y	Y	Q	0.472903
A6NFK2	GRCR2	9	227	FALSE	FALSE	FALSE	#N/A	1	1	1	1	1	1	1	1	1	1	Y	Y	Y	Y	Y	Y	Y	Y	Y	Y	0
A6NFU0	F187A	18	43	FALSE	FALSE	FALSE	#N/A	1	1	1	1	1	1	1	1	1	0	Y	Y	Y	Y	Y	Y	Y	Y	Y	F	0.141182
A6NFU0	F187A	18	67	FALSE	FALSE	FALSE	#N/A	1	1	1	1	1	1	1	1	1	1	Y	Y	Y	Y	Y	Y	Y	Y	Y	Y	0
A6NFU0	F187A	18	123	FALSE	FALSE	FALSE	#N/A	1	1	1	1	1	1	1	1	1	1	Y	Y	Y	Y	Y	Y	Y	Y	Y	Y	0
A6NFU0	F187A	18	132	FALSE	FALSE	FALSE	#N/A	1	1	1	1	1	1	1	1	1	1	Y	Y	Y	Y	Y	Y	Y	Y	Y	Y	0
A6NFU0	F187A	18	134	FALSE	FALSE	FALSE	#N/A	1	1	1	1	1	1	1	1	1	1	Y	Y	Y	Y	Y	Y	Y	Y	Y	Y	0
A6NFU0	F187A	18	136	FALSE	FALSE	FALSE	#N/A	1	1	1	1	1	1	1	1	1	1	Y	Y	Y	Y	Y	Y	Y	Y	Y	Y	0
A6NFU0	F187A	18	162	FALSE	FALSE	FALSE	#N/A	1	1	1	1	1	1	1	0	0	0	Y	Y	Y	Y	Y	Y	Y	H	K	V	0.408431
A6NFU0	F187A	18	163	FALSE	FALSE	FALSE	#N/A	1	1	1	1	0	0	0	0	0	0	Y	Y	Y	Y	H	H	Q	R	H	R	0.555834
A6NFU0	F187A	18	194	FALSE	FALSE	FALSE	#N/A	1	1	1	1	1	1	1	1	1	1	Y	Y	Y	Y	Y	Y	Y	Y	Y	Y	0
A6NFU0	F187A	18	204	FALSE	FALSE	FALSE	#N/A	1	1	1	1	1	1	1	1	0	1	Y	Y	Y	Y	Y	Y	Y	Y	V	Y	0.141182
A6NFU0	F187A	18	259	FALSE	FALSE	FALSE	#N/A	1	1	1	1	1	1	1	1	0	0	Y	Y	Y	Y	Y	Y	Y	Y	F	+	0.15876
A6NFU0	F187A	18	308	FALSE	FALSE	FALSE	#N/A	1	1	1	1	1	1	1	1	1	1	Y	Y	Y	Y	Y	Y	Y	Y	Y	Y	0
A6NFU0	F187A	18	312	FALSE	FALSE	FALSE	#N/A	1	1	1	1	1	1	1	1	0	1	Y	Y	Y	Y	Y	Y	Y	Y	F	Y	0.141182
A6NFU0	F187A	18	343	FALSE	FALSE	FALSE	#N/A	1	1	1	1	1	1	1	1	1	1	Y	Y	Y	Y	Y	Y	Y	Y	Y	Y	0
A6NFU0	F187A	18	344	FALSE	FALSE	FALSE	#N/A	1	1	1	1	1	1	1	1	1	0	Y	Y	Y	Y	Y	Y	Y	Y	Y	R	0.141182
A6NFU0	F187A	18	365	FALSE	FALSE	FALSE	#N/A	1	1	1	1	1	1	1	1	0	0	Y	Y	Y	Y	Y	Y	Y	Y	H	+	0.15876
A6NFU0	F187A	18	385	FALSE	FALSE	FALSE	#N/A	1	1	1	1	1	1	1	1	1	0	Y	Y	Y	Y	Y	Y	Y	Y	Y	+	0
A6NFU0	F187A	18	403	FALSE	FALSE	FALSE	#N/A	1	1	0	0	0	0	1	1	0	0	Y	Y	Q	Q	+	H	Y	Y	+	+	0.491133
A6NFX1	MFS2B	15	47	FALSE	FALSE	FALSE	#N/A	1	1	1	1	1	1	1	1	1	1	Y	Y	Y	Y	Y	Y	Y	Y	Y	Y	0
A6NFX1	MFS2B	15	64	FALSE	FALSE	FALSE	#N/A	1	1	1	1	1	1	1	1	1	1	Y	Y	Y	Y	Y	Y	Y	Y	Y	Y	0
A6NFX1	MFS2B	15	128	FALSE	FALSE	FALSE	#N/A	1	1	1	1	1	1	1	1	1	1	Y	Y	Y	Y	Y	Y	Y	Y	Y	Y	0
A6NFX1	MFS2B	15	145	FALSE	FALSE	FALSE	#N/A	1	1	1	1	1	1	0	1	1	1	Y	Y	Y	Y	Y	Y	E	Y	Y	Y	0.141182
A6NFX1	MFS2B	15	149	FALSE	FALSE	FALSE	#N/A	1	1	1	1	1	1	0	1	1	1	Y	Y	Y	Y	Y	Y	N	Y	Y	Y	0.141182
A6NFX1	MFS2B	15	163	FALSE	FALSE	FALSE	#N/A	1	1	1	1	1	1	0	1	1	1	Y	Y	Y	Y	Y	Y	R	Y	Y	Y	0.141182
A6NFX1	MFS2B	15	183	FALSE	FALSE	FALSE	#N/A	1	1	1	1	1	1	0	1	1	1	Y	Y	Y	Y	Y	Y	P	Y	Y	Y	0.141182
A6NFX1	MFS2B	15	231	FALSE	FALSE	FALSE	#N/A	1	1	1	1	1	1	1	1	1	1	Y	Y	Y	Y	Y	Y	Y	Y	Y	Y	0
A6NFX1	MFS2B	15	242	FALSE	FALSE	FALSE	#N/A	1	1	1	1	1	1	1	1	0	1	Y	Y	Y	Y	Y	Y	Y	Y	F	Y	0.141182
A6NFX1	MFS2B	15	283	FALSE	FALSE	FALSE	#N/A	1	1	1	1	1	1	1	1	0	0	Y	Y	Y	Y	Y	Y	Y	Y	+	F	0.15876
A6NFX1	MFS2B	15	303	FALSE	FALSE	FALSE	#N/A	1	0	1	1	1	1	1	1	0	1	Y	+	Y	Y	Y	Y	Y	Y	+	Y	0
A6NFX1	MFS2B	15	372	FALSE	FALSE	FALSE	#N/A	1	1	0	1	1	1	1	1	0	1	Y	Y	+	Y	Y	Y	Y	Y	+	Y	0
A6NFX1	MFS2B	15	415	FALSE	FALSE	FALSE	#N/A	1	1	0	1	1	1	1	1	0	1	Y	Y	+	Y	Y	Y	Y	Y	+	Y	0
A6NFX1	MFS2B	15	418	FALSE	FALSE	FALSE	#N/A	1	1	0	1	1	1	1	1	0	1	Y	Y	+	Y	Y	Y	Y	Y	+	Y	0
A6NFX1	MFS2B	15	442	TRUE	FALSE	FALSE	#N/A	1	1	0	1	1	1	1	1	0	1	Y	Y	+	Y	Y	Y	Y	Y	+	Y	0
A6NFY7	SDHF1	3	15	FALSE	FALSE	FALSE	#N/A	1	1	1	1	1	1	1	1	1	1	Y	Y	Y	Y	Y	Y	Y	Y	Y	Y	0
A6NFY7	SDHF1	3	52	FALSE	FALSE	FALSE	#N/A	1	1	1	1	1	1	1	1	1	1	Y	Y	Y	Y	Y	Y	Y	Y	Y	Y	0
A6NFY7	SDHF1	3	54	FALSE	FALSE	FALSE	#N/A	1	1	1	1	1	1	1	0	1	1	Y	Y	Y	Y	Y	Y	Y	C	Y	Y	0.141182
A6NGH8	ANR61	15	33	FALSE	FALSE	FALSE	#N/A	1	1	0	1	0	1	1	1	1	1	Y	Y	+	Y	C	Y	Y	Y	Y	Y	0.15876
A6NGH8	ANR61	15	86	FALSE	FALSE	FALSE	#N/A	1	1	1	1	1	0	1	0	1	1	Y	Y	Y	Y	Y	H	Y	F	Y	Y	0.277528
A6NGH8	ANR61	15	178	FALSE	FALSE	FALSE	#N/A	1	1	0	1	1	0	1	1	1	1	Y	Y	H	Y	Y	C	Y	Y	Y	Y	0.277528
A6NGH8	ANR61	15	181	FALSE	FALSE	FALSE	#N/A	1	1	1	1	0	0	1	1	1	1	Y	Y	Y	Y	H	H	Y	Y	Y	Y	0.217322
A6NGH8	ANR61	15	223	FALSE	FALSE	FALSE	#N/A	1	1	0	0	0	0	0	0	0	0	Y	Y	F	C	W	C	C	C	C	C	0.472903
A6NGH8	ANR61	15	276	FALSE	FALSE	FALSE	#N/A	1	1	0	0	0	0	0	0	0	0	Y	Y	H	H	H	H	H	H	H	H	0.217322
A6NGH8	ANR61	15	316	FALSE	FALSE	FALSE	#N/A	1	1	1	1	0	1	1	1	0	0	Y	Y	Y	Y	H	Y	Y	Y	F	F	0.348225
A6NGH8	ANR61	15	318	FALSE	FALSE	FALSE	#N/A	1	1	1	1	1	1	1	1	0	0	Y	Y	Y	Y	Y	Y	Y	Y	F	F	0.217322
A6NGH8	ANR61	15	336	FALSE	FALSE	FALSE	#N/A	1	1	1	1	0	1	1	1	0	0	Y	Y	Y	Y	F	Y	Y	Y	S	N	0.408431
A6NGH8	ANR61	15	339	FALSE	FALSE	FALSE	#N/A	1	1	1	1	1	1	1	1	1	1	Y	Y	Y	Y	Y	Y	Y	Y	Y	Y	0
A6NGH8	ANR61	15	388	TRUE	FALSE	FALSE	#N/A	1	1	1	1	1	1	1	1	1	1	Y	Y	Y	Y	Y	Y	Y	Y	Y	Y	0
A6NGH8	ANR61	15	392	FALSE	FALSE	FALSE	#N/A	1	1	1	1	0	0	1	1	1	0	Y	Y	Y	Y	H	N	Y	Y	Y	Q	0.408431
A6NGH8	ANR61	15	409	FALSE	FALSE	FALSE	#N/A	1	1	1	1	1	1	1	1	1	1	Y	Y	Y	Y	Y	Y	Y	Y	Y	Y	0
A6NGH8	ANR61	15	412	FALSE	FALSE	FALSE	#N/A	1	1	1	1	0	0	1	1	0	1	Y	Y	Y	Y	H	H	Y	Y	C	Y	0.348225
A6NGH8	ANR61	15	416	FALSE	FALSE	FALSE	#N/A	1	1	1	1	0	0	1	1	0	0	Y	Y	Y	Y	H	H	Y	Y	Q	Q	0.412697
A6NGN9	IGLO5	10	42	FALSE	FALSE	FALSE	#N/A	1	1	1	1	1	1	1	1	1	1	Y	Y	Y	Y	Y	Y	Y	Y	Y	Y	0
A6NGN9	IGLO5	10	73	FALSE	FALSE	FALSE	#N/A	1	1	1	1	1	1	1	1	1	1	Y	Y	Y	Y	Y	Y	Y	Y	Y	Y	0
A6NGN9	IGLO5	10	110	FALSE	FALSE	FALSE	#N/A	1	1	1	1	1	1	1	1	1	1	Y	Y	Y	Y	Y	Y	Y	Y	Y	Y	0
A6NGN9	IGLO5	10	121	FALSE	FALSE	FALSE	#N/A	1	1	1	1	1	1	1	1	0	0	Y	Y	Y	Y	Y	Y	Y	Y	H	H	0.217322
A6NGN9	IGLO5	10	126	FALSE	FALSE	FALSE	#N/A	1	1	1	1	1	1	1	1	1	1	Y	Y	Y	Y	Y	Y	Y	Y	Y	Y	0
A6NGN9	IGLO5	10	193	FALSE	FALSE	FALSE	#N/A	1	1	1	1	1	1	1	1	1	1	Y	Y	Y	Y	Y	Y	Y	Y	Y	Y	0
A6NGN9	IGLO5	10	216	FALSE	FALSE	FALSE	#N/A	1	1	1	1	1	1	1	1	1	1	Y	Y	Y	Y	Y	Y	Y	Y	Y	Y	0
A6NGN9	IGLO5	10	251	FALSE	FALSE	FALSE	#N/A	1	1	1	1	1	1	1	1	0	0	Y	Y	Y	Y	Y	Y	Y	Y	F	F	0.217322
A6NGN9	IGLO5	10	286	FALSE	FALSE	FALSE	#N/A	1	1	1	1	1	1	1	1	1	1	Y	Y	Y	Y	Y	Y	Y	Y	Y	Y	0
A6NGN9	IGLO5	10	289	TRUE	FALSE	FALSE	#N/A	1	1	1	1	1	1	1	1	1	1	Y	Y	Y	Y	Y	Y	Y	Y	Y	Y	0
A6NH21	SERC4	18	64	FALSE	FALSE	FALSE	#N/A	1	0	0	1	1	1	1	0	0	1	Y	+	+	Y	Y	Y	Y	+	+	Y	0
A6NH21	SERC4	18	120	FALSE	FALSE	FALSE	#N/A	1	0	1	1	1	1	1	0	0	1	Y	+	Y	Y	Y	Y	Y	+	+	Y	0
A6NH21	SERC4	18	183	FALSE	FALSE	FALSE	#N/A	1	0	0	1	1	1	1	0	0	1	Y	+	-	Y	Y	Y	Y	+	+	Y	0
A6NH21	SERC4	18	233	FALSE	FALSE	FALSE	#N/A	1	0	0	1	1	1	1	0	0	1	Y	+	+	Y	Y	Y	Y	+	+	Y	0
A6NH21	SERC4	18	246	FALSE	FALSE	FALSE	#N/A	1	0	0	0	0	0	0	0	0	0	Y	+	L	H	H	H	H	+	+	H	0.409223
A6NH21	SERC4	18	247	FALSE	FALSE	FALSE	#N/A	1	0	0	1	1	1	1	0	0	1	Y	+	H	Y	Y	Y	Y	+	+	Y	0.210758
A6NH21	SERC4	18	297	FALSE	FALSE	FALSE	#N/A	1	1	0	1	1	1	1	1	1	1	Y	Y	+	Y	Y	Y	Y	Y	Y	Y	0
A6NH21	SERC4	18	300	FALSE	FALSE	FALSE	#N/A	1	1	0	1	1	1	1	1	1	1	Y	Y	+	Y	Y	Y	Y	Y	Y	Y	0
A6NH21	SERC4	18	349	FALSE	FALSE	FALSE	#N/A	1	1	0	1	1	1	1	1	1	1	Y	Y	-	Y	Y	Y	Y	Y	Y	Y	0
A6NH21	SERC4	18	361	FALSE	FALSE	FALSE	#N/A	1	1	0	1	0	1	1	1	1	1	Y	Y	+	Y	+	Y	Y	Y	Y	Y	0
A6NH21	SERC4	18	375	FALSE	FALSE	FALSE	#N/A	1	1	0	1	0	1	1	1	1	1	Y	Y	+	Y	S	Y	Y	Y	Y	Y	0.15876
A6NH21	SERC4	18	377	FALSE	FALSE	FALSE	#N/A	1	1	0	1	0	1	1	1	1	1	Y	Y	+	Y	E	Y	Y	Y	Y	Y	0.15876
A6NH21	SERC4	18	423	FALSE	FALSE	FALSE	#N/A	1	1	0	1	1	1	1	1	1	1	Y	Y	+	Y	Y	Y	Y	Y	Y	Y	0
A6NH21	SERC4	18	425	FALSE	FALSE	FALSE	#N/A	1	1	0	1	1	1	1	1	1	1	Y	Y	+	Y	Y	Y	Y	Y	Y	Y	0
A6NH21	SERC4	18	438	FALSE	FALSE	FALSE	#N/A	1	1	0	1	1	1	1	1	1	1	Y	Y	+	Y	Y	Y	Y	Y	Y	Y	0
A6NH21	SERC4	18	449	FALSE	FALSE	FALSE	#N/A	1	1	0	1	1	1	1	1	1	1	Y	Y	+	Y	Y	Y	Y	Y	Y	Y	0
A6NH21	SERC4	18	480	FALSE	FALSE	FALSE	#N/A	1	1	0	1	1	1	1	1	1	1	Y	Y	+	Y	Y	Y	Y	Y	Y	Y	0
A6NH21	SERC4	18	515	TRUE	FALSE	FALSE	#N/A	1	1	0	0	0	0	0	0	0	0	Y	Y	+	+	+	H	+	W	+	+	0.75
A6NHA9	O4C46	13	33	FALSE	FALSE	FALSE	#N/A	1	1	1	1	1	1	1	1	1	1	Y	Y	Y	Y	Y	Y	Y	Y	Y	Y	0
A6NHA9	O4C46	13	40	FALSE	FALSE	FALSE	#N/A	1	0	0	0	0	0	0	0	0	0	Y	N	N	N	N	N	N	N	N	N	0.141182
A6NHA9	O4C46	13	58	FALSE	FALSE	FALSE	#N/A	1	1	1	1	1	1	1	1	1	1	Y	Y	Y	Y	Y	Y	Y	Y	Y	Y	0
A6NHA9	O4C46	13	63	FALSE	FALSE	FALSE	#N/A	1	0	1	0	0	0	0	1	0	1	Y	F	Y	S	S	H	F	Y	F	Y	0.555834
A6NHA9	O4C46	13	71	FALSE	FALSE	FALSE	#N/A	1	0	1	0	1	0	0	1	1	1	Y	S	Y	F	Y	C	C	Y	Y	Y	0.472903
A6NHA9	O4C46	13	85	FALSE	FALSE	FALSE	#N/A	1	0	0	0	0	1	0	0	0	0	Y	T	C	S	F	Y	A	A	F	S	0.759176
A6NHA9	O4C46	13	118	FALSE	FALSE	FALSE	#N/A	1	1	1	1	1	1	1	1	1	1	Y	Y	Y	Y	Y	Y	Y	Y	Y	Y	0
A6NHA9	O4C46	13	121	FALSE	FALSE	FALSE	#N/A	1	1	1	1	1	1	1	1	1	1	Y	Y	Y	Y	Y	Y	Y	Y	Y	Y	0
A6NHA9	O4C46	13	130	FALSE	FALSE	FALSE	#N/A	1	1	1	1	1	1	1	1	1	1	Y	Y	Y	Y	Y	Y	Y	Y	Y	Y	0
A6NHA9	O4C46	13	216	FALSE	FALSE	FALSE	#N/A	1	1	1	1	1	1	0	1	1	1	Y	Y	Y	Y	Y	Y	F	Y	Y	Y	0.141182
A6NHA9	O4C46	13	256	FALSE	FALSE	FALSE	#N/A	1	1	1	1	1	1	0	1	1	1	Y	Y	Y	Y	Y	Y	+	Y	Y	Y	0
A6NHA9	O4C46	13	273	FALSE	FALSE	FALSE	#N/A	1	1	1	0	1	1	0	1	1	1	Y	Y	Y	D	Y	Y	+	Y	Y	Y	0.15876
A6NHA9	O4C46	13	285	FALSE	FALSE	FALSE	#N/A	1	1	1	1	1	1	0	1	1	1	Y	Y	Y	Y	Y	Y	+	Y	Y	Y	0
A6NHX0	GATL2	7	25	FALSE	FALSE	FALSE	#N/A	1	0	1	1	0	0	0	0	0	0	Y	M	Y	Y	L	H	+	H	H	+	0.603759
A6NHX0	GATL2	7	51	FALSE	FALSE	FALSE	#N/A	1	1	1	1	1	1	1	1	1	0	Y	Y	Y	Y	Y	Y	Y	Y	Y	+	0
A6NHX0	GATL2	7	120	FALSE	FALSE	FALSE	#N/A	1	1	1	1	1	1	1	1	1	0	Y	Y	Y	Y	Y	Y	Y	Y	Y	+	0
A6NHX0	GATL2	7	209	FALSE	FALSE	FALSE	#N/A	1	1	1	1	1	1	1	1	1	1	Y	Y	Y	Y	Y	Y	Y	Y	Y	Y	0
A6NHX0	GATL2	7	237	FALSE	FALSE	FALSE	#N/A	1	1	1	1	1	1	1	1	1	1	Y	Y	Y	Y	Y	Y	Y	Y	Y	Y	0
A6NHX0	GATL2	7	297	FALSE	FALSE	FALSE	#N/A	1	1	1	1	1	1	1	1	1	1	Y	Y	Y	Y	Y	Y	Y	Y	Y	Y	0
A6NHX0	GATL2	7	298	FALSE	FALSE	FALSE	#N/A	1	1	1	1	1	1	1	1	1	1	Y	Y	Y	Y	Y	Y	Y	Y	Y	Y	0
A6NIH7	U119B	9	83	FALSE	FALSE	FALSE	#N/A	1	1	1	1	1	1	1	1	0	0	Y	Y	Y	Y	Y	Y	Y	Y	+	+	0
A6NIH7	U119B	9	92	FALSE	FALSE	FALSE	#N/A	1	1	1	1	1	1	1	1	0	0	Y	Y	Y	Y	Y	Y	Y	Y	+	+	0
A6NIH7	U119B	9	142	FALSE	FALSE	FALSE	#N/A	1	1	1	1	1	1	1	1	0	0	Y	Y	Y	Y	Y	Y	Y	Y	+	+	0
A6NIH7	U119B	9	177	FALSE	FALSE	FALSE	#N/A	1	1	1	1	1	1	1	1	1	1	Y	Y	Y	Y	Y	Y	Y	Y	Y	Y	0
A6NIH7	U119B	9	205	FALSE	FALSE	FALSE	#N/A	1	1	1	1	1	1	1	1	1	1	Y	Y	Y	Y	Y	Y	Y	Y	Y	Y	0
A6NIH7	U119B	9	223	FALSE	FALSE	FALSE	#N/A	1	1	1	1	1	1	1	1	1	1	Y	Y	Y	Y	Y	Y	Y	Y	Y	Y	0
A6NIH7	U119B	9	231	FALSE	FALSE	FALSE	#N/A	1	1	1	1	1	1	1	1	1	1	Y	Y	Y	Y	Y	Y	Y	Y	Y	Y	0
A6NIH7	U119B	9	245	TRUE	FALSE	FALSE	#N/A	1	1	1	1	1	1	1	1	1	1	Y	Y	Y	Y	Y	Y	Y	Y	Y	Y	0
A6NIH7	U119B	9	247	FALSE	FALSE	FALSE	#N/A	1	1	1	1	1	1	1	1	1	1	Y	Y	Y	Y	Y	Y	Y	Y	Y	Y	0
A6NJV1	CB070	12	17	TRUE	FALSE	FALSE	#N/A	1	0	0	0	1	1	1	1	1	0	Y	G	F	F	Y	Y	Y	Y	Y	H	0.472903
A6NJV1	CB070	12	26	FALSE	FALSE	FALSE	#N/A	1	1	1	1	1	1	1	1	1	1	Y	Y	Y	Y	Y	Y	Y	Y	Y	Y	0
A6NJV1	CB070	12	41	FALSE	FALSE	FALSE	#N/A	1	1	1	1	1	1	1	1	1	1	Y	Y	Y	Y	Y	Y	Y	Y	Y	Y	0
A6NJV1	CB070	12	48	FALSE	FALSE	FALSE	#N/A	1	1	1	1	1	1	1	1	1	1	Y	Y	Y	Y	Y	Y	Y	Y	Y	Y	0
A6NJV1	CB070	12	98	FALSE	FALSE	FALSE	#N/A	1	1	1	1	1	1	1	1	1	1	Y	Y	Y	Y	Y	Y	Y	Y	Y	Y	0
A6NJV1	CB070	12	115	FALSE	FALSE	FALSE	#N/A	1	1	1	1	1	1	1	1	1	1	Y	Y	Y	Y	Y	Y	Y	Y	Y	Y	0
A6NJV1	CB070	12	124	FALSE	FALSE	FALSE	#N/A	1	1	1	1	0	1	1	1	1	1	Y	Y	Y	Y	H	Y	Y	Y	Y	Y	0.141182
A6NJV1	CB070	12	125	FALSE	FALSE	FALSE	#N/A	1	1	1	1	1	1	1	1	1	1	Y	Y	Y	Y	Y	Y	Y	Y	Y	Y	0
A6NJV1	CB070	12	137	FALSE	FALSE	FALSE	#N/A	1	1	1	1	1	1	1	1	1	1	Y	Y	Y	Y	Y	Y	Y	Y	Y	Y	0
A6NJV1	CB070	12	148	FALSE	FALSE	FALSE	#N/A	1	1	1	1	1	1	1	1	1	1	Y	Y	Y	Y	Y	Y	Y	Y	Y	Y	0
A6NJV1	CB070	12	176	FALSE	FALSE	FALSE	#N/A	1	1	1	1	1	1	1	1	0	1	Y	Y	Y	Y	Y	Y	Y	Y	C	Y	0.141182
A6NJV1	CB070	12	196	FALSE	FALSE	FALSE	#N/A	1	1	1	1	1	1	1	1	1	0	Y	Y	Y	Y	Y	Y	Y	Y	Y	F	0.141182
A6NK06	IRG1	12	56	FALSE	FALSE	FALSE	#N/A	1	1	1	1	1	1	1	1	1	0	Y	Y	Y	Y	Y	Y	Y	Y	Y	F	0.141182
A6NK06	IRG1	12	60	FALSE	FALSE	FALSE	#N/A	1	1	1	1	1	1	1	1	0	0	Y	Y	Y	Y	Y	Y	Y	Y	F	F	0.217322
A6NK06	IRG1	12	80	FALSE	FALSE	FALSE	#N/A	1	1	1	1	1	1	1	1	1	1	Y	Y	Y	Y	Y	Y	Y	Y	Y	Y	0
A6NK06	IRG1	12	246	FALSE	FALSE	FALSE	#N/A	1	1	1	1	1	1	1	1	1	1	Y	Y	Y	Y	Y	Y	Y	Y	Y	Y	0
A6NK06	IRG1	12	249	FALSE	FALSE	FALSE	#N/A	1	1	1	1	1	1	1	1	1	1	Y	Y	Y	Y	Y	Y	Y	Y	Y	Y	0
A6NK06	IRG1	12	260	FALSE	FALSE	FALSE	#N/A	1	1	0	0	0	0	0	0	1	1	Y	Y	H	H	H	H	H	H	Y	Y	0.292285
A6NK06	IRG1	12	305	FALSE	FALSE	FALSE	#N/A	1	1	0	0	0	0	0	0	0	0	Y	Y	H	H	R	H	H	H	R	Q	0.530103
A6NK06	IRG1	12	318	FALSE	FALSE	FALSE	#N/A	1	1	1	1	1	1	1	1	1	1	Y	Y	Y	Y	Y	Y	Y	Y	Y	Y	0
A6NK06	IRG1	12	336	FALSE	FALSE	FALSE	#N/A	1	1	1	1	1	1	1	1	0	0	Y	Y	Y	Y	Y	Y	Y	Y	F	F	0.217322
A6NK06	IRG1	12	373	FALSE	FALSE	FALSE	#N/A	1	1	0	0	0	0	0	0	1	0	Y	Y	H	H	H	H	H	H	Y	H	0.265295
A6NK06	IRG1	12	385	FALSE	FALSE	FALSE	#N/A	1	1	1	1	1	1	1	1	1	1	Y	Y	Y	Y	Y	Y	Y	Y	Y	Y	0
A6NK06	IRG1	12	406	FALSE	FALSE	FALSE	#N/A	1	1	1	1	1	1	1	1	1	1	Y	Y	Y	Y	Y	Y	Y	Y	Y	Y	0
A6NKF9	GPHRC	14	36	FALSE	FALSE	FALSE	#N/A	1	1	1	1	1	1	1	1	1	1	Y	Y	Y	Y	Y	Y	Y	Y	Y	Y	0
A6NKF9	GPHRC	14	38	FALSE	FALSE	FALSE	#N/A	1	1	1	1	1	1	1	1	1	1	Y	Y	Y	Y	Y	Y	Y	Y	Y	Y	0
A6NKF9	GPHRC	14	41	FALSE	FALSE	FALSE	#N/A	1	1	1	1	1	1	1	1	1	1	Y	Y	Y	Y	Y	Y	Y	Y	Y	Y	0
A6NKF9	GPHRC	14	134	FALSE	FALSE	FALSE	#N/A	1	1	1	1	1	1	1	1	1	1	Y	Y	Y	Y	Y	Y	Y	Y	Y	Y	0
A6NKF9	GPHRC	14	142	FALSE	FALSE	FALSE	#N/A	1	1	1	1	1	1	1	1	1	1	Y	Y	Y	Y	Y	Y	Y	Y	Y	Y	0
A6NKF9	GPHRC	14	150	FALSE	FALSE	FALSE	#N/A	1	1	1	1	1	1	1	1	1	1	Y	Y	Y	Y	Y	Y	Y	Y	Y	Y	0
A6NKF9	GPHRC	14	156	FALSE	FALSE	FALSE	#N/A	1	1	1	1	1	1	1	1	1	1	Y	Y	Y	Y	Y	Y	Y	Y	Y	Y	0
A6NKF9	GPHRC	14	161	FALSE	FALSE	FALSE	#N/A	1	1	1	1	1	1	1	1	1	1	Y	Y	Y	Y	Y	Y	Y	Y	Y	Y	0
A6NKF9	GPHRC	14	194	FALSE	FALSE	FALSE	#N/A	1	1	1	1	1	1	1	1	1	1	Y	Y	Y	Y	Y	Y	Y	Y	Y	Y	0
A6NKF9	GPHRC	14	233	FALSE	FALSE	FALSE	#N/A	1	1	1	1	1	1	1	1	1	1	Y	Y	Y	Y	Y	Y	Y	Y	Y	Y	0
A6NKF9	GPHRC	14	255	FALSE	FALSE	FALSE	#N/A	1	1	1	1	1	1	1	1	1	1	Y	Y	Y	Y	Y	Y	Y	Y	Y	Y	0
A6NKF9	GPHRC	14	271	FALSE	FALSE	FALSE	#N/A	1	1	1	1	1	1	1	1	1	1	Y	Y	Y	Y	Y	Y	Y	Y	Y	Y	0
A6NKF9	GPHRC	14	287	FALSE	FALSE	FALSE	#N/A	1	1	1	1	1	1	1	1	1	1	Y	Y	Y	Y	Y	Y	Y	Y	Y	Y	0
A6NKF9	GPHRC	14	307	FALSE	FALSE	FALSE	#N/A	1	1	1	1	1	1	1	1	1	1	Y	Y	Y	Y	Y	Y	Y	Y	Y	Y	0
A6NL82	F183A	5	24	TRUE	FALSE	FALSE	#N/A	1	1	0	0	1	1	1	1	0	0	Y	Y	F	F	Y	Y	Y	Y	I	T	0.472903
A6NL82	F183A	5	34	TRUE	FALSE	FALSE	#N/A	1	1	1	1	1	1	1	0	1	0	Y	Y	Y	Y	Y	Y	Y	S	Y	H	0.277528
A6NL82	F183A	5	37	FALSE	FALSE	FALSE	#N/A	1	1	1	1	1	1	1	1	1	1	Y	Y	Y	Y	Y	Y	Y	Y	Y	Y	0
A6NL82	F183A	5	82	FALSE	FALSE	FALSE	#N/A	1	1	1	1	1	1	1	1	1	1	Y	Y	Y	Y	Y	Y	Y	Y	Y	Y	0
A6NL82	F183A	5	121	FALSE	FALSE	FALSE	#N/A	1	1	1	1	1	1	1	1	0	0	Y	Y	Y	Y	Y	Y	Y	Y	+	+	0
A6NLC5	CC070	7	68	FALSE	FALSE	FALSE	#N/A	1	1	1	1	1	1	1	1	1	1	Y	Y	Y	Y	Y	Y	Y	Y	Y	Y	0
A6NLC5	CC070	7	70	FALSE	FALSE	FALSE	#N/A	1	1	1	1	1	1	1	1	1	1	Y	Y	Y	Y	Y	Y	Y	Y	Y	Y	0
A6NLC5	CC070	7	123	FALSE	FALSE	FALSE	#N/A	1	1	1	1	1	1	1	1	1	1	Y	Y	Y	Y	Y	Y	Y	Y	Y	Y	0
A6NLC5	CC070	7	134	FALSE	FALSE	FALSE	#N/A	1	1	1	1	1	1	1	1	1	1	Y	Y	Y	Y	Y	Y	Y	Y	Y	Y	0
A6NLC5	CC070	7	145	FALSE	FALSE	FALSE	#N/A	1	1	1	1	1	1	1	1	1	1	Y	Y	Y	Y	Y	Y	Y	Y	Y	Y	0
A6NLC5	CC070	7	199	TRUE	FALSE	FALSE	#N/A	1	1	1	1	0	1	1	1	1	1	Y	Y	Y	Y	+	Y	Y	Y	Y	Y	0
A6NLC5	CC070	7	219	FALSE	FALSE	FALSE	#N/A	1	1	1	1	0	1	1	1	1	0	Y	Y	Y	Y	+	Y	Y	Y	Y	D	0.15876
A6NLX3	SPDE4	8	134	FALSE	FALSE	FALSE	#N/A	1	1	1	0	1	1	1	1	1	1	Y	Y	Y	+	Y	Y	Y	Y	Y	Y	0
A6NLX3	SPDE4	8	142	FALSE	FALSE	FALSE	#N/A	1	1	1	0	1	1	0	1	1	0	Y	Y	Y	+	Y	Y	F	Y	Y	F	0.24108
A6NLX3	SPDE4	8	153	FALSE	FALSE	FALSE	#N/A	1	1	1	0	1	1	1	1	1	1	Y	Y	Y	+	Y	Y	Y	Y	Y	Y	0
A6NLX3	SPDE4	8	163	FALSE	FALSE	FALSE	#N/A	1	1	1	1	1	1	1	1	1	0	Y	Y	Y	Y	Y	Y	Y	Y	Y	A	0.141182
A6NLX3	SPDE4	8	184	FALSE	FALSE	FALSE	#N/A	1	1	1	1	1	0	1	1	0	0	Y	Y	Y	Y	Y	L	Y	Y	L	F	0.348225
A6NLX3	SPDE4	8	199	FALSE	FALSE	FALSE	#N/A	1	0	0	0	0	0	0	0	0	0	Y	F	F	F	F	V	L	L	A	L	0.61604
A6NLX3	SPDE4	8	222	FALSE	FALSE	FALSE	#N/A	1	1	1	0	0	0	0	0	0	0	Y	Y	Y	-	F	Q	F	F	Q	L	0.596563
A6NMK8	F196B	6	79	FALSE	FALSE	FALSE	#N/A	1	1	1	1	1	1	1	1	1	1	Y	Y	Y	Y	Y	Y	Y	Y	Y	Y	0
A6NMK8	F196B	6	150	FALSE	FALSE	FALSE	#N/A	1	1	0	0	1	1	1	1	1	1	Y	Y	F	F	Y	Y	Y	Y	Y	Y	0.217322
A6NMK8	F196B	6	209	FALSE	FALSE	FALSE	#N/A	1	1	0	0	1	1	1	1	0	0	Y	Y	C	C	Y	Y	Y	Y	C	P	0.389973
A6NMK8	F196B	6	453	TRUE	FALSE	FALSE	#N/A	1	1	1	1	1	1	1	1	1	1	Y	Y	Y	Y	Y	Y	Y	Y	Y	Y	0
A6NMK8	F196B	6	473	FALSE	FALSE	FALSE	#N/A	1	1	1	1	1	1	1	1	1	1	Y	Y	Y	Y	Y	Y	Y	Y	Y	Y	0
A6NMK8	F196B	6	477	FALSE	FALSE	FALSE	#N/A	1	1	1	1	1	1	1	1	1	1	Y	Y	Y	Y	Y	Y	Y	Y	Y	Y	0
A6NMU1	O52A4	17	39	FALSE	FALSE	FALSE	#N/A	1	1	1	1	1	0	1	1	1	0	Y	Y	Y	Y	Y	D	Y	Y	Y	F	0.277528
A6NMU1	O52A4	17	64	FALSE	FALSE	FALSE	#N/A	1	1	1	1	1	1	1	1	1	1	Y	Y	Y	Y	Y	Y	Y	Y	Y	Y	0
A6NMU1	O52A4	17	97	FALSE	FALSE	FALSE	#N/A	1	1	1	1	1	0	1	1	1	0	Y	Y	Y	Y	Y	S	Y	Y	Y	Q	0.277528
A6NMU1	O52A4	17	132	FALSE	FALSE	FALSE	#N/A	1	1	1	0	1	0	1	0	0	0	Y	Y	Y	D	Y	N	Y	D	D	H	0.507379
A6NMU1	O52A4	17	147	FALSE	FALSE	FALSE	#N/A	1	0	0	0	0	0	0	0	0	0	Y	Q	Q	Q	Q	H	Q	Q	Q	G	0.408431
A6NMU1	O52A4	17	174	FALSE	FALSE	FALSE	#N/A	1	1	1	1	1	1	1	0	1	0	Y	Y	Y	Y	Y	Y	Y	F	Y	F	0.217322
A6NMU1	O52A4	17	180	FALSE	FALSE	FALSE	#N/A	1	0	0	0	0	0	0	0	0	0	Y	S	S	S	S	S	S	S	S	P	0.277528
A6NMU1	O52A4	17	183	FALSE	FALSE	FALSE	#N/A	1	1	1	1	1	1	1	1	1	1	Y	Y	Y	Y	Y	Y	Y	Y	Y	Y	0
A6NMU1	O52A4	17	198	FALSE	FALSE	FALSE	#N/A	1	0	0	0	0	0	0	0	0	0	Y	Q	H	R	R	R	R	R	R	R	0.408431
A6NMU1	O52A4	17	203	FALSE	FALSE	FALSE	#N/A	1	1	1	1	1	0	1	0	1	1	Y	Y	Y	Y	Y	I	Y	C	Y	Y	0.277528
A6NMU1	O52A4	17	223	FALSE	FALSE	FALSE	#N/A	1	1	1	1	1	1	1	1	1	1	Y	Y	Y	Y	Y	Y	Y	Y	Y	Y	0
A6NMU1	O52A4	17	251	FALSE	FALSE	FALSE	#N/A	1	0	0	0	0	0	0	0	0	0	Y	C	C	C	C	C	C	C	F	I	0.408431
A6NMU1	O52A4	17	257	FALSE	FALSE	FALSE	#N/A	1	1	1	1	1	1	1	1	1	1	Y	Y	Y	Y	Y	Y	Y	Y	Y	Y	0
A6NMU1	O52A4	17	266	FALSE	FALSE	FALSE	#N/A	1	0	0	0	0	0	0	0	0	0	Y	T	T	T	A	T	T	T	T	G	0.408431
A6NMU1	O52A4	17	273	FALSE	FALSE	FALSE	#N/A	1	0	0	0	0	0	0	0	0	0	Y	I	V	I	I	I	I	I	I	L	0.408431
A6NMU1	O52A4	17	279	FALSE	FALSE	FALSE	#N/A	1	0	0	0	0	0	0	0	0	0	Y	I	I	I	I	I	I	I	I	I	0.141182
A6NMU1	O52A4	17	296	FALSE	FALSE	FALSE	#N/A	1	0	0	0	0	0	0	0	0	0	Y	V	V	V	V	V	V	V	V	I	0.277528
A6NNA5	DRGX	4	3	FALSE	FALSE	FALSE	#N/A	1	1	1	1	1	1	1	1	1	1	Y	Y	Y	Y	Y	Y	Y	Y	Y	Y	0
A6NNA5	DRGX	4	57	FALSE	FALSE	FALSE	#N/A	1	1	1	1	1	1	1	1	1	1	Y	Y	Y	Y	Y	Y	Y	Y	Y	Y	0
A6NNA5	DRGX	4	164	FALSE	FALSE	FALSE	#N/A	1	1	1	1	1	1	1	1	1	1	Y	Y	Y	Y	Y	Y	Y	Y	Y	Y	0
A6NNA5	DRGX	4	196	FALSE	FALSE	FALSE	#N/A	1	1	0	1	1	1	1	1	1	0	Y	Y	A	Y	Y	Y	Y	Y	Y	F	0.277528
A6NNB3	IFM5	5	5	FALSE	FALSE	FALSE	#N/A	1	1	1	1	1	1	1	0	1	1	Y	Y	Y	Y	Y	Y	Y	+	Y	Y	0
A6NNB3	IFM5	5	46	FALSE	FALSE	FALSE	#N/A	1	1	1	1	1	1	1	0	1	1	Y	Y	Y	Y	Y	Y	Y	F	Y	Y	0.141182
A6NNB3	IFM5	5	59	FALSE	FALSE	FALSE	#N/A	1	1	0	0	1	1	1	1	1	1	Y	Y	H	H	Y	Y	Y	Y	Y	Y	0.217322
A6NNB3	IFM5	5	85	FALSE	FALSE	FALSE	#N/A	1	1	1	1	1	1	1	1	1	1	Y	Y	Y	Y	Y	Y	Y	Y	Y	Y	0
A6NNB3	IFM5	5	131	FALSE	FALSE	FALSE	#N/A	1	1	1	1	0	1	1	1	1	1	Y	Y	Y	Y	+	Y	Y	Y	Y	Y	0
A6NNN8	S38A8	12	78	FALSE	FALSE	FALSE	#N/A	1	1	1	1	1	1	1	1	1	1	Y	Y	Y	Y	Y	Y	Y	Y	Y	Y	0
A6NNN8	S38A8	12	88	FALSE	FALSE	FALSE	#N/A	1	1	1	1	1	1	1	1	1	1	Y	Y	Y	Y	Y	Y	Y	Y	Y	Y	0
A6NNN8	S38A8	12	146	FALSE	FALSE	FALSE	#N/A	1	1	1	1	1	0	1	1	1	1	Y	Y	Y	Y	Y	+	Y	Y	Y	Y	0
A6NNN8	S38A8	12	175	FALSE	FALSE	FALSE	#N/A	1	1	1	1	1	0	1	1	1	1	Y	Y	Y	Y	Y	+	Y	Y	Y	Y	0
A6NNN8	S38A8	12	186	FALSE	FALSE	FALSE	#N/A	1	1	1	1	1	0	1	1	0	1	Y	Y	Y	Y	Y	+	Y	Y	S	Y	0.15876
A6NNN8	S38A8	12	195	FALSE	FALSE	FALSE	#N/A	1	1	1	1	1	0	1	1	0	1	Y	Y	Y	Y	Y	+	Y	Y	S	Y	0.15876
A6NNN8	S38A8	12	196	FALSE	FALSE	FALSE	#N/A	1	1	1	1	1	0	1	1	0	0	Y	Y	Y	Y	Y	+	Y	Y	V	H	0.311183
A6NNN8	S38A8	12	239	FALSE	FALSE	FALSE	#N/A	1	1	1	1	1	0	1	1	1	1	Y	Y	Y	Y	Y	+	Y	Y	Y	Y	0
A6NNN8	S38A8	12	265	FALSE	FALSE	FALSE	#N/A	1	1	1	1	1	0	1	1	1	1	Y	Y	Y	Y	Y	+	Y	Y	Y	Y	0
A6NNN8	S38A8	12	271	FALSE	FALSE	FALSE	#N/A	1	1	1	1	1	0	1	1	1	1	Y	Y	Y	Y	Y	+	Y	Y	Y	Y	0
A6NNN8	S38A8	12	288	FALSE	FALSE	FALSE	#N/A	1	1	1	1	1	0	1	1	1	1	Y	Y	Y	Y	Y	+	Y	Y	Y	Y	0
A6NNN8	S38A8	12	310	FALSE	FALSE	FALSE	#N/A	1	1	1	1	1	0	1	1	1	1	Y	Y	Y	Y	Y	+	Y	Y	Y	Y	0
A6QL63	BTBDB	30	22	FALSE	FALSE	FALSE	#N/A	1	0	1	1	1	0	0	0	1	0	Y	+	Y	Y	Y	+	+	+	Y	+	0
A6QL63	BTBDB	30	47	FALSE	FALSE	FALSE	#N/A	1	0	1	0	1	0	0	0	1	0	Y	+	Y	H	Y	+	+	+	Y	+	0.310918
A6QL63	BTBDB	30	160	FALSE	FALSE	FALSE	#N/A	1	0	1	0	1	0	0	0	0	0	Y	+	Y	F	Y	+	F	+	H	+	0.564475
A6QL63	BTBDB	30	189	FALSE	FALSE	FALSE	#N/A	1	0	1	1	1	0	1	0	1	0	Y	+	Y	Y	Y	+	Y	+	Y	+	0
A6QL63	BTBDB	30	217	FALSE	FALSE	FALSE	#N/A	1	0	1	0	1	0	0	0	1	0	Y	F	Y	F	Y	+	F	+	Y	+	0.350945
A6QL63	BTBDB	30	236	FALSE	FALSE	FALSE	#N/A	1	0	1	0	1	0	0	0	1	0	Y	S	Y	S	Y	+	S	+	Y	+	0.350945
A6QL63	BTBDB	30	249	FALSE	FALSE	FALSE	#N/A	1	0	1	0	1	0	0	0	1	0	Y	R	Y	R	Y	+	R	+	Y	+	0.350945
A6QL63	BTBDB	30	368	FALSE	FALSE	FALSE	#N/A	1	1	1	1	1	0	1	0	1	0	Y	Y	Y	Y	Y	+	Y	+	Y	+	0
A6QL63	BTBDB	30	461	FALSE	FALSE	FALSE	#N/A	1	0	1	0	1	1	0	1	1	0	Y	T	Y	T	Y	Y	T	Y	Y	+	0.28969
A6QL63	BTBDB	30	468	FALSE	FALSE	FALSE	#N/A	1	0	1	0	1	1	0	1	1	0	Y	H	Y	H	Y	Y	H	Y	Y	A	0.389973
A6QL63	BTBDB	30	472	FALSE	FALSE	FALSE	#N/A	1	1	1	1	1	1	1	1	1	0	Y	Y	Y	Y	Y	Y	Y	Y	Y	H	0.141182
A6QL63	BTBDB	30	610	FALSE	FALSE	FALSE	#N/A	1	1	1	1	1	1	1	1	1	1	Y	Y	Y	Y	Y	Y	Y	Y	Y	Y	0
A6QL63	BTBDB	30	641	FALSE	FALSE	FALSE	#N/A	1	0	1	0	1	1	0	1	1	1	Y	H	Y	H	Y	Y	H	Y	Y	Y	0.265295
A6QL63	BTBDB	30	687	FALSE	FALSE	FALSE	#N/A	1	1	1	1	1	1	1	1	1	1	Y	Y	Y	Y	Y	Y	Y	Y	Y	Y	0
A6QL63	BTBDB	30	720	FALSE	FALSE	FALSE	#N/A	1	0	1	0	1	1	0	1	1	0	Y	E	Y	E	Y	Y	E	Y	Y	E	0.292285
A6QL63	BTBDB	30	800	FALSE	FALSE	FALSE	#N/A	1	1	1	1	1	1	1	1	1	1	Y	Y	Y	Y	Y	Y	Y	Y	Y	Y	0
A6QL63	BTBDB	30	807	FALSE	FALSE	FALSE	#N/A	1	1	1	1	1	1	1	1	1	1	Y	Y	Y	Y	Y	Y	Y	Y	Y	Y	0
A6QL63	BTBDB	30	857	FALSE	FALSE	FALSE	#N/A	1	1	1	1	1	1	1	1	1	1	Y	Y	Y	Y	Y	Y	Y	Y	Y	Y	0
A6QL63	BTBDB	30	893	FALSE	FALSE	FALSE	#N/A	1	1	1	1	1	1	1	1	1	1	Y	Y	Y	Y	Y	Y	Y	Y	Y	Y	0
A6QL63	BTBDB	30	896	FALSE	FALSE	FALSE	#N/A	1	0	1	0	1	1	0	1	1	0	Y	S	Y	S	Y	Y	T	Y	Y	S	0.389973
A6QL63	BTBDB	30	935	FALSE	FALSE	FALSE	#N/A	1	1	1	1	1	1	1	1	1	1	Y	Y	Y	Y	Y	Y	Y	Y	Y	Y	0
A6QL63	BTBDB	30	967	FALSE	FALSE	FALSE	#N/A	1	0	1	0	1	1	0	1	1	0	Y	D	Y	D	Y	Y	D	Y	Y	D	0.292285
A6QL63	BTBDB	30	970	FALSE	FALSE	FALSE	#N/A	1	1	1	1	1	1	1	1	1	1	Y	Y	Y	Y	Y	Y	Y	Y	Y	Y	0
A6QL63	BTBDB	30	979	FALSE	FALSE	FALSE	#N/A	1	1	1	1	1	1	1	1	1	1	Y	Y	Y	Y	Y	Y	Y	Y	Y	Y	0
A6QL63	BTBDB	30	981	FALSE	FALSE	FALSE	#N/A	1	1	1	1	1	1	1	1	1	1	Y	Y	Y	Y	Y	Y	Y	Y	Y	Y	0
A6QL63	BTBDB	30	982	FALSE	FALSE	FALSE	#N/A	1	1	1	1	1	1	1	1	0	1	Y	Y	Y	Y	Y	Y	Y	Y	C	Y	0.141182
A6QL63	BTBDB	30	1031	FALSE	FALSE	FALSE	#N/A	1	1	1	1	1	1	1	1	1	1	Y	Y	Y	Y	Y	Y	Y	Y	Y	Y	0
A6QL63	BTBDB	30	1045	FALSE	FALSE	FALSE	#N/A	1	0	1	0	1	1	0	1	1	0	Y	F	Y	F	Y	Y	F	Y	Y	F	0.292285
A6QL63	BTBDB	30	1049	FALSE	FALSE	FALSE	#N/A	1	0	1	0	1	1	0	1	1	0	Y	F	Y	F	Y	Y	F	Y	Y	F	0.292285
A6QL63	BTBDB	30	1068	FALSE	FALSE	FALSE	#N/A	1	1	1	0	1	1	1	1	1	1	Y	Y	Y	+	Y	Y	Y	Y	Y	Y	0
A7KAX9	RHG32	69	125	FALSE	FALSE	FALSE	#N/A	1	1	1	1	1	1	1	1	0	0	Y	Y	Y	Y	Y	Y	Y	Y	M	L	0.277528
A7KAX9	RHG32	69	156	FALSE	FALSE	FALSE	#N/A	1	1	1	1	1	0	0	0	0	0	Y	Y	Y	Y	Y	A	A	A	S	G	0.507379
A7KAX9	RHG32	69	173	FALSE	FALSE	FALSE	#N/A	1	1	1	1	1	0	0	0	0	0	Y	Y	Y	Y	Y	P	A	A	A	V	0.507379
A7KAX9	RHG32	69	188	FALSE	FALSE	FALSE	#N/A	1	1	1	1	1	0	0	0	0	0	Y	Y	Y	Y	Y	I	V	V	A	I	0.530103
A7KAX9	RHG32	69	218	FALSE	FALSE	FALSE	#N/A	1	1	1	1	1	0	0	0	0	0	Y	Y	Y	Y	Y	E	D	D	D	+	0.426396
A7KAX9	RHG32	69	270	FALSE	FALSE	FALSE	#N/A	1	1	1	1	1	0	0	0	0	0	Y	Y	Y	Y	Y	M	M	M	M	L	0.409691
A7KAX9	RHG32	69	399	FALSE	FALSE	FALSE	#N/A	1	1	1	1	1	0	0	0	0	0	Y	Y	Y	Y	Y	H	H	H	H	R	0.409691
A7KAX9	RHG32	69	406	FALSE	FALSE	FALSE	#N/A	1	1	1	1	1	0	0	0	0	0	Y	Y	Y	Y	Y	S	S	S	S	G	0.409691
A7KAX9	RHG32	69	435	FALSE	FALSE	FALSE	#N/A	1	1	1	1	1	0	0	0	0	0	Y	Y	Y	Y	Y	R	R	R	R	R	0.30103
A7KAX9	RHG32	69	449	FALSE	FALSE	FALSE	#N/A	1	1	1	1	1	0	0	0	0	0	Y	Y	Y	Y	Y	S	S	S	S	S	0.30103
A7KAX9	RHG32	69	460	FALSE	FALSE	FALSE	#N/A	1	1	1	1	1	0	0	0	0	0	Y	Y	Y	Y	Y	R	R	R	R	R	0.30103
A7KAX9	RHG32	69	463	FALSE	FALSE	FALSE	#N/A	1	1	1	1	1	1	1	1	1	1	Y	Y	Y	Y	Y	Y	Y	Y	Y	Y	0
A7KAX9	RHG32	69	494	FALSE	FALSE	FALSE	#N/A	1	1	1	1	1	1	1	1	1	1	Y	Y	Y	Y	Y	Y	Y	Y	Y	Y	0
A7KAX9	RHG32	69	510	FALSE	FALSE	FALSE	#N/A	1	1	1	1	1	0	0	0	0	0	Y	Y	Y	Y	Y	D	D	E	D	E	0.447173
A7KAX9	RHG32	69	751	FALSE	FALSE	FALSE	#N/A	1	0	1	1	0	0	0	0	0	0	Y	+	Y	Y	+	+	+	+	+	+	0
A7KAX9	RHG32	69	824	FALSE	FALSE	FALSE	#N/A	1	0	1	0	0	0	0	0	0	0	Y	+	Y	F	+	+	+	+	+	+	0.57938
A7KAX9	RHG32	69	889	FALSE	FALSE	FALSE	#N/A	1	0	1	1	0	0	0	0	0	0	Y	+	Y	Y	+	+	+	+	+	+	0
A7KAX9	RHG32	69	970	TRUE	FALSE	FALSE	#N/A	1	0	0	0	0	0	0	0	0	0	Y	+	E	E	+	+	+	+	+	+	0.57938
A7KAX9	RHG32	69	1069	FALSE	FALSE	FALSE	#N/A	1	0	0	0	0	0	0	0	0	0	Y	+	A	A	+	+	+	+	+	+	0.57938
A7KAX9	RHG32	69	1072	FALSE	FALSE	FALSE	#N/A	1	0	0	0	0	0	0	0	0	0	Y	+	T	T	+	+	+	+	+	+	0.57938
A7KAX9	RHG32	69	1088	FALSE	FALSE	FALSE	#N/A	1	0	0	0	0	0	0	0	0	0	Y	+	S	S	+	+	+	+	+	+	0.57938
A7KAX9	RHG32	69	1097	FALSE	FALSE	FALSE	#N/A	1	0	0	0	0	0	0	0	0	0	Y	+	K	K	+	+	+	+	+	+	0.57938
A7KAX9	RHG32	69	1156	TRUE	FALSE	FALSE	#N/A	1	0	0	0	0	0	0	0	0	0	Y	+	I	L	+	+	+	+	+	+	1
A7KAX9	RHG32	69	1208	FALSE	FALSE	FALSE	#N/A	1	0	0	0	0	0	0	0	0	0	Y	+	S	S	+	+	+	+	+	+	0.57938
A7KAX9	RHG32	69	1216	FALSE	FALSE	FALSE	#N/A	1	0	1	1	0	0	0	0	0	0	Y	+	Y	Y	+	+	+	+	+	+	0
A7KAX9	RHG32	69	1246	FALSE	FALSE	FALSE	#N/A	1	0	0	0	0	0	0	0	0	0	Y	+	H	A	+	+	+	+	+	+	1
A7KAX9	RHG32	69	1263	FALSE	FALSE	FALSE	#N/A	1	0	0	0	0	0	0	0	0	0	Y	+	A	A	+	+	+	+	+	+	0.57938
A7KAX9	RHG32	69	1440	FALSE	FALSE	FALSE	#N/A	1	0	0	0	0	0	0	0	0	0	Y	+	N	N	+	+	+	+	+	+	0.57938
A7KAX9	RHG32	69	1473	FALSE	FALSE	FALSE	#N/A	1	0	1	1	0	0	0	0	0	0	Y	+	Y	Y	+	+	+	+	+	+	0
A7KAX9	RHG32	69	1502	FALSE	FALSE	FALSE	#N/A	1	0	0	0	0	0	0	0	0	0	Y	+	F	F	+	+	+	+	+	+	0.57938
A7KAX9	RHG32	69	1520	FALSE	FALSE	FALSE	#N/A	1	0	1	1	0	0	0	0	0	0	Y	+	Y	Y	+	+	+	+	+	+	0
A7KAX9	RHG32	69	1534	FALSE	FALSE	FALSE	#N/A	1	0	1	1	0	0	0	0	0	0	Y	+	Y	Y	+	+	+	+	+	+	0
A7KAX9	RHG32	69	1537	TRUE	FALSE	FALSE	#N/A	1	0	1	1	0	0	0	0	0	0	Y	+	Y	Y	+	+	+	+	+	+	0
A7KAX9	RHG32	69	1557	FALSE	FALSE	FALSE	#N/A	1	0	1	1	0	0	0	0	0	0	Y	+	Y	Y	+	+	+	+	+	+	0
A7KAX9	RHG32	69	1570	FALSE	FALSE	FALSE	#N/A	1	0	0	0	0	0	0	0	0	0	Y	+	C	C	+	+	+	+	+	+	0.57938
A7KAX9	RHG32	69	1577	FALSE	FALSE	FALSE	#N/A	1	0	1	1	0	0	0	0	0	0	Y	+	Y	Y	+	+	+	+	+	+	0
A7KAX9	RHG32	69	1612	FALSE	FALSE	FALSE	#N/A	1	0	1	1	0	0	0	0	0	0	Y	+	Y	Y	+	+	+	+	+	+	0
A7KAX9	RHG32	69	1618	FALSE	FALSE	FALSE	#N/A	1	0	1	1	0	0	0	0	0	0	Y	+	Y	Y	+	+	+	+	+	+	0
A7KAX9	RHG32	69	1620	FALSE	FALSE	FALSE	#N/A	1	0	1	1	0	0	0	0	0	0	Y	+	Y	Y	+	+	+	+	+	+	0
A7KAX9	RHG32	69	1623	FALSE	FALSE	FALSE	#N/A	1	0	1	1	0	0	0	0	0	0	Y	+	Y	Y	+	+	+	+	+	+	0
A7KAX9	RHG32	69	1632	FALSE	FALSE	FALSE	#N/A	1	0	1	1	0	0	0	0	0	0	Y	+	Y	Y	+	+	+	+	+	+	0
A7KAX9	RHG32	69	1640	FALSE	FALSE	FALSE	#N/A	1	0	1	1	0	0	0	0	0	0	Y	+	Y	Y	+	+	+	+	+	+	0
A7KAX9	RHG32	69	1648	FALSE	FALSE	FALSE	#N/A	1	0	1	1	0	0	0	0	0	0	Y	+	Y	Y	+	+	+	+	+	+	0
A7KAX9	RHG32	69	1650	FALSE	FALSE	FALSE	#N/A	1	0	1	1	0	0	0	0	0	0	Y	+	Y	Y	+	+	+	+	+	+	0
A7KAX9	RHG32	69	1653	FALSE	FALSE	FALSE	#N/A	1	0	1	1	0	0	0	0	0	0	Y	+	Y	Y	+	+	+	+	+	+	0
A7KAX9	RHG32	69	1660	FALSE	FALSE	FALSE	#N/A	1	0	1	1	0	0	0	0	0	0	Y	+	Y	Y	+	+	+	+	+	+	0
A7KAX9	RHG32	69	1661	FALSE	FALSE	FALSE	#N/A	1	0	1	1	0	0	0	0	0	0	Y	+	Y	Y	+	+	+	+	+	+	0
A7KAX9	RHG32	69	1673	FALSE	FALSE	FALSE	#N/A	1	0	1	1	0	0	0	0	0	0	Y	+	Y	Y	+	+	+	+	+	+	0
A7KAX9	RHG32	69	1692	FALSE	FALSE	FALSE	#N/A	1	0	1	1	0	0	0	0	0	0	Y	+	Y	Y	+	+	+	+	+	+	0
A7KAX9	RHG32	69	1702	FALSE	FALSE	FALSE	#N/A	1	0	1	1	0	0	0	0	0	0	Y	+	Y	Y	+	+	+	+	+	+	0
A7KAX9	RHG32	69	1704	FALSE	FALSE	FALSE	#N/A	1	0	1	1	0	0	0	0	0	0	Y	+	Y	Y	+	+	+	+	+	+	0
A7KAX9	RHG32	69	1718	FALSE	FALSE	FALSE	#N/A	1	0	1	1	0	0	0	0	0	0	Y	+	Y	Y	+	+	+	+	+	+	0
A7KAX9	RHG32	69	1739	FALSE	FALSE	FALSE	#N/A	1	0	1	1	0	0	0	0	0	0	Y	+	Y	Y	+	+	+	+	+	+	0
A7KAX9	RHG32	69	1750	TRUE	FALSE	FALSE	#N/A	1	0	1	1	0	0	0	0	0	0	Y	+	Y	Y	+	+	+	+	+	+	0
A7KAX9	RHG32	69	1773	FALSE	FALSE	FALSE	#N/A	1	0	1	1	0	0	0	0	0	0	Y	+	Y	Y	+	+	+	+	+	+	0
A7KAX9	RHG32	69	1788	FALSE	FALSE	FALSE	#N/A	1	0	1	1	0	0	0	0	0	0	Y	+	Y	Y	+	+	+	+	+	+	0
A7KAX9	RHG32	69	1828	FALSE	FALSE	FALSE	#N/A	1	0	1	1	0	1	1	1	1	0	Y	+	Y	Y	+	Y	Y	Y	Y	C	0.181188
A7KAX9	RHG32	69	1897	FALSE	FALSE	FALSE	#N/A	1	0	1	1	0	1	1	1	1	0	Y	+	Y	Y	+	Y	Y	Y	Y	F	0.181188
A7KAX9	RHG32	69	1906	FALSE	FALSE	FALSE	#N/A	1	0	1	1	0	1	1	1	1	1	Y	+	Y	Y	+	Y	Y	Y	Y	Y	0
A7KAX9	RHG32	69	1920	FALSE	FALSE	FALSE	#N/A	1	0	1	1	0	1	1	1	1	1	Y	+	Y	Y	+	Y	Y	Y	Y	Y	0
A7KAX9	RHG32	69	1927	FALSE	FALSE	FALSE	#N/A	1	0	0	0	0	0	0	0	0	0	Y	+	M	V	+	M	I	I	S	G	0.833333
A7KAX9	RHG32	69	1967	FALSE	FALSE	FALSE	#N/A	1	0	0	0	0	0	0	0	0	0	Y	+	K	K	+	K	K	K	K	L	0.353759
A7KAX9	RHG32	69	2005	FALSE	FALSE	FALSE	#N/A	1	0	0	0	0	0	0	0	0	0	Y	+	Q	P	+	Q	Q	Q	Q	H	0.516265
A7KAX9	RHG32	69	2007	FALSE	FALSE	FALSE	#N/A	1	0	0	0	0	0	0	0	0	0	Y	+	Q	Q	+	Q	Q	Q	Q	H	0.353759
A7KAX9	RHG32	69	2023	FALSE	FALSE	FALSE	#N/A	1	0	0	0	0	0	0	0	0	0	Y	+	D	D	+	D	D	D	E	D	0.353759
A7KAX9	RHG32	69	2029	FALSE	FALSE	FALSE	#N/A	1	0	0	0	0	0	0	0	0	0	Y	+	H	H	+	H	H	H	H	H	0.181188
A7KAX9	RHG32	69	2048	TRUE	FALSE	FALSE	#N/A	1	0	0	0	0	0	0	0	0	0	Y	+	V	V	+	A	M	M	+	G	0.796453
A7KAX9	RHG32	69	2061	FALSE	FALSE	FALSE	#N/A	1	0	0	0	0	0	0	0	0	0	Y	+	A	A	+	A	A	A	+	A	0.210758
A7MD48	SRRM4	17	126	FALSE	FALSE	FALSE	#N/A	1	1	1	1	1	1	1	1	0	0	Y	Y	Y	Y	Y	Y	Y	Y	+	+	0
A7MD48	SRRM4	17	251	FALSE	FALSE	FALSE	#N/A	1	1	0	0	0	0	0	0	0	0	Y	Y	F	F	F	F	L	L	+	V	0.57938
A7MD48	SRRM4	17	285	TRUE	FALSE	FALSE	#N/A	1	1	1	1	1	1	1	1	1	1	Y	Y	Y	Y	Y	Y	Y	Y	Y	Y	0
A7MD48	SRRM4	17	395	FALSE	FALSE	FALSE	#N/A	1	1	1	1	1	0	1	1	1	0	Y	Y	Y	Y	Y	S	Y	Y	Y	+	0.15876
A7MD48	SRRM4	17	416	TRUE	FALSE	FALSE	#N/A	1	1	1	0	1	0	1	1	1	0	Y	Y	Y	S	Y	T	Y	Y	Y	R	0.408431
A7MD48	SRRM4	17	429	FALSE	FALSE	FALSE	#N/A	1	1	1	1	0	1	1	1	1	1	Y	Y	Y	Y	S	Y	Y	Y	Y	Y	0.141182
A7MD48	SRRM4	17	435	FALSE	FALSE	FALSE	#N/A	1	1	1	1	1	1	1	1	1	1	Y	Y	Y	Y	Y	Y	Y	Y	Y	Y	0
A7MD48	SRRM4	17	457	TRUE	FALSE	FALSE	#N/A	1	1	1	1	1	1	1	1	1	1	Y	Y	Y	Y	Y	Y	Y	Y	Y	Y	0
A7MD48	SRRM4	17	460	FALSE	FALSE	FALSE	#N/A	1	1	1	1	1	1	1	1	1	1	Y	Y	Y	Y	Y	Y	Y	Y	Y	Y	0
A7MD48	SRRM4	17	470	FALSE	FALSE	FALSE	#N/A	1	1	1	1	1	1	1	1	1	1	Y	Y	Y	Y	Y	Y	Y	Y	Y	Y	0
A7MD48	SRRM4	17	490	FALSE	FALSE	FALSE	#N/A	1	1	1	1	1	1	1	1	1	1	Y	Y	Y	Y	Y	Y	Y	Y	Y	Y	0
A7MD48	SRRM4	17	519	FALSE	FALSE	FALSE	#N/A	1	1	1	1	1	1	1	1	1	0	Y	Y	Y	Y	Y	Y	Y	Y	Y	+	0
A7MD48	SRRM4	17	520	FALSE	FALSE	FALSE	#N/A	1	1	1	1	1	1	1	1	1	0	Y	Y	Y	Y	Y	Y	Y	Y	Y	+	0
A7MD48	SRRM4	17	537	FALSE	FALSE	FALSE	#N/A	1	1	1	1	1	1	1	1	0	0	Y	Y	Y	Y	Y	Y	Y	Y	E	+	0.15876
A7MD48	SRRM4	17	549	TRUE	FALSE	FALSE	#N/A	1	1	1	1	1	1	1	1	0	0	Y	Y	Y	Y	Y	Y	Y	Y	H	+	0.15876
A7MD48	SRRM4	17	600	FALSE	FALSE	FALSE	#N/A	1	1	1	1	1	1	1	1	0	0	Y	Y	Y	Y	Y	Y	Y	Y	+	+	0
A7MD48	SRRM4	17	606	FALSE	FALSE	FALSE	#N/A	1	1	1	1	1	1	1	1	0	0	Y	Y	Y	Y	Y	Y	Y	Y	+	+	0
A7XYQ1	SOBP	13	46	FALSE	FALSE	FALSE	#N/A	1	1	1	1	1	1	0	1	0	1	Y	Y	Y	Y	Y	Y	+	Y	+	Y	0
A7XYQ1	SOBP	13	48	FALSE	FALSE	FALSE	#N/A	1	1	1	1	1	1	0	1	0	1	Y	Y	Y	Y	Y	Y	+	Y	+	Y	0
A7XYQ1	SOBP	13	64	FALSE	FALSE	FALSE	#N/A	1	1	1	1	1	1	0	1	0	1	Y	Y	Y	Y	Y	Y	+	Y	+	Y	0
A7XYQ1	SOBP	13	96	FALSE	FALSE	FALSE	#N/A	1	1	1	1	1	1	0	1	0	0	Y	Y	Y	Y	Y	Y	+	Y	+	F	0.181188
A7XYQ1	SOBP	13	102	FALSE	FALSE	FALSE	#N/A	1	1	1	1	1	1	0	1	0	1	Y	Y	Y	Y	Y	Y	+	Y	+	Y	0
A7XYQ1	SOBP	13	162	FALSE	FALSE	FALSE	#N/A	1	1	1	1	1	1	0	1	0	1	Y	Y	Y	Y	Y	Y	P	Y	P	Y	0.217322
A7XYQ1	SOBP	13	186	FALSE	FALSE	FALSE	#N/A	1	1	1	1	1	1	0	1	0	1	Y	Y	Y	Y	Y	Y	+	Y	+	Y	0
A7XYQ1	SOBP	13	207	FALSE	FALSE	FALSE	#N/A	1	1	1	1	1	1	0	0	0	1	Y	Y	Y	Y	Y	Y	+	+	+	Y	0
A7XYQ1	SOBP	13	237	FALSE	FALSE	FALSE	#N/A	1	1	1	1	1	1	0	1	0	0	Y	Y	Y	Y	Y	Y	+	Y	+	V	0.181188
A7XYQ1	SOBP	13	258	FALSE	FALSE	FALSE	#N/A	1	1	1	1	1	1	0	1	0	0	Y	Y	Y	Y	Y	Y	+	Y	+	+	0
A7XYQ1	SOBP	13	264	FALSE	FALSE	FALSE	#N/A	1	1	1	1	1	1	0	1	0	0	Y	Y	Y	Y	Y	Y	+	Y	+	+	0
A7XYQ1	SOBP	13	816	FALSE	FALSE	FALSE	#N/A	1	1	0	1	1	1	1	0	1	0	Y	Y	G	Y	Y	Y	Y	G	Y	+	0.24108
A8K7I4	CLCA1	23	32	FALSE	FALSE	FALSE	#N/A	1	1	1	1	1	1	1	1	1	1	Y	Y	Y	Y	Y	Y	Y	Y	Y	Y	0
A8K7I4	CLCA1	23	63	FALSE	FALSE	FALSE	#N/A	1	1	1	1	1	1	1	1	1	1	Y	Y	Y	Y	Y	Y	Y	Y	Y	Y	0
A8K7I4	CLCA1	23	73	FALSE	FALSE	FALSE	#N/A	1	1	1	0	1	1	0	1	1	1	Y	Y	Y	F	Y	Y	F	Y	Y	Y	0.217322
A8K7I4	CLCA1	23	91	FALSE	FALSE	FALSE	#N/A	1	1	1	1	1	1	1	1	1	1	Y	Y	Y	Y	Y	Y	Y	Y	Y	Y	0
A8K7I4	CLCA1	23	99	FALSE	FALSE	FALSE	#N/A	1	1	0	1	1	1	1	1	1	1	Y	Y	F	Y	Y	Y	Y	Y	Y	Y	0.141182
A8K7I4	CLCA1	23	118	FALSE	FALSE	FALSE	#N/A	1	1	1	1	1	1	1	1	0	1	Y	Y	Y	Y	Y	Y	Y	Y	R	Y	0.141182
A8K7I4	CLCA1	23	147	FALSE	FALSE	FALSE	#N/A	1	1	1	1	1	1	1	1	1	0	Y	Y	Y	Y	Y	Y	Y	Y	Y	H	0.141182
A8K7I4	CLCA1	23	169	FALSE	FALSE	FALSE	#N/A	1	1	1	1	1	1	1	1	1	1	Y	Y	Y	Y	Y	Y	Y	Y	Y	Y	0
A8K7I4	CLCA1	23	176	FALSE	FALSE	FALSE	#N/A	1	1	1	1	1	1	1	1	1	1	Y	Y	Y	Y	Y	Y	Y	Y	Y	Y	0
A8K7I4	CLCA1	23	206	FALSE	FALSE	FALSE	#N/A	1	1	0	0	0	0	0	0	0	0	Y	Y	I	I	V	V	I	I	S	I	0.530103
A8K7I4	CLCA1	23	219	FALSE	FALSE	FALSE	#N/A	1	1	1	1	1	0	1	1	0	0	Y	Y	Y	Y	Y	F	Y	Y	L	L	0.348225
A8K7I4	CLCA1	23	458	FALSE	FALSE	FALSE	#N/A	1	1	1	0	1	1	1	1	0	0	Y	Y	Y	F	Y	Y	Y	Y	S	T	0.408431
A8K7I4	CLCA1	23	552	FALSE	FALSE	FALSE	#N/A	1	1	1	1	1	1	1	1	1	0	Y	Y	Y	Y	Y	Y	Y	Y	Y	H	0.141182
A8K7I4	CLCA1	23	566	FALSE	FALSE	FALSE	#N/A	1	1	1	1	1	1	1	1	1	1	Y	Y	Y	Y	Y	Y	Y	Y	Y	Y	0
A8K7I4	CLCA1	23	611	FALSE	FALSE	FALSE	#N/A	1	1	1	1	1	1	1	1	1	1	Y	Y	Y	Y	Y	Y	Y	Y	Y	Y	0
A8K7I4	CLCA1	23	658	FALSE	FALSE	FALSE	#N/A	1	1	1	1	1	1	1	1	1	1	Y	Y	Y	Y	Y	Y	Y	Y	Y	Y	0
A8K7I4	CLCA1	23	661	FALSE	FALSE	FALSE	#N/A	1	1	0	1	1	1	1	1	1	0	Y	Y	F	Y	Y	Y	Y	Y	Y	G	0.277528
A8K7I4	CLCA1	23	665	FALSE	FALSE	FALSE	#N/A	1	1	0	1	1	1	1	1	1	0	Y	Y	F	Y	Y	Y	Y	Y	Y	A	0.277528
A8K7I4	CLCA1	23	671	FALSE	FALSE	FALSE	#N/A	1	1	1	1	1	1	1	1	1	0	Y	Y	Y	Y	Y	Y	Y	Y	Y	K	0.141182
A8K7I4	CLCA1	23	697	TRUE	FALSE	FALSE	#N/A	1	1	1	1	1	1	1	1	1	0	Y	Y	Y	Y	Y	Y	Y	Y	Y	T	0.141182
A8K7I4	CLCA1	23	780	FALSE	FALSE	FALSE	#N/A	1	1	1	0	1	1	0	1	0	1	Y	Y	Y	F	Y	Y	F	Y	F	Y	0.265295
A8K7I4	CLCA1	23	788	FALSE	FALSE	FALSE	#N/A	1	1	1	1	1	1	1	1	1	1	Y	Y	Y	Y	Y	Y	Y	Y	Y	Y	0
A8K979	ERI2	12	36	FALSE	FALSE	FALSE	#N/A	1	1	1	1	1	1	1	0	1	1	Y	Y	Y	Y	Y	Y	Y	+	Y	Y	0
A8K979	ERI2	12	80	TRUE	FALSE	FALSE	#N/A	1	1	1	1	1	1	1	0	1	1	Y	Y	Y	Y	Y	Y	Y	+	Y	Y	0
A8K979	ERI2	12	163	FALSE	FALSE	FALSE	#N/A	1	1	1	1	1	1	1	0	1	1	Y	Y	Y	Y	Y	Y	Y	+	Y	Y	0
A8K979	ERI2	12	186	FALSE	FALSE	FALSE	#N/A	1	1	1	1	1	1	1	0	1	1	Y	Y	Y	Y	Y	Y	Y	+	Y	Y	0
A8K979	ERI2	12	190	FALSE	FALSE	FALSE	#N/A	1	1	1	1	1	1	1	0	1	1	Y	Y	Y	Y	Y	Y	Y	+	Y	Y	0
A8K979	ERI2	12	279	TRUE	FALSE	FALSE	#N/A	1	1	1	0	1	1	0	1	0	0	Y	Y	Y	N	Y	Y	F	Y	C	G	0.533109
A8K979	ERI2	12	352	TRUE	FALSE	FALSE	#N/A	1	1	0	1	0	0	0	0	1	0	Y	Y	T	Y	-	-	-	-	Y	I	0.484196
A8K979	ERI2	12	476	FALSE	FALSE	FALSE	#N/A	1	1	1	1	1	1	1	1	1	1	Y	Y	Y	Y	Y	Y	Y	Y	Y	Y	0
A8K979	ERI2	12	484	FALSE	FALSE	FALSE	#N/A	1	1	1	1	1	1	1	1	1	1	Y	Y	Y	Y	Y	Y	Y	Y	Y	Y	0
A8K979	ERI2	12	620	FALSE	FALSE	FALSE	#N/A	1	1	1	1	1	1	1	1	1	1	Y	Y	Y	Y	Y	Y	Y	Y	Y	Y	0
A8K979	ERI2	12	627	FALSE	FALSE	FALSE	#N/A	1	1	1	1	1	1	1	1	1	0	Y	Y	Y	Y	Y	Y	Y	Y	Y	S	0.141182
A8K979	ERI2	12	636	FALSE	FALSE	FALSE	#N/A	1	1	1	1	1	1	1	1	1	1	Y	Y	Y	Y	Y	Y	Y	Y	Y	Y	0
A8MVS5	HIDE1	3	26	FALSE	FALSE	FALSE	#N/A	1	1	1	0	0	0	0	0	1	0	Y	Y	Y	F	H	H	H	H	Y	A	0.518352
A8MVS5	HIDE1	3	52	FALSE	FALSE	FALSE	#N/A	1	1	0	0	1	1	1	1	0	0	Y	Y	F	F	Y	Y	Y	Y	F	F	0.292285
A8MVS5	HIDE1	3	90	FALSE	FALSE	FALSE	#N/A	1	0	1	1	1	1	1	1	1	1	Y	+	Y	Y	Y	Y	Y	Y	Y	Y	0
A8MXD5	GRCR1	5	33	FALSE	FALSE	FALSE	#N/A	1	1	1	1	1	1	1	1	1	1	Y	Y	Y	Y	Y	Y	Y	Y	Y	Y	0
A8MXD5	GRCR1	5	111	FALSE	FALSE	FALSE	#N/A	1	1	1	1	1	1	1	1	1	0	Y	Y	Y	Y	Y	Y	Y	Y	Y	D	0.141182
A8MXD5	GRCR1	5	142	FALSE	FALSE	FALSE	#N/A	1	1	1	1	1	1	1	1	1	1	Y	Y	Y	Y	Y	Y	Y	Y	Y	Y	0
A8MXD5	GRCR1	5	181	FALSE	FALSE	FALSE	#N/A	1	1	1	1	1	1	1	1	1	1	Y	Y	Y	Y	Y	Y	Y	Y	Y	Y	0
A8MXD5	GRCR1	5	207	FALSE	FALSE	FALSE	#N/A	1	1	1	1	1	1	1	1	1	1	Y	Y	Y	Y	Y	Y	Y	Y	Y	Y	0
A8MXK1	VSTM5	7	37	TRUE	FALSE	FALSE	#N/A	1	1	1	1	1	1	1	1	0	1	Y	Y	Y	Y	Y	Y	Y	Y	T	Y	0.141182
A8MXK1	VSTM5	7	57	FALSE	FALSE	FALSE	#N/A	1	1	1	1	1	1	1	1	1	1	Y	Y	Y	Y	Y	Y	Y	Y	Y	Y	0
A8MXK1	VSTM5	7	69	FALSE	FALSE	FALSE	#N/A	1	1	1	1	1	1	1	1	1	1	Y	Y	Y	Y	Y	Y	Y	Y	Y	Y	0
A8MXK1	VSTM5	7	117	FALSE	FALSE	FALSE	#N/A	1	1	1	1	0	1	1	1	1	1	Y	Y	Y	Y	S	Y	Y	Y	Y	Y	0.141182
A8MXK1	VSTM5	7	118	FALSE	FALSE	FALSE	#N/A	1	1	1	1	1	1	1	1	1	1	Y	Y	Y	Y	Y	Y	Y	Y	Y	Y	0
A8MXK1	VSTM5	7	143	FALSE	FALSE	FALSE	#N/A	1	1	1	1	1	1	1	1	1	1	Y	Y	Y	Y	Y	Y	Y	Y	Y	Y	0
A8MXK1	VSTM5	7	175	FALSE	FALSE	FALSE	#N/A	1	1	1	1	1	1	1	0	1	1	Y	Y	Y	Y	Y	Y	Y	C	Y	Y	0.141182
A8MYJ7	TTC34	7	61	FALSE	FALSE	FALSE	#N/A	1	0	1	1	1	1	1	1	1	0	Y	+	Y	Y	Y	Y	Y	Y	Y	+	0
A8MYJ7	TTC34	7	101	FALSE	FALSE	FALSE	#N/A	1	0	1	1	1	1	1	1	1	0	Y	+	Y	Y	Y	Y	Y	Y	Y	+	0
A8MYJ7	TTC34	7	165	FALSE	FALSE	FALSE	#N/A	1	0	1	1	1	1	1	1	1	0	Y	+	Y	Y	Y	Y	Y	Y	Y	+	0
A8MYJ7	TTC34	7	188	FALSE	FALSE	FALSE	#N/A	1	0	1	1	1	1	1	1	1	0	Y	+	Y	Y	Y	Y	Y	Y	Y	+	0
A8MYJ7	TTC34	7	266	FALSE	FALSE	FALSE	#N/A	1	0	1	1	0	0	0	0	1	0	Y	+	Y	Y	S	S	S	W	Y	H	0.55292
A8MYJ7	TTC34	7	322	TRUE	FALSE	FALSE	#N/A	1	1	1	1	0	0	1	1	1	0	Y	Y	Y	Y	F	+	Y	Y	Y	D	0.311183
A8MYJ7	TTC34	7	412	FALSE	FALSE	FALSE	#N/A	1	1	1	1	1	0	1	1	1	1	Y	Y	Y	Y	Y	+	Y	Y	Y	Y	0
A8MZ26	EFCB9	12	11	TRUE	FALSE	FALSE	#N/A	1	1	1	1	1	1	1	1	1	0	Y	Y	Y	Y	Y	Y	Y	Y	Y	+	0
A8MZ26	EFCB9	12	13	FALSE	FALSE	FALSE	#N/A	1	1	1	1	1	1	1	1	1	0	Y	Y	Y	Y	Y	Y	Y	Y	Y	+	0
A8MZ26	EFCB9	12	18	FALSE	FALSE	FALSE	#N/A	1	1	1	1	1	1	1	1	1	0	Y	Y	Y	Y	Y	Y	Y	Y	Y	+	0
A8MZ26	EFCB9	12	32	FALSE	FALSE	FALSE	#N/A	1	1	1	1	1	1	1	1	1	0	Y	Y	Y	Y	Y	Y	Y	Y	Y	X	0
A8MZ26	EFCB9	12	50	FALSE	FALSE	FALSE	#N/A	1	1	0	0	1	1	1	1	1	1	Y	Y	F	F	Y	Y	Y	Y	Y	Y	0.217322
A8MZ26	EFCB9	12	85	FALSE	FALSE	FALSE	#N/A	1	1	1	1	1	1	1	1	1	1	Y	Y	Y	Y	Y	Y	Y	Y	Y	Y	0
A8MZ26	EFCB9	12	104	FALSE	FALSE	FALSE	#N/A	1	1	1	1	0	0	0	0	0	1	Y	Y	Y	Y	F	F	F	F	F	Y	0.30103
A8MZ26	EFCB9	12	130	FALSE	FALSE	FALSE	#N/A	1	1	1	1	1	1	1	1	0	0	Y	Y	Y	Y	Y	Y	Y	Y	F	F	0.217322
A8MZ26	EFCB9	12	158	FALSE	FALSE	FALSE	#N/A	1	1	1	1	0	0	1	1	1	1	Y	Y	Y	Y	H	+	Y	Y	Y	Y	0.15876
A8MZ26	EFCB9	12	164	FALSE	FALSE	FALSE	#N/A	1	1	1	1	0	0	0	0	0	0	Y	Y	Y	Y	+	+	F	F	F	F	0.333333
A8MZ26	EFCB9	12	168	FALSE	FALSE	FALSE	#N/A	1	1	0	0	0	0	0	0	0	0	Y	Y	C	C	E	+	S	T	C	S	0.693127
A8MZ26	EFCB9	12	191	FALSE	FALSE	FALSE	#N/A	1	1	0	0	0	0	0	0	0	0	Y	Y	E	E	+	+	-	+	F	P	0.742098
A9QM74	IMA8	7	16	FALSE	FALSE	FALSE	#N/A	1	1	1	1	1	1	1	1	1	0	Y	Y	Y	Y	Y	Y	Y	Y	Y	N	0.141182
A9QM74	IMA8	7	127	FALSE	FALSE	FALSE	#N/A	1	1	0	0	0	0	0	0	0	0	Y	Y	H	L	H	H	H	H	S	S	0.530103
A9QM74	IMA8	7	233	FALSE	FALSE	FALSE	#N/A	1	0	1	1	1	0	1	1	1	1	Y	+	Y	Y	Y	C	Y	Y	Y	Y	0.15876
A9QM74	IMA8	7	267	FALSE	FALSE	FALSE	#N/A	1	0	1	1	1	1	1	1	1	1	Y	+	Y	Y	Y	Y	Y	Y	Y	Y	0
A9QM74	IMA8	7	366	FALSE	FALSE	FALSE	#N/A	1	1	0	0	0	0	0	0	0	0	Y	Y	C	C	C	C	C	C	C	C	0.217322
A9QM74	IMA8	7	505	TRUE	FALSE	FALSE	#N/A	1	0	0	0	0	0	0	0	0	0	Y	+	+	+	F	C	+	+	+	+	1
A9QM74	IMA8	7	510	FALSE	FALSE	FALSE	#N/A	1	0	0	0	0	0	0	0	0	0	Y	L	+	+	T	T	+	+	+	+	0.75
B0I1T2	MYO1G	34	9	TRUE	FALSE	FALSE	#N/A	1	1	1	1	0	0	0	0	0	0	Y	Y	Y	Y	C	+	C	C	F	+	0.468546
B0I1T2	MYO1G	34	39	FALSE	FALSE	FALSE	#N/A	1	1	1	1	1	0	1	1	1	0	Y	Y	Y	Y	Y	+	Y	Y	Y	+	0
B0I1T2	MYO1G	34	41	TRUE	FALSE	FALSE	#N/A	1	1	1	1	1	0	1	1	1	0	Y	Y	Y	Y	Y	+	Y	Y	Y	+	0
B0I1T2	MYO1G	34	52	FALSE	FALSE	FALSE	#N/A	1	1	1	1	1	0	1	1	1	0	Y	Y	Y	Y	Y	+	Y	Y	Y	+	0
B0I1T2	MYO1G	34	58	FALSE	FALSE	FALSE	#N/A	1	1	1	1	1	0	1	1	1	0	Y	Y	Y	Y	Y	+	Y	Y	Y	+	0
B0I1T2	MYO1G	34	66	FALSE	FALSE	FALSE	#N/A	1	1	1	1	1	0	1	1	1	0	Y	Y	Y	Y	Y	+	Y	Y	Y	+	0
B0I1T2	MYO1G	34	72	TRUE	FALSE	FALSE	#N/A	1	1	1	1	1	0	1	1	1	0	Y	Y	Y	Y	Y	+	Y	Y	Y	+	0
B0I1T2	MYO1G	34	79	FALSE	FALSE	FALSE	#N/A	1	1	1	1	1	0	1	1	1	0	Y	Y	Y	Y	Y	+	Y	Y	Y	+	0
B0I1T2	MYO1G	34	86	FALSE	FALSE	FALSE	#N/A	1	1	1	1	1	0	1	1	0	0	Y	Y	Y	Y	Y	+	Y	Y	H	+	0.181188
B0I1T2	MYO1G	34	118	FALSE	FALSE	FALSE	#N/A	1	1	1	1	1	0	1	1	1	0	Y	Y	Y	Y	Y	+	Y	Y	Y	+	0
B0I1T2	MYO1G	34	165	FALSE	FALSE	FALSE	#N/A	1	1	1	1	1	0	1	1	1	0	Y	Y	Y	Y	Y	+	Y	Y	Y	+	0
B0I1T2	MYO1G	34	184	FALSE	FALSE	FALSE	#N/A	1	1	1	1	1	0	1	1	1	0	Y	Y	Y	Y	Y	+	Y	Y	Y	+	0
B0I1T2	MYO1G	34	205	FALSE	FALSE	FALSE	#N/A	1	1	1	1	1	0	1	1	1	0	Y	Y	Y	Y	Y	+	Y	Y	Y	+	0
B0I1T2	MYO1G	34	228	FALSE	FALSE	FALSE	#N/A	1	1	1	1	1	1	1	1	1	0	Y	Y	Y	Y	Y	Y	Y	Y	Y	+	0
B0I1T2	MYO1G	34	350	FALSE	FALSE	FALSE	#N/A	1	1	1	1	1	1	1	1	1	1	Y	Y	Y	Y	Y	Y	Y	Y	Y	Y	0
B0I1T2	MYO1G	34	360	FALSE	FALSE	FALSE	#N/A	1	1	1	1	1	1	1	1	1	0	Y	Y	Y	Y	Y	Y	Y	Y	Y	G	0.141182
B0I1T2	MYO1G	34	397	FALSE	FALSE	FALSE	#N/A	1	1	1	1	1	1	1	1	1	0	Y	Y	Y	Y	Y	Y	Y	Y	Y	+	0
B0I1T2	MYO1G	34	414	FALSE	FALSE	FALSE	#N/A	1	1	1	1	1	1	1	1	1	0	Y	Y	Y	Y	Y	Y	Y	Y	Y	+	0
B0I1T2	MYO1G	34	435	FALSE	FALSE	FALSE	#N/A	1	1	1	1	1	1	1	1	1	0	Y	Y	Y	Y	Y	Y	Y	Y	Y	+	0
B0I1T2	MYO1G	34	447	FALSE	FALSE	FALSE	#N/A	1	1	1	1	1	1	1	1	1	0	Y	Y	Y	Y	Y	Y	Y	Y	Y	+	0
B0I1T2	MYO1G	34	497	FALSE	FALSE	FALSE	#N/A	1	1	1	1	1	1	1	0	1	1	Y	Y	Y	Y	Y	Y	Y	+	Y	Y	0
B0I1T2	MYO1G	34	520	FALSE	FALSE	FALSE	#N/A	1	1	1	1	1	1	1	0	1	1	Y	Y	Y	Y	Y	Y	Y	+	Y	Y	0
B0I1T2	MYO1G	34	526	FALSE	FALSE	FALSE	#N/A	1	1	1	1	1	1	1	0	1	1	Y	Y	Y	Y	Y	Y	Y	+	Y	Y	0
B0I1T2	MYO1G	34	548	FALSE	FALSE	FALSE	#N/A	1	1	1	1	1	1	1	0	1	1	Y	Y	Y	Y	Y	Y	Y	+	Y	Y	0
B0I1T2	MYO1G	34	598	FALSE	FALSE	FALSE	#N/A	1	1	1	1	1	1	1	0	1	1	Y	Y	Y	Y	Y	Y	Y	+	Y	Y	0
B0I1T2	MYO1G	34	624	FALSE	FALSE	FALSE	#N/A	1	1	1	1	1	1	1	0	1	1	Y	Y	Y	Y	Y	Y	Y	+	Y	Y	0
B0I1T2	MYO1G	34	644	FALSE	FALSE	FALSE	#N/A	1	1	1	1	1	1	1	0	1	1	Y	Y	Y	Y	Y	Y	Y	+	Y	Y	0
B0I1T2	MYO1G	34	651	FALSE	FALSE	FALSE	#N/A	1	1	1	1	1	1	1	0	1	1	Y	Y	Y	Y	Y	Y	Y	+	Y	Y	0
B0I1T2	MYO1G	34	657	FALSE	FALSE	FALSE	#N/A	1	1	1	1	1	1	1	0	1	1	Y	Y	Y	Y	Y	Y	Y	+	Y	Y	0
B0I1T2	MYO1G	34	737	FALSE	FALSE	FALSE	#N/A	1	1	1	1	1	1	1	0	1	1	Y	Y	Y	Y	Y	Y	Y	+	Y	Y	0
B0I1T2	MYO1G	34	768	FALSE	FALSE	FALSE	#N/A	1	1	1	1	1	1	1	0	1	1	Y	Y	Y	Y	Y	Y	Y	+	Y	Y	0
B0I1T2	MYO1G	34	839	FALSE	FALSE	FALSE	#N/A	1	1	1	1	1	1	1	0	1	1	Y	Y	Y	Y	Y	Y	Y	+	Y	Y	0
B0I1T2	MYO1G	34	897	FALSE	FALSE	FALSE	#N/A	1	1	0	0	0	0	0	0	0	0	Y	Y	A	A	A	A	A	C	A	A	0.348225
B0I1T2	MYO1G	34	905	FALSE	FALSE	FALSE	#N/A	1	1	0	0	0	0	0	0	0	0	Y	Y	+	+	+	+	+	+	+	+	0
B0YJ81	HACD1	15	79	FALSE	FALSE	FALSE	#N/A	1	1	1	0	1	1	0	0	1	0	Y	Y	Y	+	Y	Y	+	F	Y	+	0.210758
B0YJ81	HACD1	15	98	FALSE	FALSE	FALSE	#N/A	1	1	1	1	1	1	1	1	1	1	Y	Y	Y	Y	Y	Y	Y	Y	Y	Y	0
B0YJ81	HACD1	15	108	FALSE	FALSE	FALSE	#N/A	1	1	1	1	1	1	1	1	1	1	Y	Y	Y	Y	Y	Y	Y	Y	Y	Y	0
B0YJ81	HACD1	15	183	FALSE	FALSE	FALSE	#N/A	1	1	1	1	1	1	1	1	1	1	Y	Y	Y	Y	Y	Y	Y	Y	Y	Y	0
B0YJ81	HACD1	15	186	FALSE	FALSE	FALSE	#N/A	1	1	1	1	1	1	1	1	1	1	Y	Y	Y	Y	Y	Y	Y	Y	Y	Y	0
B0YJ81	HACD1	15	196	FALSE	FALSE	FALSE	#N/A	1	1	1	0	1	1	1	1	1	1	Y	Y	Y	H	Y	Y	Y	Y	Y	Y	0.141182
B0YJ81	HACD1	15	203	FALSE	FALSE	FALSE	#N/A	1	1	1	1	1	1	1	1	1	1	Y	Y	Y	Y	Y	Y	Y	Y	Y	Y	0
B0YJ81	HACD1	15	210	FALSE	FALSE	FALSE	#N/A	1	1	1	1	1	1	1	1	1	1	Y	Y	Y	Y	Y	Y	Y	Y	Y	Y	0
B0YJ81	HACD1	15	222	FALSE	FALSE	FALSE	#N/A	1	1	1	1	1	1	1	1	1	1	Y	Y	Y	Y	Y	Y	Y	Y	Y	Y	0
B0YJ81	HACD1	15	242	FALSE	FALSE	FALSE	#N/A	1	1	1	1	1	1	1	1	1	1	Y	Y	Y	Y	Y	Y	Y	Y	Y	Y	0
B0YJ81	HACD1	15	248	FALSE	FALSE	FALSE	#N/A	1	1	1	1	1	1	1	1	1	1	Y	Y	Y	Y	Y	Y	Y	Y	Y	Y	0
B0YJ81	HACD1	15	249	FALSE	FALSE	FALSE	#N/A	1	1	0	1	1	1	1	1	1	1	Y	Y	H	Y	Y	Y	Y	Y	Y	Y	0.141182
B0YJ81	HACD1	15	250	FALSE	FALSE	FALSE	#N/A	1	1	0	1	0	1	1	0	0	1	Y	Y	A	Y	A	Y	Y	A	A	Y	0.292285
B0YJ81	HACD1	15	259	FALSE	FALSE	FALSE	#N/A	1	1	1	1	1	1	1	1	1	1	Y	Y	Y	Y	Y	Y	Y	Y	Y	Y	0
B0YJ81	HACD1	15	267	FALSE	FALSE	FALSE	#N/A	1	1	1	1	1	1	1	1	1	1	Y	Y	Y	Y	Y	Y	Y	Y	Y	Y	0
B1AK53	ESPN	14	144	FALSE	FALSE	FALSE	#N/A	1	1	1	1	1	1	1	1	1	0	Y	Y	Y	Y	Y	Y	Y	Y	Y	+	0
B1AK53	ESPN	14	161	FALSE	FALSE	FALSE	#N/A	1	1	1	1	0	0	1	0	1	0	Y	Y	Y	Y	H	H	Y	H	Y	+	0.28969
B1AK53	ESPN	14	177	FALSE	FALSE	FALSE	#N/A	1	0	1	1	1	1	1	1	1	0	Y	+	Y	Y	Y	Y	Y	Y	Y	+	0
B1AK53	ESPN	14	190	FALSE	FALSE	FALSE	#N/A	1	0	1	1	1	1	1	1	1	0	Y	+	Y	Y	Y	Y	Y	Y	Y	+	0
B1AK53	ESPN	14	306	FALSE	FALSE	FALSE	#N/A	1	1	1	1	0	1	0	1	1	0	Y	Y	Y	Y	W	Y	S	Y	Y	+	0.311183
B1AK53	ESPN	14	323	FALSE	FALSE	FALSE	#N/A	1	1	1	1	0	1	0	1	1	0	Y	Y	Y	Y	L	Y	L	Y	Y	+	0.24108
B1AK53	ESPN	14	380	FALSE	FALSE	FALSE	#N/A	1	0	1	1	1	1	1	0	0	0	Y	+	Y	Y	Y	Y	Y	P	A	+	0.353759
B1AK53	ESPN	14	410	FALSE	FALSE	FALSE	#N/A	1	1	1	1	1	1	1	0	0	0	Y	Y	Y	Y	Y	Y	Y	-	-	+	0
B1AK53	ESPN	14	455	FALSE	FALSE	FALSE	#N/A	1	1	1	1	0	1	1	0	0	0	Y	Y	Y	Y	F	Y	Y	K	K	+	0.386253
B1AK53	ESPN	14	470	FALSE	FALSE	FALSE	#N/A	1	1	1	1	1	1	1	0	0	0	Y	Y	Y	Y	Y	Y	Y	E	E	+	0.24108
B1AK53	ESPN	14	519	FALSE	FALSE	FALSE	#N/A	1	1	1	1	1	1	1	0	0	0	Y	Y	Y	Y	Y	Y	Y	A	A	+	0.24108
B1AK53	ESPN	14	520	FALSE	FALSE	FALSE	#N/A	1	1	1	1	1	1	0	0	0	0	Y	Y	Y	Y	Y	Y	R	V	D	+	0.456357
B1AK53	ESPN	14	832	FALSE	FALSE	FALSE	#N/A	1	0	0	1	1	1	1	0	0	1	Y	+	+	Y	Y	Y	Y	P	L	Y	0.353759
B1AK53	ESPN	14	854	FALSE	FALSE	FALSE	#N/A	1	0	0	0	1	1	0	0	0	0	Y	+	+	-	Y	Y	-	E	E	H	0.564475
B2RTY4	MYO9A	73	21	FALSE	FALSE	FALSE	#N/A	1	1	1	1	1	0	1	1	0	0	Y	Y	Y	Y	Y	+	Y	Y	+	+	0
B2RTY4	MYO9A	73	31	FALSE	FALSE	FALSE	#N/A	1	1	1	1	1	0	1	1	0	0	Y	Y	Y	Y	Y	+	Y	Y	+	+	0
B2RTY4	MYO9A	73	61	FALSE	FALSE	FALSE	#N/A	1	1	1	1	1	0	1	1	0	0	Y	Y	Y	Y	Y	+	Y	Y	+	+	0
B2RTY4	MYO9A	73	103	FALSE	FALSE	FALSE	#N/A	1	1	1	1	1	0	1	1	0	0	Y	Y	Y	Y	Y	+	Y	Y	+	+	0
B2RTY4	MYO9A	73	118	FALSE	FALSE	FALSE	#N/A	1	1	1	1	1	0	1	1	0	0	Y	Y	Y	Y	Y	+	Y	Y	+	+	0
B2RTY4	MYO9A	73	176	FALSE	FALSE	FALSE	#N/A	1	1	1	1	1	0	1	1	0	0	Y	Y	Y	Y	Y	+	Y	Y	+	+	0
B2RTY4	MYO9A	73	178	FALSE	FALSE	FALSE	#N/A	1	1	1	1	1	0	1	1	0	0	Y	Y	Y	Y	Y	+	Y	Y	+	+	0
B2RTY4	MYO9A	73	195	FALSE	FALSE	FALSE	#N/A	1	1	1	1	1	0	1	1	0	0	Y	Y	Y	Y	Y	+	Y	Y	+	+	0
B2RTY4	MYO9A	73	199	FALSE	FALSE	FALSE	#N/A	1	1	1	1	1	0	1	1	0	0	Y	Y	Y	Y	Y	+	Y	Y	+	+	0
B2RTY4	MYO9A	73	203	FALSE	FALSE	FALSE	#N/A	1	1	1	1	1	0	1	1	0	0	Y	Y	Y	Y	Y	+	Y	Y	+	+	0
B2RTY4	MYO9A	73	216	FALSE	FALSE	FALSE	#N/A	1	1	1	1	1	0	1	1	0	0	Y	Y	Y	Y	Y	+	Y	Y	+	+	0
B2RTY4	MYO9A	73	223	FALSE	FALSE	FALSE	#N/A	1	1	1	1	1	0	1	1	0	0	Y	Y	Y	Y	Y	+	Y	Y	+	+	0
B2RTY4	MYO9A	73	304	FALSE	FALSE	FALSE	#N/A	1	1	1	1	1	0	1	1	0	0	Y	Y	Y	Y	Y	+	Y	Y	+	+	0
B2RTY4	MYO9A	73	314	TRUE	FALSE	FALSE	#N/A	1	1	1	1	1	0	1	1	0	0	Y	Y	Y	Y	Y	+	Y	Y	+	+	0
B2RTY4	MYO9A	73	318	FALSE	FALSE	FALSE	#N/A	1	1	1	1	1	0	1	1	0	0	Y	Y	Y	Y	Y	+	Y	Y	+	+	0
B2RTY4	MYO9A	73	327	FALSE	FALSE	FALSE	#N/A	1	1	1	1	1	0	1	1	0	0	Y	Y	Y	Y	Y	+	Y	Y	+	+	0
B2RTY4	MYO9A	73	335	FALSE	FALSE	FALSE	#N/A	1	1	1	1	1	0	1	1	0	0	Y	Y	Y	Y	Y	+	Y	Y	+	+	0
B2RTY4	MYO9A	73	339	FALSE	FALSE	FALSE	#N/A	1	1	1	1	1	0	1	1	0	0	Y	Y	Y	Y	Y	+	Y	Y	+	+	0
B2RTY4	MYO9A	73	340	FALSE	FALSE	FALSE	#N/A	1	1	1	1	1	0	1	1	0	0	Y	Y	Y	Y	Y	+	Y	Y	+	+	0
B2RTY4	MYO9A	73	361	FALSE	FALSE	FALSE	#N/A	1	1	1	1	1	0	1	1	0	0	Y	Y	Y	Y	Y	+	Y	Y	+	+	0
B2RTY4	MYO9A	73	363	FALSE	FALSE	FALSE	#N/A	1	1	0	0	1	0	1	1	0	0	Y	Y	F	F	Y	+	Y	Y	+	+	0.30745
B2RTY4	MYO9A	73	379	FALSE	FALSE	FALSE	#N/A	1	1	1	1	1	0	1	1	0	0	Y	Y	Y	Y	Y	+	Y	Y	+	+	0
B2RTY4	MYO9A	73	381	FALSE	FALSE	FALSE	#N/A	1	1	1	1	0	0	1	1	0	0	Y	Y	Y	Y	F	+	Y	Y	+	+	0.210758
B2RTY4	MYO9A	73	434	FALSE	FALSE	FALSE	#N/A	1	1	1	1	1	0	1	1	0	0	Y	Y	Y	Y	Y	+	Y	Y	+	+	0
B2RTY4	MYO9A	73	439	FALSE	FALSE	FALSE	#N/A	1	1	1	1	1	0	1	1	0	0	Y	Y	Y	Y	Y	+	Y	Y	+	+	0
B2RTY4	MYO9A	73	486	FALSE	FALSE	FALSE	#N/A	1	1	1	1	1	0	1	1	0	0	Y	Y	Y	Y	Y	+	Y	Y	+	+	0
B2RTY4	MYO9A	73	503	FALSE	FALSE	FALSE	#N/A	1	1	1	1	1	0	1	1	0	0	Y	Y	Y	Y	Y	+	Y	Y	+	+	0
B2RTY4	MYO9A	73	544	FALSE	FALSE	FALSE	#N/A	1	1	1	1	1	0	1	1	0	0	Y	Y	Y	Y	Y	+	Y	Y	+	+	0
B2RTY4	MYO9A	73	564	FALSE	FALSE	FALSE	#N/A	1	1	1	1	1	0	1	1	0	0	Y	Y	Y	Y	Y	+	Y	Y	+	+	0
B2RTY4	MYO9A	73	577	FALSE	FALSE	FALSE	#N/A	1	1	1	1	1	0	1	1	0	0	Y	Y	Y	Y	Y	+	Y	Y	+	+	0
B2RTY4	MYO9A	73	589	FALSE	FALSE	FALSE	#N/A	1	1	1	1	1	0	1	1	0	0	Y	Y	Y	Y	Y	+	Y	Y	+	+	0
B2RTY4	MYO9A	73	637	TRUE	FALSE	FALSE	#N/A	1	1	1	1	1	0	1	1	0	0	Y	Y	Y	Y	Y	+	Y	Y	+	+	0
B2RTY4	MYO9A	73	653	FALSE	FALSE	FALSE	#N/A	1	1	1	1	1	0	1	1	0	0	Y	Y	Y	Y	Y	+	Y	Y	+	+	0
B2RTY4	MYO9A	73	659	FALSE	FALSE	FALSE	#N/A	1	1	1	1	1	0	1	1	0	0	Y	Y	Y	Y	Y	+	Y	Y	+	+	0
B2RTY4	MYO9A	73	767	TRUE	FALSE	FALSE	#N/A	1	1	1	1	1	0	1	1	0	0	Y	Y	Y	Y	Y	+	Y	Y	+	+	0
B2RTY4	MYO9A	73	911	FALSE	FALSE	FALSE	#N/A	1	1	1	1	1	1	1	1	0	0	Y	Y	Y	Y	Y	Y	Y	Y	+	+	0
B2RTY4	MYO9A	73	938	FALSE	FALSE	FALSE	#N/A	1	1	1	1	1	1	1	1	0	0	Y	Y	Y	Y	Y	Y	Y	Y	+	+	0
B2RTY4	MYO9A	73	952	FALSE	FALSE	FALSE	#N/A	1	1	1	1	1	1	1	1	0	0	Y	Y	Y	Y	Y	Y	Y	Y	+	+	0
B2RTY4	MYO9A	73	956	FALSE	FALSE	FALSE	#N/A	1	1	1	1	1	1	1	1	0	0	Y	Y	Y	Y	Y	Y	Y	Y	+	+	0
B2RTY4	MYO9A	73	994	FALSE	FALSE	FALSE	#N/A	1	1	1	1	1	1	1	1	0	0	Y	Y	Y	Y	Y	Y	Y	Y	+	+	0
B2RTY4	MYO9A	73	1056	FALSE	FALSE	FALSE	#N/A	1	1	1	1	1	1	1	1	0	0	Y	Y	Y	Y	Y	Y	Y	Y	+	+	0
B2RTY4	MYO9A	73	1094	TRUE	FALSE	FALSE	#N/A	1	1	1	1	1	1	1	1	0	0	Y	Y	Y	Y	Y	Y	Y	Y	+	+	0
B2RTY4	MYO9A	73	1111	FALSE	FALSE	FALSE	#N/A	1	1	0	0	0	0	0	0	0	0	Y	Y	L	L	H	H	L	H	+	+	0.520426
B2RTY4	MYO9A	73	1112	FALSE	FALSE	FALSE	#N/A	1	1	1	0	0	1	1	1	0	0	Y	Y	Y	C	C	Y	Y	Y	+	+	0.270426
B2RTY4	MYO9A	73	1129	FALSE	FALSE	FALSE	#N/A	1	1	1	1	1	1	1	1	0	0	Y	Y	Y	Y	Y	Y	Y	Y	+	+	0
B2RTY4	MYO9A	73	1135	FALSE	FALSE	FALSE	#N/A	1	1	1	1	1	1	1	1	0	0	Y	Y	Y	Y	Y	Y	Y	Y	+	+	0
B2RTY4	MYO9A	73	1181	FALSE	FALSE	FALSE	#N/A	1	1	0	0	1	1	1	1	0	0	Y	Y	C	C	Y	Y	Y	Y	+	+	0.270426
B2RTY4	MYO9A	73	1336	FALSE	FALSE	FALSE	#N/A	1	1	0	0	0	0	0	0	0	0	Y	Y	C	C	C	C	C	C	+	C	0.24108
B2RTY4	MYO9A	73	1422	FALSE	FALSE	FALSE	#N/A	1	1	1	1	1	1	1	1	0	1	Y	Y	Y	Y	Y	Y	Y	Y	+	Y	0
B2RTY4	MYO9A	73	1466	FALSE	FALSE	FALSE	#N/A	1	1	0	0	1	1	1	1	0	0	Y	Y	C	C	Y	Y	Y	Y	+	F	0.386253
B2RTY4	MYO9A	73	1548	FALSE	FALSE	FALSE	#N/A	1	1	1	1	0	0	0	0	0	0	Y	Y	Y	Y	H	H	H	H	R	K	0.518352
B2RTY4	MYO9A	73	1653	FALSE	FALSE	FALSE	#N/A	1	1	1	1	0	1	1	1	0	0	Y	Y	Y	Y	C	Y	Y	Y	+	H	0.311183
B2RTY4	MYO9A	73	1804	FALSE	FALSE	FALSE	#N/A	1	1	1	1	0	0	1	1	0	0	Y	Y	Y	Y	N	N	Y	Y	H	H	0.412697
B2RTY4	MYO9A	73	1908	FALSE	FALSE	FALSE	#N/A	1	1	1	1	1	1	1	1	1	1	Y	Y	Y	Y	Y	Y	Y	Y	Y	Y	0
B2RTY4	MYO9A	73	1922	FALSE	FALSE	FALSE	#N/A	1	1	1	1	1	1	1	1	1	1	Y	Y	Y	Y	Y	Y	Y	Y	Y	Y	0
B2RTY4	MYO9A	73	1926	FALSE	FALSE	FALSE	#N/A	1	1	1	1	1	1	1	1	1	1	Y	Y	Y	Y	Y	Y	Y	Y	Y	Y	0
B2RTY4	MYO9A	73	1964	TRUE	FALSE	FALSE	#N/A	1	1	1	1	1	1	1	1	1	1	Y	Y	Y	Y	Y	Y	Y	Y	Y	Y	0
B2RTY4	MYO9A	73	2007	FALSE	FALSE	FALSE	#N/A	1	1	1	1	1	1	1	1	0	1	Y	Y	Y	Y	Y	Y	Y	Y	+	Y	0
B2RTY4	MYO9A	73	2012	FALSE	FALSE	FALSE	#N/A	1	1	1	1	1	1	1	1	0	1	Y	Y	Y	Y	Y	Y	Y	Y	+	Y	0
B2RTY4	MYO9A	73	2015	FALSE	FALSE	FALSE	#N/A	1	1	1	1	1	1	1	1	0	1	Y	Y	Y	Y	Y	Y	Y	Y	+	Y	0
B2RTY4	MYO9A	73	2034	FALSE	FALSE	FALSE	#N/A	1	1	1	0	1	1	1	1	0	1	Y	Y	Y	+	Y	Y	Y	Y	+	Y	0
B2RTY4	MYO9A	73	2052	FALSE	FALSE	FALSE	#N/A	1	1	1	0	1	1	1	1	0	1	Y	Y	Y	+	Y	Y	Y	Y	+	Y	0
B2RTY4	MYO9A	73	2085	FALSE	FALSE	FALSE	#N/A	1	1	1	0	1	1	1	1	0	1	Y	Y	Y	+	Y	Y	Y	Y	+	Y	0
B2RTY4	MYO9A	73	2092	FALSE	FALSE	FALSE	#N/A	1	1	1	0	1	1	1	1	0	1	Y	Y	Y	+	Y	Y	Y	Y	+	Y	0
B2RTY4	MYO9A	73	2097	FALSE	FALSE	FALSE	#N/A	1	1	1	0	1	1	1	1	0	1	Y	Y	Y	+	Y	Y	Y	Y	+	Y	0
B2RTY4	MYO9A	73	2125	FALSE	FALSE	FALSE	#N/A	1	1	1	0	1	1	1	1	0	1	Y	Y	Y	+	Y	Y	Y	Y	+	Y	0
B2RTY4	MYO9A	73	2151	FALSE	FALSE	FALSE	#N/A	1	1	1	0	1	1	1	1	0	1	Y	Y	Y	+	Y	Y	Y	Y	+	Y	0
B2RTY4	MYO9A	73	2171	FALSE	FALSE	FALSE	#N/A	1	1	1	0	1	1	1	1	0	1	Y	Y	Y	+	Y	Y	Y	Y	+	Y	0
B2RTY4	MYO9A	73	2251	FALSE	FALSE	FALSE	#N/A	1	1	1	0	1	1	1	1	0	1	Y	Y	Y	+	Y	Y	Y	Y	+	Y	0
B2RTY4	MYO9A	73	2289	FALSE	FALSE	FALSE	#N/A	1	1	1	0	1	1	1	1	0	0	Y	Y	Y	+	Y	Y	Y	Y	+	+	0
B2RTY4	MYO9A	73	2388	TRUE	FALSE	FALSE	#N/A	1	0	0	0	0	0	0	0	0	0	Y	C	+	+	G	+	+	+	+	+	1
B2RTY4	MYO9A	73	2454	FALSE	FALSE	FALSE	#N/A	1	1	1	0	1	1	1	1	0	0	Y	Y	Y	+	Y	Y	Y	Y	+	+	0
B2RTY4	MYO9A	73	2460	FALSE	FALSE	FALSE	#N/A	1	1	1	0	1	1	1	1	0	0	Y	Y	Y	+	Y	Y	Y	Y	+	+	0
B2RUY7	VWC2L	6	29	FALSE	FALSE	FALSE	#N/A	1	1	1	1	1	1	1	1	1	1	Y	Y	Y	Y	Y	Y	Y	Y	Y	Y	0
B2RUY7	VWC2L	6	48	FALSE	FALSE	FALSE	#N/A	1	1	1	0	1	1	1	1	1	1	Y	Y	Y	+	Y	Y	Y	Y	Y	Y	0
B2RUY7	VWC2L	6	61	FALSE	FALSE	FALSE	#N/A	1	1	1	0	1	1	1	1	1	1	Y	Y	Y	+	Y	Y	Y	Y	Y	Y	0
B2RUY7	VWC2L	6	118	FALSE	FALSE	FALSE	#N/A	1	1	1	1	1	1	1	1	1	1	Y	Y	Y	Y	Y	Y	Y	Y	Y	Y	0
B2RUY7	VWC2L	6	123	FALSE	FALSE	FALSE	#N/A	1	1	1	1	1	1	1	1	1	1	Y	Y	Y	Y	Y	Y	Y	Y	Y	Y	0
B2RUY7	VWC2L	6	162	FALSE	FALSE	FALSE	#N/A	1	0	1	1	1	0	1	1	0	0	Y	+	Y	Y	Y	+	Y	Y	+	+	0
B5MCN3	S14L6	14	36	FALSE	FALSE	FALSE	#N/A	1	1	1	1	0	1	1	1	1	1	Y	Y	Y	Y	H	Y	Y	Y	Y	Y	0.141182
B5MCN3	S14L6	14	83	FALSE	FALSE	FALSE	#N/A	1	1	1	1	1	1	1	1	1	1	Y	Y	Y	Y	Y	Y	Y	Y	Y	Y	0
B5MCN3	S14L6	14	100	FALSE	FALSE	FALSE	#N/A	1	1	1	1	0	1	1	0	1	1	Y	Y	Y	Y	F	Y	Y	F	Y	Y	0.217322
B5MCN3	S14L6	14	182	TRUE	FALSE	FALSE	#N/A	1	1	1	1	1	1	1	1	0	1	Y	Y	Y	Y	Y	Y	Y	Y	F	Y	0.141182
B5MCN3	S14L6	14	208	FALSE	FALSE	FALSE	#N/A	1	1	0	0	0	0	0	0	0	0	Y	Y	F	F	F	F	F	F	F	F	0.217322
B5MCN3	S14L6	14	260	FALSE	FALSE	FALSE	#N/A	1	1	1	1	1	1	1	1	1	0	Y	Y	Y	Y	Y	Y	Y	Y	Y	F	0.141182
B5MCN3	S14L6	14	268	FALSE	FALSE	FALSE	#N/A	1	1	1	0	1	0	1	1	0	0	Y	Y	Y	M	Y	M	Y	Y	M	F	0.389973
B5MCN3	S14L6	14	269	FALSE	FALSE	FALSE	#N/A	1	1	1	1	0	1	1	1	1	1	Y	Y	Y	Y	F	Y	Y	Y	Y	Y	0.141182
B5MCN3	S14L6	14	278	FALSE	FALSE	FALSE	#N/A	1	1	1	1	1	1	1	1	1	0	Y	Y	Y	Y	Y	Y	Y	Y	Y	F	0.141182
B5MCN3	S14L6	14	342	FALSE	FALSE	FALSE	#N/A	1	1	1	1	1	1	1	1	1	1	Y	Y	Y	Y	Y	Y	Y	Y	Y	Y	0
B5MCN3	S14L6	14	361	FALSE	FALSE	FALSE	#N/A	1	1	1	1	0	1	1	1	1	1	Y	Y	Y	Y	W	Y	Y	Y	Y	Y	0.141182
B5MCN3	S14L6	14	366	FALSE	FALSE	FALSE	#N/A	1	0	0	0	0	0	0	0	0	0	Y	D	D	D	+	D	D	D	D	D	0.15876
B5MCN3	S14L6	14	369	FALSE	FALSE	FALSE	#N/A	1	1	1	1	0	1	1	1	1	1	Y	Y	Y	Y	+	Y	Y	Y	Y	Y	0
B5MCN3	S14L6	14	379	FALSE	FALSE	FALSE	#N/A	1	1	0	0	0	0	0	1	0	0	Y	Y	F	F	+	F	F	Y	F	F	0.28969
C9JQI7	TM232	29	21	FALSE	FALSE	FALSE	#N/A	1	0	1	0	0	0	0	1	0	0	Y	+	Y	+	+	+	+	Y	+	+	0
C9JQI7	TM232	29	104	FALSE	FALSE	FALSE	#N/A	1	0	1	1	0	1	0	1	0	0	Y	+	Y	Y	+	Y	+	Y	+	+	0
C9JQI7	TM232	29	121	FALSE	FALSE	FALSE	#N/A	1	1	0	1	1	1	0	1	0	0	Y	Y	H	Y	Y	Y	+	Y	+	+	0.210758
C9JQI7	TM232	29	131	FALSE	FALSE	FALSE	#N/A	1	1	0	0	0	1	0	1	0	0	Y	Y	H	C	C	Y	+	Y	+	+	0.491133
C9JQI7	TM232	29	146	FALSE	FALSE	FALSE	#N/A	1	1	1	1	1	1	0	1	0	0	Y	Y	Y	Y	Y	Y	+	Y	+	+	0
C9JQI7	TM232	29	157	FALSE	FALSE	FALSE	#N/A	1	1	1	1	1	1	0	1	0	0	Y	Y	Y	Y	Y	Y	+	Y	+	+	0
C9JQI7	TM232	29	159	FALSE	FALSE	FALSE	#N/A	1	1	1	1	1	1	0	1	0	0	Y	Y	Y	Y	Y	Y	+	Y	+	+	0
C9JQI7	TM232	29	170	FALSE	FALSE	FALSE	#N/A	1	1	1	1	1	1	0	1	0	0	Y	Y	Y	Y	Y	Y	+	Y	+	+	0
C9JQI7	TM232	29	198	FALSE	FALSE	FALSE	#N/A	1	1	1	1	1	1	0	1	0	0	Y	Y	Y	Y	Y	Y	+	Y	+	+	0
C9JQI7	TM232	29	200	FALSE	FALSE	FALSE	#N/A	1	1	1	1	1	1	0	1	0	0	Y	Y	Y	Y	Y	Y	+	Y	+	P	0.181188
C9JQI7	TM232	29	209	FALSE	FALSE	FALSE	#N/A	1	1	1	1	1	1	0	1	0	1	Y	Y	Y	Y	Y	Y	+	Y	+	Y	0
C9JQI7	TM232	29	212	FALSE	FALSE	FALSE	#N/A	1	1	1	1	1	1	0	1	0	1	Y	Y	Y	Y	Y	Y	+	Y	+	Y	0
C9JQI7	TM232	29	249	FALSE	FALSE	FALSE	#N/A	1	1	0	0	0	1	0	1	0	0	Y	Y	P	P	+	Y	+	Y	+	N	0.491133
C9JQI7	TM232	29	259	FALSE	FALSE	FALSE	#N/A	1	1	1	1	1	1	1	1	0	0	Y	Y	Y	Y	Y	Y	Y	Y	+	R	0.15876
C9JQI7	TM232	29	359	FALSE	FALSE	FALSE	#N/A	1	1	0	0	0	0	1	1	1	1	Y	Y	F	F	T	F	Y	Y	Y	Y	0.389973
C9JQI7	TM232	29	361	FALSE	FALSE	FALSE	#N/A	1	1	1	1	1	1	1	1	1	1	Y	Y	Y	Y	Y	Y	Y	Y	Y	Y	0
C9JQI7	TM232	29	371	FALSE	FALSE	FALSE	#N/A	1	1	1	1	1	1	1	1	0	0	Y	Y	Y	Y	Y	Y	Y	Y	H	R	0.277528
C9JQI7	TM232	29	397	FALSE	FALSE	FALSE	#N/A	1	1	0	0	0	0	0	0	0	0	Y	Y	L	L	L	P	P	L	L	S	0.530103
C9JQI7	TM232	29	417	FALSE	FALSE	FALSE	#N/A	1	1	1	1	1	1	1	1	1	1	Y	Y	Y	Y	Y	Y	Y	Y	Y	Y	0
C9JQI7	TM232	29	434	FALSE	FALSE	FALSE	#N/A	1	1	1	1	0	0	1	1	0	0	Y	Y	Y	Y	V	S	Y	Y	+	R	0.456357
C9JQI7	TM232	29	435	FALSE	FALSE	FALSE	#N/A	1	1	1	1	1	1	1	1	0	1	Y	Y	Y	Y	Y	Y	Y	Y	+	Y	0
C9JQI7	TM232	29	439	FALSE	FALSE	FALSE	#N/A	1	1	1	1	0	1	1	1	0	0	Y	Y	Y	Y	+	Y	Y	Y	+	S	0.181188
C9JQI7	TM232	29	471	FALSE	FALSE	FALSE	#N/A	1	1	1	1	0	0	0	0	0	0	Y	Y	Y	Y	+	H	H	Q	+	S	0.583333
C9JQI7	TM232	29	498	FALSE	FALSE	FALSE	#N/A	1	0	0	0	0	1	1	0	0	0	Y	+	-	-	+	Y	Y	H	+	+	0.405639
C9JQI7	TM232	29	514	TRUE	FALSE	FALSE	#N/A	1	0	1	1	0	1	1	1	0	0	Y	+	Y	Y	+	Y	Y	Y	+	+	0
C9JQI7	TM232	29	550	FALSE	FALSE	FALSE	#N/A	1	0	0	0	0	1	0	1	0	0	Y	+	H	H	+	Y	+	Y	+	+	0.418166
C9JQI7	TM232	29	581	FALSE	FALSE	FALSE	#N/A	1	0	1	1	0	0	0	0	0	0	Y	+	Y	Y	+	H	+	M	+	+	0.590436
C9JQI7	TM232	29	648	TRUE	FALSE	FALSE	#N/A	1	0	1	1	0	0	0	0	0	0	Y	+	Y	Y	+	+	+	+	+	+	0
C9JQI7	TM232	29	652	TRUE	FALSE	FALSE	#N/A	1	0	0	0	0	0	0	0	0	0	Y	+	L	P	+	+	+	+	+	+	1
C9JRZ8	AK1BF	11	68	FALSE	FALSE	FALSE	#N/A	1	1	1	1	1	1	1	1	1	1	Y	Y	Y	Y	Y	Y	Y	Y	Y	Y	0
C9JRZ8	AK1BF	11	75	FALSE	FALSE	FALSE	#N/A	1	1	0	1	0	0	0	0	0	0	Y	Y	Q	Y	H	H	H	H	H	H	0.389973
C9JRZ8	AK1BF	11	77	FALSE	FALSE	FALSE	#N/A	1	1	1	1	1	1	1	1	1	1	Y	Y	Y	Y	Y	Y	Y	Y	Y	Y	0
C9JRZ8	AK1BF	11	132	FALSE	FALSE	FALSE	#N/A	1	1	1	1	1	1	1	1	1	1	Y	Y	Y	Y	Y	Y	Y	Y	Y	Y	0
C9JRZ8	AK1BF	11	136	FALSE	FALSE	FALSE	#N/A	1	1	1	1	1	1	1	1	1	1	Y	Y	Y	Y	Y	Y	Y	Y	Y	Y	0
C9JRZ8	AK1BF	11	206	FALSE	FALSE	FALSE	#N/A	1	1	1	0	1	1	0	1	0	1	Y	Y	Y	H	Y	Y	H	Y	H	Y	0.265295
C9JRZ8	AK1BF	11	218	FALSE	FALSE	FALSE	#N/A	1	1	1	1	1	1	1	1	1	1	Y	Y	Y	Y	Y	Y	Y	Y	Y	Y	0
C9JRZ8	AK1BF	11	227	FALSE	FALSE	FALSE	#N/A	1	1	1	1	1	1	1	1	1	1	Y	Y	Y	Y	Y	Y	Y	Y	Y	Y	0
C9JRZ8	AK1BF	11	238	FALSE	FALSE	FALSE	#N/A	1	1	1	1	1	1	1	1	1	1	Y	Y	Y	Y	Y	Y	Y	Y	Y	Y	0
C9JRZ8	AK1BF	11	344	FALSE	FALSE	FALSE	#N/A	1	1	0	1	0	1	0	0	0	1	Y	Y	V	Y	F	Y	F	F	F	Y	0.409691
O00115	DNS2A	15	20	FALSE	FALSE	FALSE	#N/A	1	1	1	1	1	1	1	1	1	1	Y	Y	Y	Y	Y	Y	Y	Y	Y	Y	0
O00115	DNS2A	15	33	FALSE	FALSE	FALSE	#N/A	1	1	1	1	1	1	1	1	1	1	Y	Y	Y	Y	Y	Y	Y	Y	Y	Y	0
O00115	DNS2A	15	51	FALSE	FALSE	FALSE	#N/A	1	1	1	1	1	1	1	1	1	1	Y	Y	Y	Y	Y	Y	Y	Y	Y	Y	0
O00115	DNS2A	15	53	FALSE	FALSE	FALSE	#N/A	1	1	1	1	1	1	1	1	1	1	Y	Y	Y	Y	Y	Y	Y	Y	Y	Y	0
O00115	DNS2A	15	83	FALSE	FALSE	FALSE	#N/A	1	1	1	1	1	1	1	1	1	1	Y	Y	Y	Y	Y	Y	Y	Y	Y	Y	0
O00115	DNS2A	15	95	FALSE	FALSE	FALSE	#N/A	1	1	1	1	1	1	1	1	1	1	Y	Y	Y	Y	Y	Y	Y	Y	Y	Y	0
O00115	DNS2A	15	144	FALSE	FALSE	FALSE	#N/A	1	1	1	1	1	1	1	1	1	1	Y	Y	Y	Y	Y	Y	Y	Y	Y	Y	0
O00115	DNS2A	15	153	FALSE	FALSE	FALSE	#N/A	1	1	0	1	1	1	1	1	1	0	Y	Y	F	Y	Y	Y	Y	Y	Y	K	0.277528
O00115	DNS2A	15	176	FALSE	FALSE	FALSE	#N/A	1	1	1	1	1	1	1	1	1	1	Y	Y	Y	Y	Y	Y	Y	Y	Y	Y	0
O00115	DNS2A	15	178	FALSE	FALSE	FALSE	#N/A	1	1	1	1	1	1	0	1	1	0	Y	Y	Y	Y	Y	Y	F	Y	Y	F	0.217322
O00115	DNS2A	15	182	FALSE	FALSE	FALSE	#N/A	1	1	1	1	1	1	1	1	1	1	Y	Y	Y	Y	Y	Y	Y	Y	Y	Y	0
O00115	DNS2A	15	184	FALSE	FALSE	FALSE	#N/A	1	1	0	0	0	1	1	0	1	1	Y	Y	H	H	H	Y	Y	H	Y	Y	0.292285
O00115	DNS2A	15	239	FALSE	FALSE	FALSE	#N/A	1	1	1	1	1	1	1	1	1	0	Y	Y	Y	Y	Y	Y	Y	Y	Y	+	0
O00115	DNS2A	15	344	FALSE	FALSE	FALSE	#N/A	1	1	0	0	0	0	0	0	1	0	Y	Y	W	C	W	W	W	W	Y	C	0.447173
O00115	DNS2A	15	358	FALSE	FALSE	FALSE	#N/A	1	1	0	0	0	0	0	0	0	0	Y	Y	+	+	S	S	+	Q	+	+	0.655459
O00116	ADAS	22	19	FALSE	FALSE	FALSE	#N/A	1	1	0	0	0	0	0	0	0	0	Y	Y	A	+	S	+	A	S	+	+	0.613147
O00116	ADAS	22	98	FALSE	FALSE	FALSE	#N/A	1	1	1	1	1	0	1	1	1	0	Y	Y	Y	Y	Y	+	Y	Y	Y	+	0
O00116	ADAS	22	118	FALSE	FALSE	FALSE	#N/A	1	1	1	0	1	0	1	1	1	0	Y	Y	Y	-	Y	+	Y	Y	Y	+	0
O00116	ADAS	22	175	FALSE	FALSE	FALSE	#N/A	1	1	1	0	1	0	1	1	1	0	Y	Y	Y	+	Y	+	Y	Y	Y	+	0
O00116	ADAS	22	228	FALSE	FALSE	FALSE	#N/A	1	1	1	0	1	0	1	1	1	0	Y	Y	Y	+	Y	+	Y	Y	Y	+	0
O00116	ADAS	22	243	FALSE	FALSE	FALSE	#N/A	1	1	1	0	1	0	1	1	0	0	Y	Y	Y	+	Y	+	Y	Y	S	+	0.210758
O00116	ADAS	22	296	FALSE	FALSE	FALSE	#N/A	1	1	1	0	1	0	1	1	1	0	Y	Y	Y	+	Y	+	Y	Y	Y	+	0
O00116	ADAS	22	326	FALSE	FALSE	FALSE	#N/A	1	1	1	0	1	0	1	1	1	0	Y	Y	Y	+	Y	+	Y	Y	Y	+	0
O00116	ADAS	22	387	FALSE	FALSE	FALSE	#N/A	1	1	1	0	1	0	1	1	1	0	Y	Y	Y	+	Y	+	Y	Y	Y	+	0
O00116	ADAS	22	390	FALSE	FALSE	FALSE	#N/A	1	1	1	0	1	0	1	1	1	0	Y	Y	Y	+	Y	+	Y	Y	Y	+	0
O00116	ADAS	22	451	FALSE	FALSE	FALSE	#N/A	1	1	1	0	1	0	0	1	1	1	Y	Y	Y	+	Y	+	F	Y	Y	Y	0.181188
O00116	ADAS	22	485	FALSE	FALSE	FALSE	#N/A	1	1	1	0	1	0	1	1	1	1	Y	Y	Y	+	Y	+	Y	Y	Y	Y	0
O00116	ADAS	22	505	FALSE	FALSE	FALSE	#N/A	1	1	1	0	1	0	1	1	1	1	Y	Y	Y	+	Y	+	Y	Y	Y	Y	0
O00116	ADAS	22	509	FALSE	FALSE	FALSE	#N/A	1	1	1	0	1	0	1	1	1	1	Y	Y	Y	+	Y	+	Y	Y	Y	Y	0
O00116	ADAS	22	513	FALSE	FALSE	FALSE	#N/A	1	1	1	0	1	0	1	1	1	1	Y	Y	Y	+	Y	+	Y	Y	Y	Y	0
O00116	ADAS	22	521	FALSE	FALSE	FALSE	#N/A	1	1	1	0	1	0	1	1	0	1	Y	Y	Y	+	Y	+	Y	Y	F	Y	0.181188
O00116	ADAS	22	522	FALSE	FALSE	FALSE	#N/A	1	1	1	0	1	0	1	1	1	1	Y	Y	Y	+	Y	+	Y	Y	Y	Y	0
O00116	ADAS	22	571	FALSE	FALSE	FALSE	#N/A	1	1	1	0	1	0	1	1	1	1	Y	Y	Y	+	Y	+	Y	Y	Y	Y	0
O00116	ADAS	22	578	FALSE	FALSE	FALSE	#N/A	1	1	1	0	1	0	1	1	1	1	Y	Y	Y	+	Y	+	Y	Y	Y	Y	0
O00116	ADAS	22	580	FALSE	FALSE	FALSE	#N/A	1	1	1	0	1	0	1	1	1	1	Y	Y	Y	+	Y	+	Y	Y	Y	Y	0
O00116	ADAS	22	585	FALSE	FALSE	FALSE	#N/A	1	1	1	0	1	0	1	1	1	1	Y	Y	Y	+	Y	+	Y	Y	Y	Y	0
O00116	ADAS	22	645	FALSE	FALSE	FALSE	#N/A	1	1	1	0	1	1	1	1	1	1	Y	Y	Y	+	Y	Y	Y	Y	Y	Y	0
O00154	BACH	8	130	FALSE	FALSE	FALSE	#N/A	1	1	1	1	1	1	1	1	1	0	Y	Y	Y	Y	Y	Y	Y	Y	Y	+	0
O00154	BACH	8	162	TRUE	FALSE	FALSE	#N/A	1	1	1	1	1	1	1	1	1	0	Y	Y	Y	Y	Y	Y	Y	Y	Y	+	0
O00154	BACH	8	181	FALSE	FALSE	FALSE	#N/A	1	1	1	1	1	1	1	1	1	1	Y	Y	Y	Y	Y	Y	Y	Y	Y	Y	0
O00154	BACH	8	194	TRUE	FALSE	FALSE	#N/A	1	1	1	1	1	1	1	1	1	1	Y	Y	Y	Y	Y	Y	Y	Y	Y	Y	0
O00154	BACH	8	225	FALSE	FALSE	FALSE	#N/A	1	1	1	1	1	1	1	1	1	1	Y	Y	Y	Y	Y	Y	Y	Y	Y	Y	0
O00154	BACH	8	323	FALSE	FALSE	FALSE	#N/A	1	0	1	1	1	1	1	1	0	0	Y	T	Y	Y	Y	Y	Y	Y	F	+	0.311183
O00154	BACH	8	332	TRUE	FALSE	FALSE	#N/A	1	0	1	1	1	1	1	1	1	0	Y	H	Y	Y	Y	Y	Y	Y	Y	+	0.15876
O00154	BACH	8	365	TRUE	FALSE	FALSE	#N/A	1	0	1	1	1	0	1	1	1	0	Y	+	Y	Y	Y	+	Y	Y	Y	+	0
O00165	HAX1	2	132	FALSE	TRUE	FALSE	19741252	1	1	0	1	1	1	1	1	1	1	Y	Y	F	Y	Y	Y	Y	Y	Y	Y	0.141182
O00165	HAX1	2	207	FALSE	FALSE	FALSE	#N/A	1	1	1	1	1	1	1	1	1	1	Y	Y	Y	Y	Y	Y	Y	Y	Y	Y	0
O00178	GTPB1	10	75	FALSE	FALSE	FALSE	#N/A	1	0	1	1	0	0	1	0	0	0	Y	F	Y	Y	F	F	Y	F	+	+	0.333333
O00178	GTPB1	10	95	TRUE	FALSE	FALSE	#N/A	1	1	1	1	1	1	1	1	1	0	Y	Y	Y	Y	Y	Y	Y	Y	Y	+	0
O00178	GTPB1	10	106	FALSE	FALSE	FALSE	#N/A	1	0	1	1	0	0	1	0	0	0	Y	V	Y	Y	V	V	Y	V	V	+	0.31265
O00178	GTPB1	10	117	FALSE	FALSE	FALSE	#N/A	1	0	1	1	0	0	1	0	0	0	Y	L	Y	Y	L	L	Y	L	L	+	0.31265
O00178	GTPB1	10	147	FALSE	FALSE	FALSE	#N/A	1	0	1	1	0	0	1	0	0	0	Y	V	Y	Y	V	V	Y	V	V	+	0.31265
O00178	GTPB1	10	259	FALSE	FALSE	FALSE	#N/A	1	1	1	1	1	1	1	1	1	0	Y	Y	Y	Y	Y	Y	Y	Y	Y	+	0
O00178	GTPB1	10	389	TRUE	FALSE	FALSE	#N/A	1	0	1	1	0	0	1	0	0	0	Y	S	Y	Y	S	S	Y	S	S	+	0.31265
O00178	GTPB1	10	403	FALSE	FALSE	FALSE	#N/A	1	1	1	1	1	1	1	1	1	0	Y	Y	Y	Y	Y	Y	Y	Y	Y	+	0
O00178	GTPB1	10	509	FALSE	FALSE	FALSE	#N/A	1	0	1	1	0	0	1	0	0	0	Y	F	Y	Y	F	F	Y	F	F	F	0.292285
O00178	GTPB1	10	550	FALSE	FALSE	FALSE	#N/A	1	0	1	1	1	1	1	1	1	0	Y	+	Y	Y	Y	Y	Y	Y	Y	+	0
O00180	KCNK1	13	30	FALSE	FALSE	FALSE	#N/A	1	1	1	1	1	1	0	0	1	0	Y	Y	Y	Y	Y	Y	+	+	Y	+	0
O00180	KCNK1	13	33	FALSE	FALSE	FALSE	#N/A	1	1	1	1	1	1	0	0	1	0	Y	Y	Y	Y	Y	Y	+	+	Y	+	0
O00180	KCNK1	13	48	FALSE	FALSE	FALSE	#N/A	1	1	1	1	1	1	0	0	1	0	Y	Y	Y	Y	Y	Y	+	+	Y	+	0
O00180	KCNK1	13	88	FALSE	FALSE	FALSE	#N/A	1	1	1	1	1	1	0	0	1	0	Y	Y	Y	Y	Y	Y	+	+	Y	P	0.181188
O00180	KCNK1	13	120	FALSE	FALSE	FALSE	#N/A	1	1	1	1	1	1	1	1	1	1	Y	Y	Y	Y	Y	Y	Y	Y	Y	Y	0
O00180	KCNK1	13	137	FALSE	FALSE	FALSE	#N/A	1	1	1	1	1	1	1	1	1	1	Y	Y	Y	Y	Y	Y	Y	Y	Y	Y	0
O00180	KCNK1	13	167	FALSE	FALSE	FALSE	#N/A	1	1	1	1	1	1	1	1	1	1	Y	Y	Y	Y	Y	Y	Y	Y	Y	Y	0
O00180	KCNK1	13	217	FALSE	FALSE	FALSE	#N/A	1	1	1	1	1	1	1	1	1	1	Y	Y	Y	Y	Y	Y	Y	Y	Y	Y	0
O00180	KCNK1	13	231	FALSE	FALSE	FALSE	#N/A	1	1	1	1	1	1	1	1	1	1	Y	Y	Y	Y	Y	Y	Y	Y	Y	Y	0
O00180	KCNK1	13	237	FALSE	FALSE	FALSE	#N/A	1	1	1	1	1	1	1	1	1	1	Y	Y	Y	Y	Y	Y	Y	Y	Y	Y	0
O00180	KCNK1	13	245	FALSE	FALSE	FALSE	#N/A	1	1	1	1	1	1	1	1	1	1	Y	Y	Y	Y	Y	Y	Y	Y	Y	Y	0
O00180	KCNK1	13	252	FALSE	FALSE	FALSE	#N/A	1	1	1	1	1	1	1	1	1	1	Y	Y	Y	Y	Y	Y	Y	Y	Y	Y	0
O00180	KCNK1	13	281	TRUE	FALSE	FALSE	#N/A	1	1	1	1	1	1	1	1	1	1	Y	Y	Y	Y	Y	Y	Y	Y	Y	Y	0
O00182	LEG9	9	10	TRUE	FALSE	FALSE	#N/A	1	1	1	1	1	1	1	1	1	0	Y	Y	Y	Y	Y	Y	Y	Y	Y	I	0.141182
O00182	LEG9	9	71	FALSE	FALSE	FALSE	#N/A	1	1	1	0	1	1	0	1	1	1	Y	Y	Y	+	Y	Y	S	Y	Y	Y	0.15876
O00182	LEG9	9	122	FALSE	FALSE	FALSE	#N/A	1	1	1	0	1	1	1	1	1	1	Y	Y	Y	+	Y	Y	Y	Y	Y	Y	0
O00182	LEG9	9	144	FALSE	FALSE	FALSE	#N/A	1	1	0	0	0	1	0	1	1	0	Y	Y	F	+	S	Y	S	Y	Y	F	0.452856
O00182	LEG9	9	218	FALSE	FALSE	FALSE	#N/A	1	0	1	0	1	1	1	1	0	0	Y	+	Y	+	Y	Y	Y	Y	S	+	0.210758
O00182	LEG9	9	223	TRUE	FALSE	FALSE	#N/A	1	0	1	0	1	0	1	1	1	0	Y	+	Y	L	Y	L	Y	Y	Y	+	0.270426
O00182	LEG9	9	236	FALSE	FALSE	FALSE	#N/A	1	0	1	1	1	1	1	1	0	0	Y	+	Y	Y	Y	Y	Y	Y	H	+	0.181188
O00182	LEG9	9	329	FALSE	FALSE	FALSE	#N/A	1	1	1	1	1	0	1	1	1	0	Y	Y	Y	Y	Y	+	Y	Y	Y	+	0
O00182	LEG9	9	330	FALSE	FALSE	FALSE	#N/A	1	1	1	0	0	0	0	1	0	0	Y	Y	Y	R	H	+	N	Y	S	+	0.666667
O00186	STXB3	21	66	FALSE	FALSE	FALSE	#N/A	1	1	1	1	0	1	0	1	1	0	Y	Y	Y	Y	+	Y	+	Y	Y	+	0
O00186	STXB3	21	79	FALSE	FALSE	FALSE	#N/A	1	1	1	1	0	1	0	1	1	0	Y	Y	Y	Y	+	Y	+	Y	Y	+	0
O00186	STXB3	21	103	FALSE	FALSE	FALSE	#N/A	1	1	1	1	0	1	0	1	1	0	Y	Y	Y	Y	+	Y	+	Y	Y	+	0
O00186	STXB3	21	107	FALSE	FALSE	FALSE	#N/A	1	1	1	1	0	1	0	1	1	0	Y	Y	Y	Y	+	Y	+	Y	Y	+	0
O00186	STXB3	21	109	FALSE	FALSE	FALSE	#N/A	1	1	1	1	0	1	0	1	1	0	Y	Y	Y	Y	+	Y	+	Y	Y	+	0
O00186	STXB3	21	148	FALSE	FALSE	FALSE	#N/A	1	1	1	1	0	1	0	1	0	0	Y	Y	Y	Y	H	Y	+	Y	F	+	0.353759
O00186	STXB3	21	157	FALSE	FALSE	FALSE	#N/A	1	1	1	1	1	1	0	1	1	0	Y	Y	Y	Y	Y	Y	+	Y	Y	+	0
O00186	STXB3	21	158	FALSE	FALSE	FALSE	#N/A	1	1	1	1	1	1	0	1	1	0	Y	Y	Y	Y	Y	Y	+	Y	Y	+	0
O00186	STXB3	21	160	FALSE	FALSE	FALSE	#N/A	1	1	1	1	1	1	0	1	1	0	Y	Y	Y	Y	Y	Y	+	Y	Y	+	0
O00186	STXB3	21	196	FALSE	FALSE	FALSE	#N/A	1	1	1	1	1	1	0	1	1	0	Y	Y	Y	Y	Y	Y	+	Y	Y	+	0
O00186	STXB3	21	218	FALSE	FALSE	FALSE	#N/A	1	1	1	1	1	1	0	1	1	0	Y	Y	Y	Y	Y	Y	+	Y	Y	+	0
O00186	STXB3	21	219	TRUE	FALSE	FALSE	#N/A	1	1	1	1	1	1	0	1	1	0	Y	Y	Y	Y	Y	Y	+	Y	Y	+	0
O00186	STXB3	21	259	FALSE	FALSE	FALSE	#N/A	1	1	1	1	1	1	1	1	1	0	Y	Y	Y	Y	Y	Y	Y	Y	Y	+	0
O00186	STXB3	21	269	FALSE	FALSE	FALSE	#N/A	1	1	1	1	1	1	1	1	1	0	Y	Y	Y	Y	Y	Y	Y	Y	Y	+	0
O00186	STXB3	21	411	FALSE	FALSE	FALSE	#N/A	1	1	1	1	1	1	1	1	1	1	Y	Y	Y	Y	Y	Y	Y	Y	Y	Y	0
O00186	STXB3	21	444	FALSE	FALSE	FALSE	#N/A	1	1	0	0	1	1	1	1	1	1	Y	Y	H	H	Y	Y	Y	Y	Y	Y	0.217322
O00186	STXB3	21	497	FALSE	FALSE	FALSE	#N/A	1	1	1	1	1	1	1	1	1	1	Y	Y	Y	Y	Y	Y	Y	Y	Y	Y	0
O00186	STXB3	21	521	FALSE	FALSE	FALSE	#N/A	1	1	1	1	1	1	0	1	1	1	Y	Y	Y	Y	Y	Y	S	Y	Y	Y	0.141182
O00186	STXB3	21	541	FALSE	FALSE	FALSE	#N/A	1	1	1	1	1	1	1	1	1	1	Y	Y	Y	Y	Y	Y	Y	Y	Y	Y	0
O00186	STXB3	21	548	FALSE	FALSE	FALSE	#N/A	1	1	1	1	1	1	1	1	1	1	Y	Y	Y	Y	Y	Y	Y	Y	Y	Y	0
O00187	MASP2	33	39	FALSE	FALSE	FALSE	#N/A	1	1	1	1	1	0	1	1	1	1	Y	Y	Y	Y	Y	+	Y	Y	Y	Y	0
O00187	MASP2	33	55	FALSE	FALSE	FALSE	#N/A	1	1	1	0	1	0	1	1	1	0	Y	Y	Y	F	Y	+	Y	Y	Y	H	0.311183
O00187	MASP2	33	60	FALSE	FALSE	FALSE	#N/A	1	1	1	1	1	0	1	1	1	1	Y	Y	Y	Y	Y	+	Y	Y	Y	Y	0
O00187	MASP2	33	74	TRUE	FALSE	FALSE	#N/A	1	1	1	1	1	0	1	1	1	1	Y	Y	Y	Y	Y	+	Y	Y	Y	Y	0
O00187	MASP2	33	107	FALSE	FALSE	FALSE	#N/A	1	1	1	1	1	0	1	0	0	0	Y	Y	Y	Y	Y	+	Y	T	H	R	0.456357
O00187	MASP2	33	121	FALSE	FALSE	FALSE	#N/A	1	1	1	1	1	0	1	0	0	1	Y	Y	Y	Y	Y	+	Y	W	F	Y	0.311183
O00187	MASP2	33	134	FALSE	FALSE	FALSE	#N/A	1	1	1	1	1	0	1	0	1	1	Y	Y	Y	Y	Y	+	Y	S	Y	Y	0.15876
O00187	MASP2	33	164	FALSE	FALSE	FALSE	#N/A	1	1	1	1	1	0	1	1	1	1	Y	Y	Y	Y	Y	+	Y	Y	Y	Y	0
O00187	MASP2	33	171	FALSE	FALSE	FALSE	#N/A	1	1	1	1	1	0	1	1	0	1	Y	Y	Y	Y	Y	+	Y	Y	F	Y	0.15876
O00187	MASP2	33	201	FALSE	FALSE	FALSE	#N/A	1	0	1	1	1	0	1	1	1	1	Y	+	Y	Y	Y	+	Y	Y	Y	Y	0
O00187	MASP2	33	205	FALSE	FALSE	FALSE	#N/A	1	0	1	1	1	0	1	1	1	1	Y	+	Y	Y	Y	+	Y	Y	Y	Y	0
O00187	MASP2	33	213	FALSE	FALSE	FALSE	#N/A	1	0	1	1	1	0	1	1	1	1	Y	+	Y	Y	Y	+	Y	Y	Y	Y	0
O00187	MASP2	33	243	FALSE	FALSE	FALSE	#N/A	1	0	1	1	1	0	1	1	1	1	Y	+	Y	Y	Y	+	Y	Y	Y	Y	0
O00187	MASP2	33	293	FALSE	FALSE	FALSE	#N/A	1	1	1	1	1	0	1	1	1	1	Y	Y	Y	Y	Y	+	Y	Y	Y	Y	0
O00187	MASP2	33	302	FALSE	FALSE	FALSE	#N/A	1	1	0	0	0	0	0	0	0	0	Y	Y	D	D	D	+	D	S	N	K	0.649483
O00187	MASP2	33	318	FALSE	FALSE	FALSE	#N/A	1	1	1	1	1	0	1	1	1	1	Y	Y	Y	Y	Y	+	Y	Y	Y	Y	0
O00187	MASP2	33	332	FALSE	FALSE	FALSE	#N/A	1	1	0	0	1	0	1	1	1	1	Y	Y	F	F	Y	+	Y	Y	Y	Y	0.24108
O00187	MASP2	33	379	FALSE	FALSE	FALSE	#N/A	1	1	1	1	1	1	0	0	1	1	Y	Y	Y	Y	Y	Y	H	F	Y	Y	0.277528
O00187	MASP2	33	388	FALSE	FALSE	FALSE	#N/A	1	0	1	1	1	1	1	1	1	1	Y	+	Y	Y	Y	Y	Y	Y	Y	Y	0
O00187	MASP2	33	394	FALSE	FALSE	FALSE	#N/A	1	0	1	1	1	1	1	1	1	1	Y	+	Y	Y	Y	Y	Y	Y	Y	Y	0
O00187	MASP2	33	401	FALSE	FALSE	FALSE	#N/A	1	0	1	1	1	1	1	1	1	1	Y	+	Y	Y	Y	Y	Y	Y	Y	Y	0
O00187	MASP2	33	410	FALSE	FALSE	FALSE	#N/A	1	1	1	1	1	1	1	1	1	1	Y	Y	Y	Y	Y	Y	Y	Y	Y	Y	0
O00187	MASP2	33	446	FALSE	FALSE	FALSE	#N/A	1	1	0	0	1	1	0	1	0	0	Y	Y	V	I	Y	Y	H	Y	F	F	0.590309
O00187	MASP2	33	474	FALSE	FALSE	FALSE	#N/A	1	1	0	0	1	0	1	0	1	1	Y	Y	H	H	Y	S	Y	R	Y	Y	0.472903
O00187	MASP2	33	486	FALSE	FALSE	FALSE	#N/A	1	1	1	1	1	1	1	1	0	1	Y	Y	Y	Y	Y	Y	Y	Y	H	Y	0.141182
O00187	MASP2	33	509	FALSE	FALSE	FALSE	#N/A	1	1	1	1	1	1	1	1	1	1	Y	Y	Y	Y	Y	Y	Y	Y	Y	Y	0
O00187	MASP2	33	523	FALSE	FALSE	FALSE	#N/A	1	1	1	1	1	1	1	1	1	1	Y	Y	Y	Y	Y	Y	Y	Y	Y	Y	0
O00187	MASP2	33	587	FALSE	FALSE	FALSE	#N/A	1	1	0	0	0	0	0	0	1	1	Y	Y	F	F	F	S	F	F	Y	Y	0.409691
O00187	MASP2	33	602	TRUE	FALSE	FALSE	#N/A	1	1	1	1	1	0	1	1	0	1	Y	Y	Y	Y	Y	F	Y	Y	F	Y	0.217322
O00187	MASP2	33	607	FALSE	FALSE	FALSE	#N/A	1	1	1	1	1	0	1	1	0	0	Y	Y	Y	Y	Y	D	Y	Y	S	E	0.408431
O00187	MASP2	33	666	FALSE	FALSE	FALSE	#N/A	1	1	1	1	1	1	1	1	1	1	Y	Y	Y	Y	Y	Y	Y	Y	Y	Y	0
O00187	MASP2	33	669	FALSE	FALSE	FALSE	#N/A	1	1	1	1	1	1	1	1	1	1	Y	Y	Y	Y	Y	Y	Y	Y	Y	Y	0
O00187	MASP2	33	675	FALSE	FALSE	FALSE	#N/A	1	1	1	1	1	1	1	1	1	1	Y	Y	Y	Y	Y	Y	Y	Y	Y	Y	0
O00193	SMAP	3	84	TRUE	FALSE	FALSE	#N/A	1	1	1	1	1	1	1	1	1	1	Y	Y	Y	Y	Y	Y	Y	Y	Y	Y	0
O00193	SMAP	3	96	FALSE	FALSE	FALSE	#N/A	1	1	1	1	1	1	1	1	1	1	Y	Y	Y	Y	Y	Y	Y	Y	Y	Y	0
O00193	SMAP	3	173	TRUE	FALSE	FALSE	#N/A	1	1	1	1	1	1	0	1	1	1	Y	Y	Y	Y	Y	Y	+	Y	Y	Y	0
O00203	AP3B1	23	8	FALSE	FALSE	FALSE	#N/A	1	1	1	1	1	1	1	0	0	0	Y	Y	Y	Y	Y	Y	Y	+	+	+	0
O00203	AP3B1	23	99	FALSE	FALSE	FALSE	#N/A	1	1	1	1	1	1	1	1	1	1	Y	Y	Y	Y	Y	Y	Y	Y	Y	Y	0
O00203	AP3B1	23	101	TRUE	FALSE	FALSE	#N/A	1	1	1	1	1	1	1	1	1	1	Y	Y	Y	Y	Y	Y	Y	Y	Y	Y	0
O00203	AP3B1	23	105	FALSE	FALSE	FALSE	#N/A	1	1	1	1	1	1	1	1	1	1	Y	Y	Y	Y	Y	Y	Y	Y	Y	Y	0
O00203	AP3B1	23	165	TRUE	FALSE	FALSE	#N/A	1	1	1	1	1	1	1	1	1	1	Y	Y	Y	Y	Y	Y	Y	Y	Y	Y	0
O00203	AP3B1	23	178	TRUE	FALSE	FALSE	#N/A	1	1	1	1	1	1	1	1	1	0	Y	Y	Y	Y	Y	Y	Y	Y	Y	F	0.141182
O00203	AP3B1	23	226	FALSE	FALSE	FALSE	#N/A	1	1	1	1	1	1	1	1	1	1	Y	Y	Y	Y	Y	Y	Y	Y	Y	Y	0
O00203	AP3B1	23	251	FALSE	FALSE	FALSE	#N/A	1	1	1	1	1	1	1	1	1	1	Y	Y	Y	Y	Y	Y	Y	Y	Y	Y	0
O00203	AP3B1	23	274	FALSE	FALSE	FALSE	#N/A	1	1	1	1	1	1	1	1	1	1	Y	Y	Y	Y	Y	Y	Y	Y	Y	Y	0
O00203	AP3B1	23	291	FALSE	FALSE	FALSE	#N/A	1	1	1	1	1	1	1	1	1	1	Y	Y	Y	Y	Y	Y	Y	Y	Y	Y	0
O00203	AP3B1	23	323	FALSE	FALSE	FALSE	#N/A	1	1	1	1	1	1	1	1	1	1	Y	Y	Y	Y	Y	Y	Y	Y	Y	Y	0
O00203	AP3B1	23	351	FALSE	FALSE	FALSE	#N/A	1	1	1	1	1	1	1	1	1	1	Y	Y	Y	Y	Y	Y	Y	Y	Y	Y	0
O00203	AP3B1	23	371	TRUE	FALSE	FALSE	#N/A	1	1	1	1	1	1	1	1	1	1	Y	Y	Y	Y	Y	Y	Y	Y	Y	Y	0
O00203	AP3B1	23	376	FALSE	FALSE	FALSE	#N/A	1	1	1	1	1	1	1	1	1	1	Y	Y	Y	Y	Y	Y	Y	Y	Y	Y	0
O00203	AP3B1	23	412	TRUE	FALSE	FALSE	#N/A	1	1	1	1	1	1	1	1	1	1	Y	Y	Y	Y	Y	Y	Y	Y	Y	Y	0
O00203	AP3B1	23	544	TRUE	FALSE	FALSE	#N/A	1	1	1	1	1	1	1	1	1	1	Y	Y	Y	Y	Y	Y	Y	Y	Y	Y	0
O00203	AP3B1	23	557	TRUE	FALSE	FALSE	#N/A	1	1	1	1	1	1	1	1	1	1	Y	Y	Y	Y	Y	Y	Y	Y	Y	Y	0
O00203	AP3B1	23	564	FALSE	FALSE	FALSE	#N/A	1	1	1	1	1	1	1	1	1	1	Y	Y	Y	Y	Y	Y	Y	Y	Y	Y	0
O00203	AP3B1	23	568	FALSE	FALSE	FALSE	#N/A	1	1	1	1	1	1	1	1	1	1	Y	Y	Y	Y	Y	Y	Y	Y	Y	Y	0
O00203	AP3B1	23	593	FALSE	FALSE	FALSE	#N/A	1	0	1	1	1	0	1	0	1	1	Y	H	Y	Y	Y	H	Y	H	Y	Y	0.265295
O00203	AP3B1	23	633	FALSE	FALSE	FALSE	#N/A	1	1	1	1	1	1	1	1	1	1	Y	Y	Y	Y	Y	Y	Y	Y	Y	Y	0
O00203	AP3B1	23	676	TRUE	FALSE	FALSE	#N/A	1	1	1	1	1	1	1	1	1	1	Y	Y	Y	Y	Y	Y	Y	Y	Y	Y	0
O00203	AP3B1	23	886	FALSE	FALSE	FALSE	#N/A	1	1	1	1	1	1	1	1	1	1	Y	Y	Y	Y	Y	Y	Y	Y	Y	Y	0
O00221	IKBE	6	18	TRUE	FALSE	FALSE	#N/A	1	1	0	0	0	0	0	0	0	0	Y	Y	+	+	+	+	+	+	+	+	0
O00221	IKBE	6	155	FALSE	FALSE	FALSE	#N/A	1	1	0	0	1	1	1	1	1	0	Y	Y	C	C	Y	Y	Y	Y	Y	+	0.24108
O00221	IKBE	6	212	FALSE	FALSE	FALSE	#N/A	1	1	1	1	1	1	1	1	1	0	Y	Y	Y	Y	Y	Y	Y	Y	Y	+	0
O00221	IKBE	6	219	FALSE	FALSE	FALSE	#N/A	1	0	0	0	0	0	0	0	0	0	Y	E	E	E	E	E	E	E	E	+	0.15876
O00221	IKBE	6	254	FALSE	FALSE	FALSE	#N/A	1	1	1	1	1	1	1	1	1	0	Y	Y	Y	Y	Y	Y	Y	Y	Y	+	0
O00221	IKBE	6	294	FALSE	FALSE	FALSE	#N/A	1	1	1	1	1	1	1	1	0	0	Y	Y	Y	Y	Y	Y	Y	Y	F	+	0.15876
O00232	PSD12	16	20	FALSE	FALSE	FALSE	#N/A	1	1	1	1	1	1	1	1	1	0	Y	Y	Y	Y	Y	Y	Y	Y	Y	+	0
O00232	PSD12	16	75	FALSE	FALSE	FALSE	#N/A	1	1	1	1	1	1	1	1	1	1	Y	Y	Y	Y	Y	Y	Y	Y	Y	Y	0
O00232	PSD12	16	111	FALSE	FALSE	FALSE	#N/A	1	1	1	1	1	1	1	1	1	1	Y	Y	Y	Y	Y	Y	Y	Y	Y	Y	0
O00232	PSD12	16	137	FALSE	FALSE	FALSE	#N/A	1	1	1	1	1	1	1	1	1	1	Y	Y	Y	Y	Y	Y	Y	Y	Y	Y	0
O00232	PSD12	16	174	TRUE	TRUE	FALSE	19741252	1	1	1	1	1	1	1	1	1	1	Y	Y	Y	Y	Y	Y	Y	Y	Y	Y	0
O00232	PSD12	16	199	FALSE	FALSE	FALSE	#N/A	1	1	1	1	1	1	1	1	1	1	Y	Y	Y	Y	Y	Y	Y	Y	Y	Y	0
O00232	PSD12	16	226	FALSE	FALSE	FALSE	#N/A	1	1	1	1	1	1	1	1	1	1	Y	Y	Y	Y	Y	Y	Y	Y	Y	Y	0
O00232	PSD12	16	227	FALSE	FALSE	FALSE	#N/A	1	1	1	1	1	1	1	1	1	1	Y	Y	Y	Y	Y	Y	Y	Y	Y	Y	0
O00232	PSD12	16	240	FALSE	FALSE	FALSE	#N/A	1	1	1	1	1	1	1	1	1	1	Y	Y	Y	Y	Y	Y	Y	Y	Y	Y	0
O00232	PSD12	16	247	TRUE	FALSE	FALSE	#N/A	1	1	1	1	1	1	1	1	1	1	Y	Y	Y	Y	Y	Y	Y	Y	Y	Y	0
O00232	PSD12	16	251	FALSE	FALSE	FALSE	#N/A	1	1	1	1	1	1	1	1	1	1	Y	Y	Y	Y	Y	Y	Y	Y	Y	Y	0
O00232	PSD12	16	273	FALSE	FALSE	FALSE	#N/A	1	1	1	1	1	1	1	1	1	1	Y	Y	Y	Y	Y	Y	Y	Y	Y	Y	0
O00232	PSD12	16	302	FALSE	FALSE	FALSE	#N/A	1	1	1	1	1	1	1	1	1	1	Y	Y	Y	Y	Y	Y	Y	Y	Y	Y	0
O00232	PSD12	16	324	FALSE	FALSE	FALSE	#N/A	1	1	1	1	1	1	1	1	1	1	Y	Y	Y	Y	Y	Y	Y	Y	Y	Y	0
O00232	PSD12	16	369	TRUE	FALSE	FALSE	#N/A	1	1	1	1	1	1	1	1	1	1	Y	Y	Y	Y	Y	Y	Y	Y	Y	Y	0
O00232	PSD12	16	370	FALSE	FALSE	FALSE	#N/A	1	1	1	1	1	1	1	1	1	1	Y	Y	Y	Y	Y	Y	Y	Y	Y	Y	0
O00237	RN103	31	11	FALSE	FALSE	FALSE	#N/A	1	1	1	1	1	1	1	1	1	0	Y	Y	Y	Y	Y	Y	Y	Y	Y	+	0
O00237	RN103	31	28	FALSE	FALSE	FALSE	#N/A	1	1	1	1	1	1	1	1	1	0	Y	Y	Y	Y	Y	Y	Y	Y	Y	+	0
O00237	RN103	31	59	FALSE	FALSE	FALSE	#N/A	1	1	1	1	1	1	1	1	1	0	Y	Y	Y	Y	Y	Y	Y	Y	Y	+	0
O00237	RN103	31	84	FALSE	FALSE	FALSE	#N/A	1	1	1	1	1	1	1	1	1	1	Y	Y	Y	Y	Y	Y	Y	Y	Y	Y	0
O00237	RN103	31	108	FALSE	FALSE	FALSE	#N/A	1	1	1	1	1	1	1	1	1	1	Y	Y	Y	Y	Y	Y	Y	Y	Y	Y	0
O00237	RN103	31	162	FALSE	FALSE	FALSE	#N/A	1	1	1	1	1	1	1	1	1	1	Y	Y	Y	Y	Y	Y	Y	Y	Y	Y	0
O00237	RN103	31	192	FALSE	FALSE	FALSE	#N/A	1	1	1	1	1	1	1	1	1	1	Y	Y	Y	Y	Y	Y	Y	Y	Y	Y	0
O00237	RN103	31	218	FALSE	FALSE	FALSE	#N/A	1	1	1	1	1	1	1	1	1	1	Y	Y	Y	Y	Y	Y	Y	Y	Y	Y	0
O00237	RN103	31	233	FALSE	FALSE	FALSE	#N/A	1	1	1	1	1	1	1	1	1	1	Y	Y	Y	Y	Y	Y	Y	Y	Y	Y	0
O00237	RN103	31	238	FALSE	FALSE	FALSE	#N/A	1	1	1	1	1	1	1	1	1	1	Y	Y	Y	Y	Y	Y	Y	Y	Y	Y	0
O00237	RN103	31	276	FALSE	FALSE	FALSE	#N/A	1	1	1	1	1	1	1	1	0	1	Y	Y	Y	Y	Y	Y	Y	Y	S	Y	0.141182
O00237	RN103	31	283	FALSE	FALSE	FALSE	#N/A	1	1	1	1	1	1	1	1	1	0	Y	Y	Y	Y	Y	Y	Y	Y	Y	H	0.141182
O00237	RN103	31	288	FALSE	FALSE	FALSE	#N/A	1	1	1	1	1	1	1	1	1	1	Y	Y	Y	Y	Y	Y	Y	Y	Y	Y	0
O00237	RN103	31	297	FALSE	FALSE	FALSE	#N/A	1	1	1	1	1	1	1	1	1	1	Y	Y	Y	Y	Y	Y	Y	Y	Y	Y	0
O00237	RN103	31	299	FALSE	FALSE	FALSE	#N/A	1	1	1	1	1	1	1	1	1	1	Y	Y	Y	Y	Y	Y	Y	Y	Y	Y	0
O00237	RN103	31	363	FALSE	FALSE	FALSE	#N/A	1	1	1	1	1	1	1	1	1	1	Y	Y	Y	Y	Y	Y	Y	Y	Y	Y	0
O00237	RN103	31	382	FALSE	FALSE	FALSE	#N/A	1	1	1	1	1	1	1	1	1	1	Y	Y	Y	Y	Y	Y	Y	Y	Y	Y	0
O00237	RN103	31	387	FALSE	FALSE	FALSE	#N/A	1	1	1	1	1	1	1	1	1	1	Y	Y	Y	Y	Y	Y	Y	Y	Y	Y	0
O00237	RN103	31	389	FALSE	FALSE	FALSE	#N/A	1	1	1	1	1	1	1	1	1	1	Y	Y	Y	Y	Y	Y	Y	Y	Y	Y	0
O00237	RN103	31	396	FALSE	FALSE	FALSE	#N/A	1	1	1	1	1	1	1	1	1	1	Y	Y	Y	Y	Y	Y	Y	Y	Y	Y	0
O00237	RN103	31	413	FALSE	FALSE	FALSE	#N/A	1	1	1	1	1	1	1	1	1	1	Y	Y	Y	Y	Y	Y	Y	Y	Y	Y	0
O00237	RN103	31	424	FALSE	FALSE	FALSE	#N/A	1	1	1	1	0	1	1	1	1	1	Y	Y	Y	Y	+	Y	Y	Y	Y	Y	0
O00237	RN103	31	433	FALSE	FALSE	FALSE	#N/A	1	1	1	1	0	1	1	1	1	1	Y	Y	Y	Y	+	Y	Y	Y	Y	Y	0
O00237	RN103	31	462	FALSE	FALSE	FALSE	#N/A	1	1	1	1	0	1	1	1	1	1	Y	Y	Y	Y	+	Y	Y	Y	Y	Y	0
O00237	RN103	31	465	FALSE	FALSE	FALSE	#N/A	1	1	1	1	0	1	1	1	1	1	Y	Y	Y	Y	+	Y	Y	Y	Y	Y	0
O00237	RN103	31	508	FALSE	FALSE	FALSE	#N/A	1	1	1	1	0	1	1	1	1	1	Y	Y	Y	Y	+	Y	Y	Y	Y	Y	0
O00237	RN103	31	582	FALSE	FALSE	FALSE	#N/A	1	1	0	0	0	1	1	1	1	0	Y	Y	-	C	+	Y	Y	Y	Y	H	0.353759
O00237	RN103	31	595	FALSE	FALSE	FALSE	#N/A	1	1	1	1	0	1	1	1	0	0	Y	Y	Y	Y	+	Y	Y	Y	P	+	0.181188
O00237	RN103	31	598	FALSE	FALSE	FALSE	#N/A	1	1	0	0	0	1	1	1	1	0	Y	Y	H	H	+	Y	Y	Y	Y	+	0.270426
O00237	RN103	31	667	FALSE	FALSE	FALSE	#N/A	1	1	1	1	0	1	1	1	1	1	Y	Y	Y	Y	+	Y	Y	Y	Y	Y	0
O00237	RN103	31	673	FALSE	FALSE	FALSE	#N/A	1	1	1	1	0	1	1	1	1	1	Y	Y	Y	Y	+	Y	Y	Y	Y	Y	0
O00254	PAR3	25	87	TRUE	FALSE	FALSE	#N/A	1	1	1	1	1	1	1	1	1	1	Y	Y	Y	Y	Y	Y	Y	Y	Y	Y	0
O00254	PAR3	25	101	FALSE	FALSE	FALSE	#N/A	1	1	1	1	1	1	1	1	1	1	Y	Y	Y	Y	Y	Y	Y	Y	Y	Y	0
O00254	PAR3	25	132	FALSE	FALSE	FALSE	#N/A	1	1	0	0	1	1	1	1	1	1	Y	Y	H	H	Y	Y	Y	Y	Y	Y	0.217322
O00254	PAR3	25	152	FALSE	FALSE	FALSE	#N/A	1	1	1	1	1	1	1	1	1	1	Y	Y	Y	Y	Y	Y	Y	Y	Y	Y	0
O00254	PAR3	25	174	FALSE	FALSE	FALSE	#N/A	1	1	1	1	1	1	1	1	1	1	Y	Y	Y	Y	Y	Y	Y	Y	Y	Y	0
O00254	PAR3	25	178	FALSE	FALSE	FALSE	#N/A	1	1	1	1	1	1	1	1	1	1	Y	Y	Y	Y	Y	Y	Y	Y	Y	Y	0
O00254	PAR3	25	192	FALSE	FALSE	FALSE	#N/A	1	1	1	1	1	1	1	1	1	1	Y	Y	Y	Y	Y	Y	Y	Y	Y	Y	0
O00254	PAR3	25	201	FALSE	FALSE	FALSE	#N/A	1	1	1	1	1	1	1	1	1	1	Y	Y	Y	Y	Y	Y	Y	Y	Y	Y	0
O00254	PAR3	25	209	FALSE	FALSE	FALSE	#N/A	1	1	0	0	1	1	1	1	1	1	Y	Y	F	F	Y	Y	Y	Y	Y	Y	0.217322
O00254	PAR3	25	224	FALSE	FALSE	FALSE	#N/A	1	1	1	1	1	1	1	1	1	1	Y	Y	Y	Y	Y	Y	Y	Y	Y	Y	0
O00254	PAR3	25	235	FALSE	FALSE	FALSE	#N/A	1	1	1	1	1	1	1	1	1	1	Y	Y	Y	Y	Y	Y	Y	Y	Y	Y	0
O00254	PAR3	25	236	FALSE	FALSE	FALSE	#N/A	1	1	0	0	1	1	1	1	1	0	Y	Y	H	H	Y	Y	Y	Y	Y	H	0.265295
O00254	PAR3	25	261	FALSE	FALSE	FALSE	#N/A	1	1	1	1	1	1	1	1	1	1	Y	Y	Y	Y	Y	Y	Y	Y	Y	Y	0
O00254	PAR3	25	262	FALSE	FALSE	FALSE	#N/A	1	1	1	1	1	1	1	1	1	1	Y	Y	Y	Y	Y	Y	Y	Y	Y	Y	0
O00254	PAR3	25	280	FALSE	FALSE	FALSE	#N/A	1	1	0	0	1	1	1	1	0	0	Y	Y	F	F	Y	Y	Y	Y	F	F	0.292285
O00254	PAR3	25	282	FALSE	FALSE	FALSE	#N/A	1	1	1	1	1	1	1	1	1	1	Y	Y	Y	Y	Y	Y	Y	Y	Y	Y	0
O00254	PAR3	25	292	FALSE	FALSE	FALSE	#N/A	1	1	0	0	0	1	1	1	1	1	Y	Y	K	Q	K	Y	Y	Y	Y	Y	0.348225
O00254	PAR3	25	299	FALSE	FALSE	FALSE	#N/A	1	1	1	1	1	1	1	1	1	1	Y	Y	Y	Y	Y	Y	Y	Y	Y	Y	0
O00254	PAR3	25	328	FALSE	FALSE	FALSE	#N/A	1	1	1	1	1	1	1	1	1	1	Y	Y	Y	Y	Y	Y	Y	Y	Y	Y	0
O00254	PAR3	25	329	FALSE	FALSE	FALSE	#N/A	1	1	1	1	1	1	1	1	0	1	Y	Y	Y	Y	Y	Y	Y	Y	N	Y	0.141182
O00254	PAR3	25	330	FALSE	FALSE	FALSE	#N/A	1	1	1	1	1	1	1	1	0	1	Y	Y	Y	Y	Y	Y	Y	Y	N	Y	0.141182
O00254	PAR3	25	337	FALSE	FALSE	FALSE	#N/A	1	1	1	1	1	1	1	1	1	1	Y	Y	Y	Y	Y	Y	Y	Y	Y	Y	0
O00254	PAR3	25	340	FALSE	FALSE	FALSE	#N/A	1	1	1	1	1	1	1	1	1	1	Y	Y	Y	Y	Y	Y	Y	Y	Y	Y	0
O00254	PAR3	25	358	FALSE	FALSE	FALSE	#N/A	1	1	1	1	1	1	1	1	1	1	Y	Y	Y	Y	Y	Y	Y	Y	Y	Y	0
O00254	PAR3	25	371	TRUE	FALSE	FALSE	#N/A	1	1	0	0	1	1	1	1	1	1	Y	Y	-	-	Y	Y	Y	Y	Y	Y	0
O00291	HIP1	17	117	FALSE	FALSE	FALSE	#N/A	1	1	1	1	1	1	0	1	1	0	Y	Y	Y	Y	Y	Y	+	Y	Y	F	0.15876
O00291	HIP1	17	135	FALSE	FALSE	FALSE	#N/A	1	1	1	1	1	1	0	1	1	1	Y	Y	Y	Y	Y	Y	+	Y	Y	Y	0
O00291	HIP1	17	142	FALSE	FALSE	FALSE	#N/A	1	1	1	1	1	1	0	1	1	1	Y	Y	Y	Y	Y	Y	+	Y	Y	Y	0
O00291	HIP1	17	152	FALSE	FALSE	FALSE	#N/A	1	1	1	1	1	1	0	1	1	0	Y	Y	Y	Y	Y	Y	+	Y	Y	F	0.15876
O00291	HIP1	17	191	FALSE	FALSE	FALSE	#N/A	1	1	1	1	1	1	1	1	1	1	Y	Y	Y	Y	Y	Y	Y	Y	Y	Y	0
O00291	HIP1	17	236	FALSE	FALSE	FALSE	#N/A	1	1	1	1	1	1	1	1	1	1	Y	Y	Y	Y	Y	Y	Y	Y	Y	Y	0
O00291	HIP1	17	238	FALSE	FALSE	FALSE	#N/A	1	1	1	1	1	1	1	1	1	1	Y	Y	Y	Y	Y	Y	Y	Y	Y	Y	0
O00291	HIP1	17	274	FALSE	FALSE	FALSE	#N/A	1	1	0	0	1	1	1	1	1	1	Y	Y	Q	Q	Y	Y	Y	Y	Y	Y	0.217322
O00291	HIP1	17	281	FALSE	FALSE	FALSE	#N/A	1	1	1	1	1	1	1	1	1	1	Y	Y	Y	Y	Y	Y	Y	Y	Y	Y	0
O00291	HIP1	17	381	FALSE	FALSE	FALSE	#N/A	1	1	1	1	0	1	1	1	1	1	Y	Y	Y	Y	F	Y	Y	Y	Y	Y	0.141182
O00291	HIP1	17	468	TRUE	FALSE	FALSE	#N/A	1	1	1	1	1	1	1	1	1	1	Y	Y	Y	Y	Y	Y	Y	Y	Y	Y	0
O00291	HIP1	17	475	TRUE	FALSE	FALSE	#N/A	1	1	1	1	1	1	1	1	1	1	Y	Y	Y	Y	Y	Y	Y	Y	Y	Y	0
O00291	HIP1	17	678	TRUE	FALSE	FALSE	#N/A	1	1	1	1	1	1	1	1	1	1	Y	Y	Y	Y	Y	Y	Y	Y	Y	Y	0
O00291	HIP1	17	728	FALSE	FALSE	FALSE	#N/A	1	1	1	1	1	1	1	0	0	0	Y	Y	Y	Y	Y	Y	Y	F	C	A	0.408431
O00291	HIP1	17	735	FALSE	FALSE	FALSE	#N/A	1	1	1	1	1	1	1	1	1	0	Y	Y	Y	Y	Y	Y	Y	Y	Y	V	0.141182
O00291	HIP1	17	862	FALSE	FALSE	FALSE	#N/A	1	1	1	1	1	1	1	1	1	1	Y	Y	Y	Y	Y	Y	Y	Y	Y	Y	0
O00291	HIP1	17	1009	FALSE	FALSE	FALSE	#N/A	1	1	1	1	1	1	1	1	1	1	Y	Y	Y	Y	Y	Y	Y	Y	Y	Y	0
O00295	TULP2	11	205	FALSE	FALSE	FALSE	#N/A	1	0	0	0	0	0	0	0	0	0	Y	K	H	L	S	E	R	S	S	S	0.759176
O00295	TULP2	11	275	FALSE	FALSE	FALSE	#N/A	1	0	1	0	0	0	1	0	0	0	Y	F	Y	F	F	F	Y	F	F	K	0.389973
O00295	TULP2	11	289	FALSE	FALSE	FALSE	#N/A	1	0	0	0	0	0	0	0	0	0	Y	R	R	R	R	R	R	R	R	+	0.15876
O00295	TULP2	11	305	FALSE	FALSE	FALSE	#N/A	1	1	1	1	1	1	1	1	1	0	Y	Y	Y	Y	Y	Y	Y	Y	Y	+	0
O00295	TULP2	11	306	FALSE	FALSE	FALSE	#N/A	1	0	1	1	0	0	1	1	1	0	Y	F	Y	Y	F	F	Y	Y	Y	+	0.28969
O00295	TULP2	11	308	FALSE	FALSE	FALSE	#N/A	1	0	1	0	0	0	1	0	0	0	Y	H	Y	H	H	H	Y	H	H	+	0.28969
O00295	TULP2	11	333	FALSE	FALSE	FALSE	#N/A	1	1	1	1	1	1	1	1	1	1	Y	Y	Y	Y	Y	Y	Y	Y	Y	Y	0
O00295	TULP2	11	392	FALSE	FALSE	FALSE	#N/A	1	1	1	1	1	1	1	1	1	1	Y	Y	Y	Y	Y	Y	Y	Y	Y	Y	0
O00295	TULP2	11	399	FALSE	FALSE	FALSE	#N/A	1	0	0	0	0	0	0	0	0	0	Y	F	F	F	F	F	F	F	F	F	0.141182
O00295	TULP2	11	434	FALSE	FALSE	FALSE	#N/A	1	0	0	0	0	0	0	0	0	0	Y	W	V	W	W	W	L	W	W	W	0.408431
O00295	TULP2	11	459	FALSE	FALSE	FALSE	#N/A	1	1	1	1	1	1	1	1	1	1	Y	Y	Y	Y	Y	Y	Y	Y	Y	Y	0
O00300	TR11B	11	28	FALSE	FALSE	FALSE	#N/A	1	1	1	1	1	1	1	1	1	1	Y	Y	Y	Y	Y	Y	Y	Y	Y	Y	0
O00300	TR11B	11	31	FALSE	FALSE	FALSE	#N/A	1	1	1	1	1	1	1	1	1	1	Y	Y	Y	Y	Y	Y	Y	Y	Y	Y	0
O00300	TR11B	11	49	FALSE	FALSE	FALSE	#N/A	1	1	1	1	0	0	0	0	1	0	Y	Y	Y	Y	F	S	F	S	Y	F	0.447173
O00300	TR11B	11	69	FALSE	FALSE	FALSE	#N/A	1	1	0	0	1	1	1	1	1	0	Y	Y	S	S	Y	Y	Y	Y	Y	H	0.348225
O00300	TR11B	11	70	FALSE	FALSE	FALSE	#N/A	1	1	1	1	1	1	1	1	1	1	Y	Y	Y	Y	Y	Y	Y	Y	Y	Y	0
O00300	TR11B	11	82	FALSE	FALSE	FALSE	#N/A	1	1	1	1	1	1	1	1	1	1	Y	Y	Y	Y	Y	Y	Y	Y	Y	Y	0
O00300	TR11B	11	92	FALSE	FALSE	FALSE	#N/A	1	1	0	0	1	1	1	1	0	1	Y	Y	S	T	Y	Y	Y	Y	H	Y	0.408431
O00300	TR11B	11	112	FALSE	FALSE	FALSE	#N/A	1	1	1	1	1	1	1	1	1	1	Y	Y	Y	Y	Y	Y	Y	Y	Y	Y	0
O00300	TR11B	11	355	FALSE	FALSE	FALSE	#N/A	1	1	0	1	1	1	1	1	1	0	Y	Y	S	Y	Y	Y	Y	Y	Y	+	0.15876
O00300	TR11B	11	378	FALSE	FALSE	FALSE	#N/A	1	1	1	1	1	1	1	1	1	0	Y	Y	Y	Y	Y	Y	Y	Y	Y	+	0
O00300	TR11B	11	381	FALSE	FALSE	FALSE	#N/A	1	1	1	1	1	1	1	1	1	0	Y	Y	Y	Y	Y	Y	Y	Y	Y	+	0
O00303	EIF3F	11	106	FALSE	FALSE	FALSE	#N/A	1	1	1	1	1	0	1	0	1	0	Y	Y	Y	Y	Y	+	Y	+	Y	+	0
O00303	EIF3F	11	157	TRUE	FALSE	FALSE	#N/A	1	1	1	1	1	0	1	1	1	1	Y	Y	Y	Y	Y	+	Y	Y	Y	Y	0
O00303	EIF3F	11	173	FALSE	FALSE	FALSE	#N/A	1	1	1	1	1	0	1	1	1	1	Y	Y	Y	Y	Y	+	Y	Y	Y	Y	0
O00303	EIF3F	11	189	FALSE	FALSE	FALSE	#N/A	1	1	1	1	1	0	1	1	1	1	Y	Y	Y	Y	Y	+	Y	Y	Y	Y	0
O00303	EIF3F	11	190	FALSE	FALSE	FALSE	#N/A	1	1	1	1	1	0	1	1	1	1	Y	Y	Y	Y	Y	+	Y	Y	Y	Y	0
O00303	EIF3F	11	216	TRUE	FALSE	FALSE	#N/A	1	1	1	1	1	0	1	1	1	1	Y	Y	Y	Y	Y	+	Y	Y	Y	Y	0
O00303	EIF3F	11	239	FALSE	FALSE	FALSE	#N/A	1	1	1	1	1	0	1	1	1	1	Y	Y	Y	Y	Y	+	Y	Y	Y	Y	0
O00303	EIF3F	11	241	FALSE	FALSE	FALSE	#N/A	1	1	1	1	1	0	1	1	1	1	Y	Y	Y	Y	Y	+	Y	Y	Y	Y	0
O00303	EIF3F	11	242	FALSE	FALSE	FALSE	#N/A	1	1	1	1	1	0	1	1	1	1	Y	Y	Y	Y	Y	+	Y	Y	Y	Y	0
O00303	EIF3F	11	289	FALSE	FALSE	FALSE	#N/A	1	1	1	1	1	0	1	1	1	1	Y	Y	Y	Y	Y	S	Y	Y	Y	Y	0.141182
O00303	EIF3F	11	339	FALSE	FALSE	FALSE	#N/A	1	1	1	1	1	0	1	1	1	1	Y	Y	Y	Y	Y	+	Y	Y	Y	Y	0
O00305	CACB4	15	6	FALSE	FALSE	FALSE	#N/A	1	1	1	1	1	1	1	0	1	1	Y	Y	Y	Y	Y	Y	Y	+	Y	Y	0
O00305	CACB4	15	55	FALSE	FALSE	FALSE	#N/A	1	1	1	1	1	1	1	1	1	1	Y	Y	Y	Y	Y	Y	Y	Y	Y	Y	0
O00305	CACB4	15	103	FALSE	FALSE	FALSE	#N/A	1	1	1	1	1	1	1	1	1	1	Y	Y	Y	Y	Y	Y	Y	Y	Y	Y	0
O00305	CACB4	15	132	FALSE	FALSE	FALSE	#N/A	1	1	1	1	1	1	1	1	1	1	Y	Y	Y	Y	Y	Y	Y	Y	Y	Y	0
O00305	CACB4	15	213	TRUE	FALSE	FALSE	#N/A	1	1	1	1	1	1	1	1	1	1	Y	Y	Y	Y	Y	Y	Y	Y	Y	Y	0
O00305	CACB4	15	232	FALSE	FALSE	FALSE	#N/A	1	1	1	1	1	1	1	1	1	1	Y	Y	Y	Y	Y	Y	Y	Y	Y	Y	0
O00305	CACB4	15	394	FALSE	FALSE	FALSE	#N/A	1	1	1	1	1	1	1	1	1	0	Y	Y	Y	Y	Y	Y	Y	Y	Y	+	0
O00305	CACB4	15	398	FALSE	FALSE	FALSE	#N/A	1	1	1	1	1	1	1	1	1	0	Y	Y	Y	Y	Y	Y	Y	Y	Y	+	0
O00305	CACB4	15	426	FALSE	FALSE	FALSE	#N/A	1	1	1	1	0	0	0	0	0	0	Y	Y	Y	Y	S	S	S	S	S	+	0.31265
O00305	CACB4	15	462	FALSE	FALSE	FALSE	#N/A	1	1	1	1	0	0	0	0	0	0	Y	Y	Y	Y	L	L	P	F	P	+	0.57938
O00305	CACB4	15	485	FALSE	FALSE	FALSE	#N/A	1	1	1	1	1	1	1	1	1	0	Y	Y	Y	Y	Y	Y	Y	Y	Y	+	0
O00305	CACB4	15	492	FALSE	FALSE	FALSE	#N/A	1	1	1	1	0	0	0	0	0	0	Y	Y	Y	Y	C	C	C	C	C	+	0.31265
O00305	CACB4	15	496	FALSE	FALSE	FALSE	#N/A	1	1	1	1	0	0	0	0	0	0	Y	Y	Y	Y	E	E	E	E	E	+	0.31265
O00305	CACB4	15	500	FALSE	FALSE	FALSE	#N/A	1	1	1	1	0	0	0	0	0	0	Y	Y	Y	Y	S	S	S	S	S	+	0.31265
O00305	CACB4	15	512	TRUE	FALSE	FALSE	#N/A	1	1	0	0	0	0	0	0	0	0	Y	Y	C	C	S	S	S	S	S	+	0.452856
O00329	PK3CD	29	31	TRUE	FALSE	FALSE	#N/A	1	1	1	1	1	1	1	1	1	1	Y	Y	Y	Y	Y	Y	Y	Y	Y	Y	0
O00329	PK3CD	29	55	FALSE	FALSE	FALSE	#N/A	1	1	1	1	1	1	1	1	1	0	Y	Y	Y	Y	Y	Y	Y	Y	Y	R	0.141182
O00329	PK3CD	29	68	FALSE	FALSE	FALSE	#N/A	1	1	1	1	1	1	1	1	1	1	Y	Y	Y	Y	Y	Y	Y	Y	Y	Y	0
O00329	PK3CD	29	165	FALSE	FALSE	FALSE	#N/A	1	1	1	1	1	1	1	1	1	1	Y	Y	Y	Y	Y	Y	Y	Y	Y	Y	0
O00329	PK3CD	29	239	FALSE	FALSE	FALSE	#N/A	1	1	1	1	1	1	1	1	1	1	Y	Y	Y	Y	Y	Y	Y	Y	Y	Y	0
O00329	PK3CD	29	249	FALSE	FALSE	FALSE	#N/A	1	1	1	1	1	1	1	1	1	1	Y	Y	Y	Y	Y	Y	Y	Y	Y	Y	0
O00329	PK3CD	29	251	FALSE	FALSE	FALSE	#N/A	1	1	1	1	1	1	1	1	1	1	Y	Y	Y	Y	Y	Y	Y	Y	Y	Y	0
O00329	PK3CD	29	254	FALSE	FALSE	FALSE	#N/A	1	1	1	1	1	1	1	1	0	1	Y	Y	Y	Y	Y	Y	Y	Y	H	Y	0.141182
O00329	PK3CD	29	261	FALSE	FALSE	FALSE	#N/A	1	0	1	1	1	1	1	0	1	1	Y	-	Y	Y	Y	Y	Y	-	Y	Y	0
O00329	PK3CD	29	395	FALSE	FALSE	FALSE	#N/A	1	1	1	1	1	1	1	1	1	1	Y	Y	Y	Y	Y	Y	Y	Y	Y	Y	0
O00329	PK3CD	29	428	FALSE	FALSE	FALSE	#N/A	1	1	1	1	1	1	1	1	1	1	Y	Y	Y	Y	Y	Y	Y	Y	Y	Y	0
O00329	PK3CD	29	440	FALSE	FALSE	FALSE	#N/A	1	1	1	1	1	1	1	1	1	1	Y	Y	Y	Y	Y	Y	Y	Y	Y	Y	0
O00329	PK3CD	29	484	FALSE	FALSE	FALSE	#N/A	1	1	1	1	1	1	1	1	1	1	Y	Y	Y	Y	Y	Y	Y	Y	Y	Y	0
O00329	PK3CD	29	485	FALSE	FALSE	FALSE	#N/A	1	1	0	0	1	1	1	1	1	1	Y	Y	F	F	Y	Y	Y	Y	Y	Y	0.217322
O00329	PK3CD	29	524	TRUE	FALSE	FALSE	#N/A	1	1	1	1	1	1	1	1	0	1	Y	Y	Y	Y	Y	Y	Y	Y	+	Y	0
O00329	PK3CD	29	566	FALSE	FALSE	FALSE	#N/A	1	0	1	1	1	1	1	1	0	0	Y	A	Y	Y	Y	Y	Y	Y	+	F	0.311183
O00329	PK3CD	29	611	FALSE	FALSE	FALSE	#N/A	1	1	1	1	1	1	1	1	0	1	Y	Y	Y	Y	Y	Y	Y	Y	+	Y	0
O00329	PK3CD	29	621	FALSE	FALSE	FALSE	#N/A	1	1	1	1	1	1	1	1	0	1	Y	Y	Y	Y	Y	Y	Y	Y	+	Y	0
O00329	PK3CD	29	624	FALSE	FALSE	FALSE	#N/A	1	1	1	1	1	1	1	1	0	1	Y	Y	Y	Y	Y	Y	Y	Y	+	Y	0
O00329	PK3CD	29	671	FALSE	FALSE	FALSE	#N/A	1	1	1	1	1	1	1	1	0	1	Y	Y	Y	Y	Y	Y	Y	Y	+	Y	0
O00329	PK3CD	29	724	FALSE	FALSE	FALSE	#N/A	1	1	1	1	1	1	1	1	0	0	Y	Y	Y	Y	Y	Y	Y	Y	+	F	0.15876
O00329	PK3CD	29	763	FALSE	FALSE	FALSE	#N/A	1	1	1	1	1	1	1	1	0	1	Y	Y	Y	Y	Y	Y	Y	Y	+	Y	0
O00329	PK3CD	29	813	FALSE	FALSE	FALSE	#N/A	1	1	1	1	1	1	1	1	0	1	Y	Y	Y	Y	Y	Y	Y	Y	+	Y	0
O00329	PK3CD	29	882	FALSE	FALSE	FALSE	#N/A	1	1	1	1	1	1	1	1	0	1	Y	Y	Y	Y	Y	Y	Y	Y	+	Y	0
O00329	PK3CD	29	887	FALSE	FALSE	FALSE	#N/A	1	1	1	1	1	1	1	1	0	1	Y	Y	Y	Y	Y	Y	Y	Y	+	Y	0
O00329	PK3CD	29	936	FALSE	FALSE	FALSE	#N/A	1	1	1	1	1	1	1	1	0	1	Y	Y	Y	Y	Y	Y	Y	Y	+	Y	0
O00329	PK3CD	29	959	FALSE	FALSE	FALSE	#N/A	1	1	1	1	1	1	1	1	0	1	Y	Y	Y	Y	Y	Y	Y	Y	+	Y	0
O00329	PK3CD	29	964	FALSE	FALSE	FALSE	#N/A	1	1	1	1	1	1	1	1	0	1	Y	Y	Y	Y	Y	Y	Y	Y	+	Y	0
O00329	PK3CD	29	997	FALSE	FALSE	FALSE	#N/A	1	1	1	1	1	1	1	1	0	1	Y	Y	Y	Y	Y	Y	Y	Y	+	Y	0
O00337	S28A1	13	244	FALSE	FALSE	FALSE	#N/A	1	1	1	1	1	1	1	1	1	1	Y	Y	Y	Y	Y	Y	Y	Y	Y	Y	0
O00337	S28A1	13	281	FALSE	FALSE	FALSE	#N/A	1	1	1	1	1	1	1	1	1	1	Y	Y	Y	Y	Y	Y	Y	Y	Y	Y	0
O00337	S28A1	13	329	TRUE	FALSE	FALSE	#N/A	1	1	1	1	1	1	1	1	1	1	Y	Y	Y	Y	Y	Y	Y	Y	Y	Y	0
O00337	S28A1	13	346	FALSE	FALSE	FALSE	#N/A	1	0	0	0	0	1	0	1	0	0	Y	F	F	F	F	Y	F	Y	F	F	0.265295
O00337	S28A1	13	357	TRUE	FALSE	FALSE	#N/A	1	0	0	0	0	1	0	1	1	1	Y	F	F	F	F	Y	F	Y	Y	Y	0.30103
O00337	S28A1	13	386	FALSE	FALSE	FALSE	#N/A	1	1	1	1	1	1	1	0	1	1	Y	Y	Y	Y	Y	Y	Y	S	Y	Y	0.141182
O00337	S28A1	13	404	FALSE	FALSE	FALSE	#N/A	1	0	0	0	0	1	0	0	0	0	Y	R	R	R	R	Y	R	P	R	P	0.412697
O00337	S28A1	13	466	FALSE	FALSE	FALSE	#N/A	1	1	1	1	1	1	1	1	1	0	Y	Y	Y	Y	Y	Y	Y	Y	Y	-	0
O00337	S28A1	13	501	FALSE	FALSE	FALSE	#N/A	1	1	1	1	1	1	1	1	1	0	Y	Y	Y	Y	Y	Y	Y	Y	Y	H	0.141182
O00337	S28A1	13	507	FALSE	FALSE	FALSE	#N/A	1	1	1	1	1	1	1	1	1	0	Y	Y	Y	Y	Y	Y	Y	Y	Y	F	0.141182
O00337	S28A1	13	591	FALSE	FALSE	FALSE	#N/A	1	1	1	1	1	1	1	1	1	1	Y	Y	Y	Y	Y	Y	Y	Y	Y	Y	0
O00337	S28A1	13	616	TRUE	FALSE	FALSE	#N/A	1	1	1	1	1	1	1	1	1	0	Y	Y	Y	Y	Y	Y	Y	Y	Y	N	0.141182
O00337	S28A1	13	642	FALSE	FALSE	FALSE	#N/A	1	1	1	1	1	1	1	1	1	0	Y	Y	Y	Y	Y	Y	Y	Y	Y	F	0.141182
O00341	EAA5	11	49	FALSE	FALSE	FALSE	#N/A	1	1	1	1	1	0	1	1	1	0	Y	Y	Y	Y	Y	+	Y	Y	Y	+	0
O00341	EAA5	11	95	FALSE	FALSE	FALSE	#N/A	1	1	1	1	1	1	1	1	1	1	Y	Y	Y	Y	Y	Y	Y	Y	Y	Y	0
O00341	EAA5	11	96	FALSE	FALSE	FALSE	#N/A	1	1	1	1	1	1	1	1	1	1	Y	Y	Y	Y	Y	Y	Y	Y	Y	Y	0
O00341	EAA5	11	159	FALSE	FALSE	FALSE	#N/A	1	1	1	1	1	0	1	1	1	1	Y	Y	Y	Y	Y	L	Y	Y	Y	Y	0.141182
O00341	EAA5	11	185	FALSE	FALSE	FALSE	#N/A	1	1	1	1	1	0	1	1	1	1	Y	Y	Y	Y	Y	V	Y	Y	Y	Y	0.141182
O00341	EAA5	11	210	FALSE	FALSE	FALSE	#N/A	1	1	1	1	1	0	1	1	1	1	Y	Y	Y	Y	Y	E	Y	Y	Y	Y	0.141182
O00341	EAA5	11	267	FALSE	FALSE	FALSE	#N/A	1	1	1	1	1	1	1	0	1	1	Y	Y	Y	Y	Y	Y	Y	S	Y	Y	0.141182
O00341	EAA5	11	296	FALSE	FALSE	FALSE	#N/A	1	1	1	1	1	1	1	0	1	1	Y	Y	Y	Y	Y	Y	Y	C	Y	Y	0.141182
O00341	EAA5	11	316	FALSE	FALSE	FALSE	#N/A	1	1	1	1	1	1	1	0	1	1	Y	Y	Y	Y	Y	Y	Y	D	Y	Y	0.141182
O00341	EAA5	11	384	FALSE	FALSE	FALSE	#N/A	1	1	1	1	1	1	1	1	1	1	Y	Y	Y	Y	Y	Y	Y	Y	Y	Y	0
O00341	EAA5	11	398	FALSE	FALSE	FALSE	#N/A	1	1	1	1	1	1	1	1	1	1	Y	Y	Y	Y	Y	Y	Y	Y	Y	Y	0
O00399	DCTN6	5	66	FALSE	FALSE	FALSE	#N/A	1	1	0	0	0	0	0	0	1	0	Y	Y	H	H	H	+	H	H	Y	H	0.28969
O00399	DCTN6	5	95	FALSE	FALSE	FALSE	#N/A	1	1	0	0	1	0	1	1	1	1	Y	Y	H	H	Y	+	Y	Y	Y	Y	0.24108
O00399	DCTN6	5	112	FALSE	FALSE	FALSE	#N/A	1	1	1	1	1	0	1	1	0	1	Y	Y	Y	Y	Y	+	Y	Y	H	Y	0.15876
O00399	DCTN6	5	144	FALSE	FALSE	FALSE	#N/A	1	1	1	1	1	0	1	1	1	1	Y	Y	Y	Y	Y	+	Y	Y	Y	Y	0
O00399	DCTN6	5	174	TRUE	FALSE	FALSE	#N/A	1	1	1	1	1	1	1	1	1	1	Y	Y	Y	Y	Y	Y	Y	Y	Y	Y	0
O00401	WASL	8	49	FALSE	FALSE	FALSE	#N/A	1	1	1	1	1	1	1	1	1	1	Y	Y	Y	Y	Y	Y	Y	Y	Y	Y	0
O00401	WASL	8	76	FALSE	FALSE	FALSE	#N/A	1	1	1	1	1	1	1	1	0	1	Y	Y	Y	Y	Y	Y	Y	Y	S	Y	0.141182
O00401	WASL	8	95	FALSE	FALSE	FALSE	#N/A	1	1	1	1	1	1	1	1	1	1	Y	Y	Y	Y	Y	Y	Y	Y	Y	Y	0
O00401	WASL	8	100	FALSE	FALSE	FALSE	#N/A	1	1	1	1	1	1	1	1	1	1	Y	Y	Y	Y	Y	Y	Y	Y	Y	Y	0
O00401	WASL	8	106	FALSE	FALSE	FALSE	#N/A	1	1	1	1	1	1	1	1	0	1	Y	Y	Y	Y	Y	Y	Y	Y	H	Y	0.141182
O00401	WASL	8	175	FALSE	FALSE	FALSE	#N/A	1	1	1	0	1	1	1	1	1	1	Y	Y	Y	+	Y	Y	Y	Y	Y	Y	0
O00401	WASL	8	256	FALSE	FALSE	FALSE	#N/A	1	1	1	0	1	1	1	1	1	1	Y	Y	Y	+	Y	Y	Y	Y	Y	Y	0
O00401	WASL	8	343	FALSE	FALSE	FALSE	#N/A	1	1	1	0	1	1	1	1	0	1	Y	Y	Y	+	Y	Y	Y	Y	+	Y	0
O00408	PDE2A	30	16	FALSE	FALSE	FALSE	#N/A	1	1	1	1	0	0	0	1	0	0	Y	Y	Y	Y	R	+	F	Y	C	+	0.516265
O00408	PDE2A	30	82	FALSE	FALSE	FALSE	#N/A	1	1	1	1	1	1	1	1	1	0	Y	Y	Y	Y	Y	Y	Y	Y	Y	+	0
O00408	PDE2A	30	84	FALSE	FALSE	FALSE	#N/A	1	1	1	1	1	1	1	1	1	0	Y	Y	Y	Y	Y	Y	Y	Y	Y	+	0
O00408	PDE2A	30	238	FALSE	FALSE	FALSE	#N/A	1	1	0	1	1	1	1	1	1	0	Y	Y	F	Y	Y	Y	Y	Y	Y	+	0.15876
O00408	PDE2A	30	252	FALSE	FALSE	FALSE	#N/A	1	1	1	1	1	1	1	1	1	0	Y	Y	Y	Y	Y	Y	Y	Y	Y	+	0
O00408	PDE2A	30	372	TRUE	FALSE	FALSE	#N/A	1	1	1	1	1	1	1	1	1	1	Y	Y	Y	Y	Y	Y	Y	Y	Y	Y	0
O00408	PDE2A	30	455	FALSE	FALSE	FALSE	#N/A	1	1	1	1	1	1	1	1	1	0	Y	Y	Y	Y	Y	Y	Y	Y	Y	G	0.141182
O00408	PDE2A	30	482	FALSE	FALSE	FALSE	#N/A	1	1	1	1	1	1	1	1	1	1	Y	Y	Y	Y	Y	Y	Y	Y	Y	Y	0
O00408	PDE2A	30	488	FALSE	FALSE	FALSE	#N/A	1	1	1	1	1	1	1	0	1	1	Y	Y	Y	Y	Y	Y	Y	H	Y	Y	0.141182
O00408	PDE2A	30	543	FALSE	FALSE	FALSE	#N/A	1	1	1	1	1	1	1	1	1	1	Y	Y	Y	Y	Y	Y	Y	Y	Y	Y	0
O00408	PDE2A	30	554	FALSE	FALSE	FALSE	#N/A	1	1	1	1	1	1	1	1	1	0	Y	Y	Y	Y	Y	Y	Y	Y	Y	+	0
O00408	PDE2A	30	562	FALSE	FALSE	FALSE	#N/A	1	1	1	1	1	1	1	1	1	0	Y	Y	Y	Y	Y	Y	Y	Y	Y	+	0
O00408	PDE2A	30	573	FALSE	FALSE	FALSE	#N/A	1	1	1	1	1	1	1	1	1	0	Y	Y	Y	Y	Y	Y	Y	Y	Y	+	0
O00408	PDE2A	30	582	FALSE	FALSE	FALSE	#N/A	1	1	1	1	1	1	1	1	1	0	Y	Y	Y	Y	Y	Y	Y	Y	Y	+	0
O00408	PDE2A	30	605	FALSE	FALSE	FALSE	#N/A	1	1	1	1	1	1	1	1	1	0	Y	Y	Y	Y	Y	Y	Y	Y	Y	+	0
O00408	PDE2A	30	632	FALSE	FALSE	FALSE	#N/A	1	1	1	1	1	1	1	1	1	0	Y	Y	Y	Y	Y	Y	Y	Y	Y	+	0
O00408	PDE2A	30	650	FALSE	FALSE	FALSE	#N/A	1	1	1	1	1	1	1	1	1	0	Y	Y	Y	Y	Y	Y	Y	Y	Y	+	0
O00408	PDE2A	30	655	FALSE	FALSE	FALSE	#N/A	1	1	1	1	1	1	1	1	1	0	Y	Y	Y	Y	Y	Y	Y	Y	Y	+	0
O00408	PDE2A	30	669	FALSE	FALSE	FALSE	#N/A	1	1	1	1	1	1	1	1	1	0	Y	Y	Y	Y	Y	Y	Y	Y	Y	+	0
O00408	PDE2A	30	672	FALSE	FALSE	FALSE	#N/A	1	1	1	1	1	1	0	1	1	0	Y	Y	Y	Y	Y	Y	C	Y	Y	+	0.15876
O00408	PDE2A	30	680	FALSE	FALSE	FALSE	#N/A	1	1	1	1	1	1	1	1	1	0	Y	Y	Y	Y	Y	Y	Y	Y	Y	+	0
O00408	PDE2A	30	719	FALSE	FALSE	FALSE	#N/A	1	1	1	1	1	1	1	1	1	0	Y	Y	Y	Y	Y	Y	Y	Y	Y	+	0
O00408	PDE2A	30	754	FALSE	FALSE	FALSE	#N/A	1	1	1	1	1	1	1	1	1	0	Y	Y	Y	Y	Y	Y	Y	Y	Y	+	0
O00408	PDE2A	30	788	FALSE	FALSE	FALSE	#N/A	1	1	1	1	1	1	1	1	1	0	Y	Y	Y	Y	Y	Y	Y	Y	Y	+	0
O00408	PDE2A	30	827	FALSE	FALSE	FALSE	#N/A	1	1	1	1	1	1	1	1	1	0	Y	Y	Y	Y	Y	Y	Y	Y	Y	+	0
O00408	PDE2A	30	854	FALSE	FALSE	FALSE	#N/A	1	1	1	1	1	1	1	1	1	0	Y	Y	Y	Y	Y	Y	Y	Y	Y	+	0
O00408	PDE2A	30	871	FALSE	FALSE	FALSE	#N/A	1	1	1	1	1	1	1	1	1	0	Y	Y	Y	Y	Y	Y	Y	Y	Y	+	0
O00408	PDE2A	30	885	FALSE	FALSE	FALSE	#N/A	1	1	1	1	1	1	1	1	1	0	Y	Y	Y	Y	Y	Y	Y	Y	Y	+	0
O00408	PDE2A	30	920	FALSE	FALSE	FALSE	#N/A	1	1	1	1	1	1	1	1	1	0	Y	Y	Y	Y	Y	Y	Y	Y	Y	+	0
O00418	EF2K	27	37	FALSE	FALSE	FALSE	#N/A	1	1	1	1	1	0	1	1	1	0	Y	Y	Y	Y	Y	+	Y	Y	Y	+	0
O00418	EF2K	27	59	FALSE	FALSE	FALSE	#N/A	1	1	1	1	0	0	1	1	1	0	Y	Y	Y	Y	C	+	Y	Y	Y	+	0.181188
O00418	EF2K	27	60	TRUE	FALSE	FALSE	#N/A	1	1	1	1	0	0	1	1	1	0	Y	Y	Y	Y	H	+	Y	Y	Y	+	0.181188
O00418	EF2K	27	69	FALSE	FALSE	FALSE	#N/A	1	1	0	0	1	0	1	1	1	0	Y	Y	C	C	Y	+	Y	Y	Y	+	0.270426
O00418	EF2K	27	117	FALSE	FALSE	FALSE	#N/A	1	1	1	1	1	0	1	1	1	1	Y	Y	Y	Y	Y	+	Y	Y	Y	Y	0
O00418	EF2K	27	167	FALSE	FALSE	FALSE	#N/A	1	1	1	1	1	1	1	1	1	1	Y	Y	Y	Y	Y	Y	Y	Y	Y	Y	0
[truncated: 89,343 more rows]
